# Supplementary material for: Loss of microRNA-30a and sex-specific effects on the neonatal hyperoxic lung injury
Source: Biol Sex Differ. 2023 Aug 8;14:50. doi: 10.1186/s13293-023-00535-6 (PMC10408139; doi:10.1186/s13293-023-00535-6)
Supplement: Supplementary file 2 — Additional file 2: Table S1. Differentially expressed genes (Hyperoxia over Room Air). [file 13293_2023_535_MOESM2_ESM.xlsx]

## Sheet: SuppTable1
Table S1: Differentially expressed genes (Hyperoxia over Room Air)
Linear fold change exceeding 1.5 and FDR adjusted p-value < 0.05
Values equal log2 fold change
Gene	WT_M	WT_F	KO_M	KO_F
Tex52	0	0	0	2.3599
Ccl17	0	0	1.88813	0
Tmprss11a	0	0	-3.16692	4.59541
Perm1	-0.867352	-0.6738	0	0
Slc35f1	0	0	0	1.39286
Kcnk10	0	6.72514	0	0
Aqp3	0	-0.639109	0	0
Hsph1	-0.728172	0	0	0
Rhbdl2	0	0	0	1.72574
Gm17535	0	0	0	1.25411
Ppbp	0	-0.897768	0	0
Slc9a5	0	0	0.750374	0.91971
Olfr1183	0	0	0	0.862825
Bub1	0	0	-1.2197	0
Sln	-1.16137	-1.30166	-1.89596	0
Tshr	0	0	0	1.33212
Enpp3	0	0	0	0.873017
Sync	-0.902202	0	0	0
Lgals3bp	0	0	-0.60288	0
Olfr114	0	0	0	1.30251
Crhr2	-1.65	-1.75586	0	1.76223
Trem1	0	-0.750104	0	0
Eppin	0	0	0	1.76218
Ncs1	0	0	0	0.783495
Clstn3	0	0	0	1.62661
Slpi	-0.642941	-0.876729	-1.39671	0
Pthlh	0	0	0	1.86198
Pparg	0.705901	0	0	0
Zgrf1	0	0	0	1.1087
Vmn1r47	0	0	0	0.938248
Pak7	0	0	0	1.90339
Syt13	0	0	0	1.12064
Cntnap2	0	0	0	1.42902
Ccdc14	0	0	0	0.720568
Pinlyp	0	-2.01341	0	1.48312
Tfap2a	0	0	0	2.09885
Slc25a25	0	-0.669112	0	0
Txlnb	-1.51394	-1.26356	-1.68614	0
Lrrc24	0	0	0	1.51136
Fam205c	0	0	0	1.50791
Zcwpw1	0	0	0	1.10278
Hrc	-1.88614	-1.30784	-1.08072	0
Cyp1a1	-4.6564	-3.66127	-3.03979	-1.93413
Alox12	0	-0.629287	0	0
Olfr270	0	0	0	0.978604
D430041D05Rik	0	0	0	1.50521
Atad5	0	0	0	0.72268
Chrna3	0	3.85275	0	0
V1rd19	0	0	0	1.16963
Olfr678	0	0	0	1.01691
Inmt	0	0	2.48865	0
Rhox4a	0	0	0	2.11153
Gm3238	0	0	0	1.1462
Rspo2	0	0	0	1.08831
Cnfn	0	-1.45129	-4.89065	0
Chodl	0	0	-1.21549	2.68983
B430306N03Rik	0	-0.599685	0	0
Cpne4	0	0	0	1.40148
Pcsk4	0	0	0	0.765716
Vmn1r48	0	0	0	1.05163
Esco2	0	0	0	1.02906
Tmsb10	0	0	-0.642075	0
Abcb1a	0	0	0.690148	0
Mcm3	0	0	-1.13721	-0.723328
Asf1b	0	0	1.12878	0
Gli3	0	0	-0.909255	0
Pitx2	0	0	0	1.35819
Olfr615	0	0	0	1.07105
Kcnj1	3.49265	0	0	0
Kbtbd8	0	-0.687222	0	0
Olfr354	0	0	0	0.720773
Cfd	0.757466	2.04681	0	-0.82946
Raet1d	0	0	0	2.11584
Asb2	-0.625341	-0.617462	0	0
Cd207	0	0	0	2.57917
Pdlim3	0	0	-1.12895	0
Gbp10	-1.7455	0	0	0
Chrm1	-0.954132	0	0	0
Tbc1d7	0	0	0	0.699204
Foxl1	0	0	0	1.01802
Ctss	0	0	0	-0.736342
Marchf10	0	0	0	1.36912
Tspyl3	0	0	0	0.695915
Kif18a	0	0	0	0.810999
L3mbtl1	0	4.70225	0	0
Lce1k	0	0	-2.52248	0
Dclk2	0	0	0	0.679627
Igsf21	0	0	0	1.49623
Esr2	0	0	0	0.988093
Nr4a3	-0.769479	0	0	0
Olfr1220	0	0	0	0.735863
Lce3e	0	0	-7.68109	0
Ern2	2.96002	1.06462	0	1.2503
Samd3	0	0	0	0.957076
Wee1	0	0	0.85817	0
Lix1	0	0	0	1.08955
Apoc4	0	2.54519	0	0
Cpb1	0	0	0	0.867381
4930433I11Rik	0	0	0	0.897643
Iigp1	0	0.986472	0	-0.90922
Creg2	2.41024	0	0	0
Wt1	0	0.801756	0	0.87901
Olfr1287	0	0	0	1.69226
Flg2	0	0	0	0.790045
Ptprt	0	0	0	0.844149
Epha8	0.787318	0	0	0
Sprr3	0	-1.99738	0	0
Hmgb2	0	0	-0.755406	1.18666
Ccnb3	0	0	0	0.783675
Kcnip1	0	0	0	1.29121
Olfr1223	0	0	0	1.13219
Olfr799	0	0	0	1.50959
Abcg4	0	0	0	0.941544
Vmn2r118	0	0	0	0.975076
Psmc3ip	0	0	0	0.792551
Olfr887	0	0	0	0.8608
Rag1	0	0	0	1.76777
Slc22a27	0	0	0	0.939874
9930111J21Rik1	0	0	0	-1.37737
Cadps	0	0	0	1.12637
Jhy	0	0	0	0.884236
Ptch2	0.603035	0	0	0.645256
Aldh1a1	0	0	0	-0.658252
Actn3	-1.82815	-1.66931	-2.17522	1.52899
Slc25a37	-0.834209	0	-0.826373	-0.810391
Anln	0	0	0	1.29858
Stk32a	0	0	0	1.00642
Mymx	0	0	2.57915	0
Cyp4f14	-4.2504	0	0	0
Etnk2	0	0	0	1.14695
Vash2	0	0	-0.979011	1.40833
Vmn1r41	0	0	0	1.46868
Zfp90	0	0	0	0.688405
Ttf2	0	0	0	0.826945
Gbp2	0	0	0	-0.989312
Olfr52	0	0	0	1.08046
Tubb3	0	0	0	1.29474
Fmo2	0	0	1.52231	0
Rad51	0	0	0	1.43366
Ncam1	0	0	0	0.936886
Marchf1	0	0	0	-0.661702
Mrgprb2	4.71068	0	0	0
Trpm1	0	0	0	1.31288
Vmn1r90	0	0	0	1.07903
Olfr104-ps	0	0	0	0.999716
Ogdhl	0	0	0	1.21167
Il1f6	0	0	-2.77076	0
Endou	0	-0.606898	-0.996314	0
Ltb4r2	0	0	0	1.35973
Bcl11b	0	0	0	1.2428
Slc17a2	0	0	0	1.02502
Rasgrp1	0	0	0	-0.682485
Olfr591	0	0	0	1.01597
Slc6a17	0	0	0	0.881589
Ptprq	0	0	0	1.04021
Col14a1	0	0	-0.691441	0
Olfr1225	0	0	0	1.11916
Pramef25	0	0	0	1.17087
Igf1	0	0	-0.750128	-0.608616
Fcrla	0	0	0	-1.22323
Fhl3	0	-0.96785	-1.01875	0
Abca1	0	0	0.66518	0
B3galt2	0	1.129	0	0
Fmod	0	0.685029	0	0
Npr3	-1.0334	0	0	0
Slc26a7	-4.02932	0	0	0
Gc	0	0	0	1.05801
Cutal	0	0	0	0.719372
Agbl3	0	0	0	0.672181
Btg1c	0	0	0	1.03734
Sstr4	-1.31068	0	0	0
Lingo1	0	0	0	0.905132
Pbk	0	0	-1.8793	1.18473
Dio2	0	0	0	1.60344
Olfr785	0	0	0	1.24053
Tceal7	0	0	-4.8524	3.2026
Gcnt3	0	0	0	1.82768
Haus4	0	0	0	0.705742
Mdh1b	0	0	0	1.12809
Galnt6	0	0	0	0.808696
C3ar1	0	0	0	1.25651
Rskr	0	0	0	1.13792
Rgcc	0	0	0.686662	0
Fbln7	0	0	0	1.97836
Gcsh	0	0	0	0.716971
Klk13	0	-0.653442	0	0
Cxcr5	0	0	-1.42388	0
Mcub	0	0	0	0.905107
Grin2b	0	0	0	1.6133
Troap	0	0	0	2.52349
Fcgbp	1.26284	1.31865	0	1.7402
Sox5	0	0	0	0.587512
Pla2g2f	0	0	-2.46809	4.54596
Sbsn	-0.616801	0	0	1.32884
Olfr791	0	0	0	1.16005
Camk2n2	0	0	0	1.16296
Krt79	0	0	0	1.34575
Clca2	0	0	0	1.20331
Cebpd	0	-0.736036	0	0
Vmn2r67	0	0	0	0.702122
Tuba8	0	-0.603178	0	0
Psrc1	0	0	0	0.846325
Lrrtm1	0	0	0	1.89592
Olfr125	0	0	0	0.928296
H2-T24	0	0	0	-1.06849
Dusp8	-0.966409	0	0	0
Ankle1	0	0	0	2.25142
Arhgap15	0	0	0	-0.801288
Vmn2r69	0	0	0	0.748164
Trim7	0	0	0	0.828217
Pdzrn4	0	0	0	1.75015
Ptpn7	0	0	0	0.887976
Ankrd2	-1.85001	0	0	0
Gpr37	0	0	0	1.04351
Rad54b	0	0	0	1.19385
F2	0	0	0	1.29371
Slc6a20a	1.2371	0.895958	-2.2452	1.36975
Olfr979	0	0	0	0.889287
Defb4	0	0	-4.57766	0
Slc35f3	0	0	0	0.87217
Pcsk2	0	0	0	1.78595
4930595M18Rik	0	0	0	1.14486
Pappa2	0	0	0	3.00072
Smok2b	0	0	0	0.592848
Trim29	0	-0.756395	0	1.12859
V1ra8	0	0	0	0.893061
Ankrd1	0	0	-1.09419	0
Olfr868	0	0	0	0.980709
Gm8978	0	0	0	0.967261
Gm8113	0	0.677508	0	0.924503
Vmn2r111	0	0	0	0.836941
B3galt5	4.23185	0	0	2.98005
Gm2411	0	0	0	2.83364
Lce3f	0	-2.0246	0	0
Syt4	0	0	0	2.46141
Prom2	-0.920149	0	0	1.77778
Gprin2	0	0	0	1.01228
Grid2	0	0	0	1.9092
Lce1a2	0	0	-2.55248	0
Etfb	0	0	0	0.826672
Rbm44	0	0	0	1.19819
Kcnq3	0	0	0	2.64277
Impa2	0	0	0	0.894398
Sprr1b	0	0	-3.19192	5.39192
Olfr351	0	0	0	0.960961
Galnt16	0	0	0	0.821109
Lmtk3	0	0	1.0792	0
Vmn1r17	0	0	0	1.06317
Igtp	0	0.629139	0	-0.910475
Olfr78	0	0	0	1.78181
Lipg	0	0	0.769766	0
Trim10	0	-0.688484	0	0
Saa1	0	2.17688	0	0
Prdx4	0	0	0	-0.590592
Krt13	-9.35997	-1.58452	-5.58758	0.835672
Ntrk1	0	0	0	0.875364
Slc51a	-2.64944	0	0	0
Olfr926	0	0	0	1.21574
Nasp	0	0	0	0.851244
Olfr1438-ps1	0	0	0	0.847311
Galp	0	0	0	0.90612
Car3	0.781991	1.4262	-2.8889	0
Dpysl4	0	0	0	2.0032
Cip2a	0	0	0	1.65296
Cpxcr1	0	0	0	1.38092
Cxcl13	0	0.952347	0	1.49871
B4galt6	0	0	0	0.916873
Srd5a1	0	0	0	0.990268
Cps1	-9.29632	0	0	1.70875
Dctpp1	0	0	0	0.850693
Sgo1	0	0	0	0.974485
Olfr44	0	0	0	0.86079
Olfr1265	0	0	0	0.871858
Tnni3	0	0	0	-0.883035
Pfn4	0	0	0	1.10803
Pih1d2	0	0.762313	0	0
Sez6l	0	1.03776	0	0
Slc22a1	0	0	0	1.32807
Gsdmc	0	-2.31365	-2.53354	5.28662
Mt4	0	0	0	1.42159
Gypa	0	-0.605165	-1.19631	-0.889782
E2f1	0	0	0	0.632782
Col6a4	0	0	0	0.97563
Olfr919	0	0	0	1.05516
Ccnf	0	0	0	1.98742
Scgb2b20	0	0	0	1.21259
Stoml3	0	2.08178	0	0
Fam83c	0	-2.96863	0	1.88616
Pex5l	0	0	0	1.10106
Mndal	0	0	-0.715664	-0.781008
Rfwd3	0	0	0	0.703153
Crtam	0	0	0	1.15914
Olfr1015	0	0	0	1.31634
Asb12	0	0	0	1.28242
Penk	0	0	0	0.867546
Wfdc16	0	0	-2.10623	-3.22359
Gm1673	0	0	0	1.26496
Ntrk3	0	0	0	1.13101
Wars	0	0	0	-0.7199
Tnxb	0	0	0	-0.732237
Olfr693	0	0	0	1.06383
Has2	0	0	0	1.31961
Oacyl	0	0	0	1.04303
Tk1	0	0	1.43336	-0.954462
Gm10720	0	0	0	1.27891
Myadml2	0	0	0	2.14472
Olfr509	0	0	0	1.21225
Galnt15	0	0	1.2358	0.758998
Havcr1	0	0	0	1.90762
Tmprss13	0	-0.822938	0	0
Olfr1097	0	0	0	1.13185
Ckm	-4.03457	-2.32028	-3.35759	0
4921517D22Rik	0	0	0	0.854163
Grin2c	0.658991	0.780733	0	0.96323
Olfr510	0	0	0	0.818193
Rgs4	0	0	0	0.618959
Cpn2	0	0	0	1.4486
Dnah2	0	0	0	0.622715
Olfr1031	0	0	0	1.29519
F11	0	2.46635	0	0
Hes2	0	0	0	1.91353
Trex2	0	0	0	1.10741
Klra4	0	0	-1.75884	2.25315
Sez6	0	1.96414	0	0
Tubb6	0	0	-0.976573	-0.752167
Oip5	0	0	0	1.64753
Cd8a	0	0	0	1.50034
Pdgfra	0	0	0.920577	0
Dsc1	0	0	-6.33979	3.39849
Ncapg	0	0	0	2.29951
Olfr328	0	0	0	0.939584
Smarca1	0	0	0	0.760869
Pde4c	0	0	0	1.18209
Kprp	0	0	-5.76598	0
Mdga1	0	0	0	1.50599
Nccrp1	0	0	-1.53219	0
Shcbp1	0	0	0	1.9987
Mettl21e	0	0	0.875834	0
Col1a1	0	0	-0.648177	0
Olfr209	0	0	0	1.86469
Kif22	0	0	0	1.36406
Slc6a13	0	0	0	1.13773
Olfr624	0	0	0	0.808619
Olfr617	0	0	0	1.14
Dmrt3	0	2.44581	0	0
Adh1	0	0	0	-0.594075
Gm5795	0	0	0	1.17021
Aspa	0	0	0	0.813266
Dusp13	0	0	0	2.28111
Cst6	0	-1.26331	0	1.50766
Gjb2	0	-0.765124	0	0
Grcc10	0	0	0	0.723373
Gm21936	0	0	0	1.28184
Olfr1437	0	0	0	0.85989
Olfr771	0	0	0	1.00947
Tgm5	0	-1.9956	0	1.52476
Olfr108	0	0	0	1.00043
Gadd45gip1	0	0	0	0.75567
Crabp2	0	-2.05915	0	1.71798
Mt3	0	0	0	1.15866
Csta2	0	0	0	1.27181
Gm10800	2.26805	1.97656	0	2.1804
Clca1	2.86934	2.35899	2.76601	1.74847
Tmem182	-1.95807	-1.31857	-1.89977	0.866924
Klre1	0	0	0	1.77032
Ces1b	0	0	0	1.16475
Cdh16	0	0	0	0.641364
Aldob	0	0	0	2.29426
Myog	0	0	-2.57222	0
Egf	0	-0.910733	0	1.11867
Cldn6	0	0	0	1.53232
Thsd7b	0	0	0	2.17559
Pmf1	0	0	0	1.02981
Madcam1	0	3.05873	-1.95587	3.45984
Rimklb	0	0.682947	0	0.972488
Ak5	0	0	0	1.11211
Pla2g4e	-2.67225	-2.57527	0	2.2816
Krt14	-4.63408	-1.50448	-2.71675	1.98022
Apol7e	0	0	0	1.26905
Tnfaip6	0	0	0	1.19775
Olfr1307	0	0	0	0.816013
Olfr802	0	0	0	0.776786
Lgi1	0	-4.94993	0	2.40667
Arl14	0	0	0	2.59522
Gjd4	0	0	-2.08163	0
Gm9733	0	0	-1.37388	0
Bcan	0	0	0	0.769929
Olfr488	0	0	0	0.803643
Polq	0	0	0	1.21499
Map3k7cl	0	0	0	0.959755
Ak1	0	0	-0.756465	0
Vmn2r65	0	0	0	0.74966
Pax5	0	0	0	-1.42701
Muc3a	0	0	0	1.63357
Sgca	-1.34738	0	-1.18373	0
Kifc5b	0	0	0	1.38399
Ntm	0	0	0	1.11588
Dsp	0	-0.62752	-0.606706	0
Grip2	0	0	0	0.844118
Wdr86	0	0.773997	0	0
Mcm2	0	0	0	-0.620026
Stfa2l1	0	-1.01027	0	0
Olfr809	0	0	0	1.0707
Diaph3	0	0	-1.09035	0
Mrap	0	1.51906	0	0
Fcrl5	0	0	0	1.97014
Klk9	0	-1.02252	0	0
Cylc1	0	0	0	1.25015
Gm11565	0	0	0	0.991445
Krt6a	0	2.27747	-3.48244	0
Prss27	0	-2.22568	0	0
Islr	0	0	-0.74964	0
Olfr1174	0	0	0	1.82117
Btbd35f22	0	0	0	1.36306
Fxyd6	0	0	0	0.718592
Nop58	0	0	0	0.596296
Gm10439	0	0	0	1.23582
Tnni1	-1.53614	0	0	2.36705
Rsad2	0	-0.65135	-0.926094	-1.06487
Fitm1	-1.99612	0	-1.42339	0
Serpina1d	0	0	0	3.92322
Vmn2r23	0	0	0	0.745344
Mybph	0	-1.48773	-1.7296	0
Acmsd	0	0	0	1.35366
Glrb	0	0	0	1.19558
Plbd1	0	0	-0.858207	0
Gm3573	0	0	0	1.11204
Angpt4	0	0	0	1.09174
Olfr487	0	0	0	1.08506
H2-Ob	0	0	0	-1.27717
Ano3	0	0	0	1.24246
Apoa1	0	0	1.51278	2.2333
Aunip	0	0	0	2.11861
Mylk3	0	0	0	0.834305
Cpxm2	0	-0.721591	0	0
Cd209e	6.45257	4.71974	0	0
Klhl33	-0.818113	0	0	1.5441
Cilp2	0	0	0	1.04442
Lmx1b	0	2.74381	0	0
Vmn2r19	0	0	0	1.35085
Olfr686	0	0	0	1.04672
Gm13089	0	0	0	0.960428
Meioc	0	0	0	1.21814
Pole	0	0	0	1.58585
Rhox5	0	0	0	1.63159
Pla2g3	0	0	0	1.80157
Slc1a2	0	0	0	1.00138
Esrrb	-2.33547	-2.06342	0	1.44634
Fancd2	0	0	0	1.10636
Asxl3	0	0	0	0.785096
Top2a	0	0	-1.29704	1.70131
Gm29695	4.53482	3.04293	0	1.54419
Syce2	0	0	0	1.03728
Gm8297	0	0	0	1.09128
Lemd1	0	4.26045	0	1.79076
Haus1	0	0	0	0.72975
Ccl28	0	1.14484	0	1.27709
Ms4a4d	0	-0.635759	0	0
Trim30a	0	0	0	-0.692152
Vmn1r27	0	0	0	0.939086
Aloxe3	-0.934031	-1.28463	-1.16266	1.89643
Pcolce2	0	0	0	-0.58547
Gm9573	0	0	0	1.64349
Fads2b	0	-1.28575	-1.4356	1.21128
Nr1i2	0	0	0	1.06798
Serpina3k	0	0	-2.27307	2.388
Rnd1	0	0	0	0.970858
Egr1	1.01298	0	0	-0.759252
Syt8	0	-1.21674	0	0
Olfr273	0	0	0	0.927016
Vmn1r58	0	0	0	0.781523
Thrsp	0.817296	1.05916	1.39222	-1.85275
Clca3a2	0	0	0	2.31043
Spo11	0	0	0	1.42653
Eif4a3l2	0	0	0	0.862148
Hjv	-1.70726	-1.39692	-1.22358	1.38661
Gm3776	0	0	0	2.60784
Olfr1463	0	0	0	1.22203
Slc5a9	0	0	0	3.15127
Acsl1	0	0	0	-0.834678
Pkp3	0	-0.604136	0	0
Dsn1	0	0	0	1.03833
Ldb3	-1.66886	-1.03092	-1.5344	0
Loxhd1	0	3.62339	0	0
Pycr1	0	0	0	1.1248
Ada	-0.732017	0	0	0
Scd1	0	0	-0.62705	-1.07842
Aadacl4fm1	0	0	0	0.847862
Chrna1	0	0	0	1.16688
Sval2	0	0	0	0.907166
Il5ra	0	0	0	1.35268
Tacr1	1.47406	1.0624	0	1.65637
Olfr993	0	0	0	1.34631
Gm3029	0	0	0	1.28337
Pvalb	0	0	-3.24018	3.84313
Shox2	-3.10171	0	0	2.08131
Ccdc136	0	0	0	0.745599
Cgas	0	0	0	0.84042
Cdc45	0	0	-1.09559	0
Clec2l	0	0	0	1.38814
Lama1	0	0	0	1.32775
Gpr45	0	0	0	1.33879
Vmn2r26	0	0	0	2.88492
Tprg	0	0	0	1.34677
Mylk4	-1.4714	-1.18791	-1.28805	1.02784
Mast1	0	0	0	0.880372
Tfap2c	0	0	0	3.95559
Siglech	0	0	0	1.66078
Olfr467	0	0	0	0.953104
Olfr608	0	0	0	1.26569
Riox1	0	-0.585033	0	0
Inava	0	0	0	1.11584
Vmn1r220	0	0	0	0.721482
Tas2r102	0	0	0	1.81514
Npy2r	0	0	0	1.00989
Stat4	0	0	0	0.987794
Fignl1	0	0	0	1.10419
Fam107a	-0.871613	0	0	1.3958
Pnpla3	0	0.964199	0	0
2610528A11Rik	0	-1.9798	0	0
Zfp536	0	0	0	1.61758
Fmo1	0	0	0.640793	0
Cldn17	0	0	-5.83175	0
Grid2ip	0	0	0	1.5404
Csf2rb2	0.763752	0	0	0
Olfr893	0	0	0	0.910338
Vmn1r218	0	0	0	0.748044
Ddit4l	-0.892679	0	-1.11607	0.973841
Asb5	0	-1.2924	0	1.68183
Gm5965	0	0	0	1.66912
Mcm8	0	0	0	1.17121
Lipk	0	0	-2.53442	0
Dsg1b	0	0	-4.82563	0
Synpo2l	-1.39038	-1.17868	0	1.04172
Olfr129	0	0	0	0.808519
Calm4	0	0	-2.1533	4.71347
Cyp2ab1	0	0	0	1.11483
Cxcr1	0	0	0	1.40373
Ccer1	0	0	0	1.09115
Vmn1r191	0	0	0	0.788897
Mad2l1	0	0	0	1.23572
Rnft2	0	0	0	0.940758
Ptprn2	0	0.738392	0	0
Olfr1280	0	0	0	0.852644
Fbxw14	0	0	0	0.835541
Pgbd5	0	0	0	1.45051
Ndnf	-0.846925	0	0	0
Mroh9	0	0	0	0.791713
Olfr292	0	0	0	1.0104
Crygf	0	0	0	1.40528
Olfr374	-4.37817	0	0	0
Palb2	0	0	0	1.01057
Accs	0	0	0	0.61767
Olfr1315-ps1	0	0	0	1.7307
Ryr3	0	0	0	0.982327
Cacna2d4	0	0	0	0.970798
Shc4	0	0	0	0.932623
Cenps	0	0	0	1.26392
Itm2a	0	0	-0.679563	0
Prss53	0	0	0	1.18347
Col12a1	0	0	-1.13212	0
Reg1	0	0	0	1.70534
Tmprss11f	0	0	-2.51036	0
Fst	0	0	0	0.911198
Myl1	-4.59738	-1.53179	-3.20114	0
Gda	0	-0.601116	-0.962087	-1.36644
Flnc	-0.991713	-0.722665	-0.865902	0
Vmn1r214	0	0	0	1.31104
Olfr1022	0	0	0	1.05694
Gm13128	0	0	0	0.949135
Ssc5d	0	0	0	0.786004
Fgf9	0	0	0	1.29579
Saa3	0	0.894081	0	1.11087
Col2a1	0	0	0	1.36503
Olfr122	0	0	0	0.906965
Incenp	0	0	0	1.19148
Fanci	0	0	0	0.987171
Olfr972	0	0	0	1.10146
Olfr393	0	0	0	0.856111
Myom3	-1.16931	0	0	0
Evpl	0	-0.601648	0	0.793354
Skp2	0	0	0	0.904178
Kir3dl1	0	0	0	0.978831
Rspo4	0	0	0	0.921336
Parm1	0	0	0	-0.591725
Dusp10	0	0	-0.929439	0
Hs3st5	0	0	0	2.13432
Trem2	0	0.650624	0	1.27103
Scin	0	0	0	1.6331
Olfr194	0	0	0	1.18252
Slc25a34	0	0	0	0.994372
Snca	0	-0.865044	-0.885001	0
Chrdl1	-0.655701	0	-1.4096	0
Vmn1r11	0	0	0	1.12383
Itih3	0	0	0	0.855857
Hexdc	0	0	0	0.78026
Wfdc6a	0	0	0	1.29446
Acacb	0	0	0	0.762235
Dock3	0	1.81185	0	0
Cd3e	0	0	0	1.11546
Rab17	0	0	0	1.00717
Tmem267	-1.29064	0.759409	0	0.993851
Gxylt2	0	0	0	0.989537
Lrg1	0.875023	0	0	-0.632058
Frmd5	0	0	0	0.841046
Trhde	0	5.3091	0	0
Barx2	0	-0.821603	-1.39688	0
Morn4	0	0	0	1.04829
Tsc22d3	-0.594375	0	0.603917	0
Scn2b	0	0	0	1.0005
Rbm24	0	0	0	0.830218
Pon1	0	0	0	-0.760787
Hmgcs2	0.643623	0	0	0.919438
Bpgm	-0.676371	-0.957921	-0.664545	-0.780265
Spag5	0	0	0	1.36403
Defb34	0	0	0	1.60716
Psca	0	2.46811	1.50202	1.87583
Cacng4	0	0	0	1.43279
Stard4	-0.588477	0	0	0
Nr0b1	0	0	0	1.29616
Lct	0	0	0	1.25779
Gm11114	0	0	0	1.366
Klhl40	0	-1.70032	0	1.44052
Ankrd35	0	0	0	1.23265
Aoc1	0	0.726552	0	0
Oit1	0	0	0	1.26325
Mchr1	0	0	0	1.28368
Zfp616	0	0	0	0.909525
Amy1	0	0	0	1.21522
Vmn1r81	0	0	0	0.901996
Proz	0	0.607785	0	0
Milr1	0	0	0	0.783551
Col15a1	0	0	-0.723552	0
Tnnc1	-0.869264	0	1.48759	0
Olfr1250	0	0	0	0.980987
Acta1	-9.04975	-1.95208	-7.39064	0
Piwil2	0	0	0	0.973038
Prg2	0	0	0	1.65241
Dsc2	0	-1.33812	-2.34587	0.990935
Alk	0	0	-2.00029	0
Tyms	0	0	-1.09566	1.69302
Olfr126	0	0	0	1.03869
Hirip3	0	0	1.1022	0
Ndst3	0	0	0	1.34847
Kif14	0	0	0	1.59978
Vipr1	0	0	0	1.31965
Chrdl2	0	0	0	2.56754
Olfr11	0	0	0	0.883406
Syn2	0	0	0	0.700597
Olfr1434	0	0	0	1.06097
Ereg	0	-1.64739	0	0
Itgb8	0	0.670723	0	0
Cxcl5	0	0	0	1.6664
Lce1j	0	0	-3.13681	0
Wnk2	0	-0.597046	0	0
Cstdc4	0	0	0	1.29762
Etv4	0	0	-1.2466	2.57306
Crisp4	0	0	0	0.999638
Nr5a2	0	0	0	0.897136
Olfr1487	0	0	0	1.16118
Pnma2	3.94227	0	0	0
Fzd10	0	0	0	1.0907
Lin9	0	0	0	1.16371
Slc6a15	0	0	0	1.00204
Capn6	0	0	0	0.831105
Sell	0	-0.633757	0	-1.20781
Brca2	0	0	0	0.851171
Slc40a1	0.70799	0	0	0
Aknad1	-3.49955	0	0	1.37656
Brip1	0	0	0	1.36515
Ube2t	0	0	0	1.00216
Vmn2r66	0	0	0	0.734462
Marcksl1	0	0	-0.669813	0
Rhox8	0	0	0	0.838088
Mafa	0	0	0	1.60769
Serpinb12	-2.13361	0	-2.68869	1.39691
9930111J21Rik2	0	0	0	-0.950179
Ly6m	0	0	0	1.28636
Olfr709-ps1	0	0	0	0.922247
Fam13a	0	0	0.868239	0
Lrtm1	-5.52056	-1.85847	-1.46126	3.69324
Pcdh11x	0	3.86513	0	0
Pramel1	0	0	0	0.88498
Grhl3	0	-1.615	0	1.1493
Cep72	0	0	0	0.982058
Mnd1	0	0	0	1.07203
Rad18	0	0	0	1.0665
4933402N03Rik	0	0	0	0.870464
Ptprz1	0	0	0	0.757914
Gm1527	0	0	0	0.942185
Tnni2	-2.80382	-1.51758	-2.65457	0
Wfdc5	0	0	-1.59768	0
Slc10a6	-0.642043	0	0	-0.862068
Aadac	0	0	0	1.51139
Ckmt2	-3.24383	-1.1311	-1.8597	0
Vmn1r68	0	0	0	0.716737
Myoz3	-2.52368	-1.47357	-2.06449	2.39001
Ifi209	0	0	-1.20982	-0.955902
Chtf18	0	0	0	1.03508
Plac8	0	-0.851778	0	0
Gm4969	0	0	0	1.13523
Nr1d2	0	0.705363	0	0
Fsip2	0	0	0	0.757851
Bpifa1	1.23676	1.26967	-1.50878	-0.719321
Gm9918	0	0	0	1.07291
Prr16	0	0	0	1.02418
Mkrn3	0	0	0	0.931115
Adgrl4	0	0	0.618412	0
Hoxc5	-3.3319	0	0	0
Wnt8b	0	3.00796	0	0
Crybg2	0	0	0	0.719643
Ran	0	0	-0.729537	0
Celf3	0	0	0	0.908661
Hspb1	0	-0.871255	0	0
St6galnac5	0	0	0	1.30042
Mki67	0	0	-1.99609	0
Ly6h	4.37756	0	0	0
Rhox3e	0	0	0	1.28841
Lctl	0	0	0	2.55466
Olfr557	0	0	0	0.944227
Upk3bl	0	0	-3.37854	0
Strc	0	0	0	1.56775
Ebf3	2.04397	0	0	1.35551
Scn8a	0	0	0	0.864322
Tgfbi	0	0	-0.719136	-2.11208
Arhgap40	0	0	0	1.47319
Fbxo27	0	0	0	0.830374
Cpa2	0	0	0	2.20368
Wnt10a	-2.39791	-2.74177	0	1.39573
Dlgap3	0	0	1.40934	1.02955
Gp9	0	-0.851978	0	0
Il2rb	0	0	0	1.10417
Stag3	0	0	0	1.0309
Clec1b	0	0	0	0.846802
Cd5l	0	0	0	1.06588
Nyap2	0	0	0	2.14272
Eno3	-0.888997	-0.86243	-1.30166	0
Parpbp	0	0	0	1.79496
Hr	0	0	-1.14981	0
Vmn2r78	0	0	0	0.771008
Cfap74	0	0	0	0.670545
Ncaph	0	0	0	0.966747
Olfr1009	0	0	0	0.92919
Egln3	0	0	-1.13614	0.786323
Dhrs7c	-1.09167	-0.835936	0	0
Sh3rf2	0	0	-0.762556	0
Ankef1	0	1.26757	0	1.83861
Csmd3	3.76826	1.77306	0	1.50701
Mov10l1	0	0	0	1.38358
Fbxo17	0	0	0	0.953182
Vmn2r93	0	0	0	0.836781
Psat1	0	0	-1.0105	0
Ccna1	0	0	0	0.96148
Olfr6	0	0	0	0.895012
Cand2	0	0	0	0.685425
Map3k12	0	0	0	0.606953
Ambp	0	0	0	2.35522
Plcxd3	0	0	0	1.12354
Fanca	0	0	0	0.671995
Acer1	0	0	0	3.39639
Gria1	0	0	1.29487	0
Chil4	2.58396	2.27028	0	2.22799
Serpina3b	3.39821	0	0	0
Gm5136	0	0	0	1.08122
Zbp1	0	0	0	-0.734293
Magel2	0	0	0	2.24572
Spink12	0	0	0	1.08595
Olfr808	0	0	0	1.22476
Gpr161	0	0	0	0.788193
Olfr213	0	0	0	0.812977
Olfr1123	0	0	0	0.887883
Dok7	0	0	0	1.59444
Stx1b	0	0	0	0.854531
Fcmr	0	0	-1.16808	-0.968258
Stil	0	0	-1.20534	1.18571
Tbx15	-1.51508	-2.26482	-1.51264	0
Mastl	0	0	0	1.49691
Car12	0	-0.944878	0	1.56358
Olfr1061	0	0	0	1.68996
Vmn2r61	0	0	0	0.993997
Olfr330	0	0	0	0.984293
Gpr26	0	0	0	0.649771
Gm12258	0	0	0	0.742291
Cd8b1	0	0	0	0.957069
Dnase1l3	0	0	0	1.03899
H2-M10.6	0	0	0	0.944634
Mstn	0	0	-3.47873	0
Med24	0	0	0	0.615734
Cthrc1	0	0	0	0.958788
Eef1a2	-2.36775	-1.22694	-1.63892	0
Ccdc151	0	0	0	0.790313
Nlrp6	-1.85941	0	0	1.35483
Vmn1r237	0	0	0	1.01476
Per3	0	1.02869	0	0
Il1rn	0	0	0	0.806431
Gria2	0	0	0	1.05622
Tceal5	0	0	0	0.950002
Fabp1	0	0	0	1.80248
Olfr550	0	0	0	1.50112
Ppara	0	0	0	1.06357
Ces2g	0	0	-1.08557	0
Olfr444	0	0	0	1.16724
Tmem45b	2.58948	0	0	3.46162
Melk	0	0	0	1.5822
Ccdc36	0	0	0	1.70233
Sult5a1	0	0	0	0.707029
Olfr878	0	0	0	1.0023
Samd14	0	0	0.757976	0
Pif1	0	0	0	1.91247
Srsf12	0	0	-1.52945	0
Deptor	0	0	0.632181	0
Slc22a12	0	0	0	1.88218
AI182371	0	0	0	0.858971
Nipal4	0	-0.919839	0	0.904323
Kncn	0	4.21457	0	0
Col6a6	0	0.688554	0	0.797862
Tube1	0	0	0	1.32349
Vmn2r13	0	0	0	0.945075
Mybpc3	0	0	0	1.44818
Olfr654	0	0	0	0.806372
Rnf207	0	0	0	1.62115
Slitrk3	0	0	0	1.83225
Cdca7	0	0	-1.20886	0
Mcm4	0	0	-0.647165	-1.03363
Cntn2	0	0	0	2.6167
Lce3b	0	-2.27421	0	0
4931408C20Rik	0	0	0	0.71066
Scn3a	-0.780002	0	-2.05023	-1.61938
Oscar	0	1.86715	0	0
Pgk2	0	0	0	1.58862
Vmn2r113	0	0	0	0.677267
Ankub1	0	0	0	1.24212
Kcnj5	0	0	0	0.902178
Gm10220	0	0	0	0.872958
Cybb	0	0	0	-0.61821
Dtl	0	0	-0.821247	1.44407
Mlxipl	0	0	0	0.784036
Olfr1240	0	0	0	0.84293
Olfr1160	0	0	0	0.829307
Fam83f	0	0	0	1.03703
Dbf4	0	0	0	0.788999
Spatc1	0	4.57209	0	0
Ndst4	0	0	0	1.73317
Ctnna2	0	0	0	1.61293
Apol9b	0	0	0	1.45888
Gm17662	0	0	0	2.38492
Olfr127	0	0	0	1.00183
Gls2	0	0	0	1.04116
Vmn1r172	0	0	0	0.813088
Cr2	0	0	0	1.17513
Phf24	-0.60285	0	0	0
Sorbs2	0	0	0	0.665112
Ddx11	0	0	0	1.10672
Ltf	1.11911	0	0	0.850573
Adgre4	0	0	-1.15664	-0.816758
Ppp1r3a	0	-0.793496	0	0
Drp2	0	0	0	0.760799
Fxn	0	0	0	0.795348
Ccdc81	0	0	0	0.816494
Polh	0	0	0	0.642823
Cstdc2	0	0	-1.56344	-1.50567
Vmn2r73	0	0	0	1.08338
Olfr821	0	0	0	1.0021
Gm382	0	0	0	0.851749
Klhl41	-2.20438	-2.00529	-1.59897	1.75309
Olfr263	0	0	0	1.0504
Vmn2r94	0	0	0	0.913895
Agpat2	0.601951	0	0	0
Dnmt3c	0	0	0	1.6469
Olfr1044	0	0	0	1.19888
Timd4	0	0	0	1.09247
Eya4	0	0	0	1.08474
Cma1	0	0	1.11996	1.74619
Tiam2	0	0	0	0.672099
Cd3g	0.638558	0	0	0.901614
Rhox2a	0	0	0	0.92529
Pwp1	0	0	0	0.733577
Hspa1a	0	-1.04156	0	-0.992466
Slfn9	0	0	-1.30326	0
Kcng1	0	0	0	1.25675
Ifit1bl1	0	0	0	1.36169
Hemgn	0	-1.74732	0	1.63238
Greb1	0	0	0	0.838294
Ankrd34b	0	0	0	1.20962
Kif4	0	0	0	0.671345
Cyp2d22	0	0	0.66988	0
Nek5	0	0	0	0.777943
Cdh19	0	0	0	1.60178
Col9a1	2.55568	4.61378	0	1.59996
Mmp9	0	-0.729211	0	0
Smtnl1	-9.14244	0	-1.47401	2.91201
Prelid2	0	0	0	1.14928
Ccnb1	0	0	0	1.8939
Aldh3b2	0	-2.02337	-1.56015	1.74328
Olfr481	0	0	0	1.12351
Stab2	0	0	0	1.02796
Actc1	-0.717891	-0.819513	-1.3313	-0.98214
Ccr7	0	-0.672588	0	0
Tmem130	0	0	0	1.56492
Krtap10-10	0	0	0	1.4289
Htra1	0	0	-1.3495	0
Rnaseh2b	0	0	0	0.656159
Tcaf3	0	2.50832	0	0
Grem1	0	0	0	2.03088
Ffar1	0	0	0	1.39849
Olfr1189	0	0	0	1.16779
Col8a1	0	0	0	0.910463
Il1b	0	-1.3183	0	-0.967939
Frrs1l	0	0	0	1.18926
Spon2	0	0	-1.02621	0
Ccr5	0	0	0	1.01027
Vmn1r207	0	0	0	0.843779
Nkg7	0	0	0	0.996549
Ly6g5c	0	-1.9426	0	1.57284
Adcyap1r1	0	0	0	1.24554
Vmn2r20	0	0	0	1.08747
Cbx7	0	0	0.799885	0
Prph	0	0	0	1.07074
Klk12	0	-2.29401	-2.09396	0
Slc28a2	0	0	-1.02294	0
Plau	0	0	0	0.939876
Cass4	0	0	0	0.586419
Ces2h	0	0	0	0.779574
Mapk4	0	0	0	0.879303
Muc4	0	0.727147	0	0
Acsl6	0	0	0	1.59459
Slco1a5	0	0	0	1.15263
Defb38	0	0	0	1.73885
Ung	0	0	0	1.11459
Nxnl2	0	0	0	1.03537
Cntfr	0	0	0	0.805566
Pde4dip	-0.767514	-0.598446	-0.801633	0
Zfp558	0	0	0	0.83712
Slc13a4	0	-0.667631	0	2.2017
Esyt3	0	0	0	1.41171
Ccdc113	0	0	0	0.800761
Klf15	0	0	0.883826	0
Cacng5	0	0	0	1.23184
Adgrg2	0	0	0	0.687663
Gm10354	0	0	0	0.854325
Csrp3	-0.801548	-1.37542	-1.52136	0
Dlec1	0	0	0	0.75013
Reg3g	2.07957	1.75182	0	0
Cspg5	0	0	0	1.41854
Slc5a12	0	0	-1.27264	1.28424
Fgb	0	0	0	4.02403
Cav3	0	-1.15447	0	0.866299
Cox8b	0	0	0	-0.916036
Tmod4	-1.25372	0	0	0.989726
Vmn1r54	0	0	0	0.846411
A530016L24Rik	0	1.97822	0	0
Gemin6	0	0	0	0.873074
Hcn2	0	0	1.22088	0
Zscan4f	0	0	0	1.15291
Car2	0	0	-0.707981	-0.618169
Aurka	0	0	0	2.32548
Chchd6	0	0	0	0.707562
Gm2016	0	0	0	1.13561
Vmn1r180	0	0	0	0.917158
Myom2	-1.17004	-1.17271	-1.18066	1.32257
Kif2c	0	0	0	2.22068
Gm10229	0	0	0	1.27195
Knl1	0	0	0	1.92629
Usp29	0	1.26554	0	2.11393
Scml4	0	-0.687249	0	1.04194
Serpina3n	0	0	1.09262	0
Grid1	0	0	0	1.46503
Acap1	0	0	0	0.828934
1520401A03Rik	0	0	0	2.00119
Pou2f3	0	0	0	1.28177
Ankrd22	0	0	-1.70136	1.99002
Trim54	-2.44558	-1.95143	0	0
Adtrp	0	0	0	1.90245
Olfr1246	0	0	0	0.997722
Lce1g	0	0	-3.89273	0
Olfr1355	0	0	0	1.03307
Slc6a19	-2.75802	-2.82096	0	2.16208
Ifi211	0	0	-1.42767	0
Neil3	0	0	-1.23215	1.79342
Ephb1	0	0	0	1.18727
Fhl5	0	0	0	1.96343
Slc8a3	0	0	0	0.748686
Tff2	1.49246	1.43588	0	0
Olfr790	0	0	0	1.13597
Olfr780	0	0	0	1.13434
Vsig8	-2.98103	-1.56781	0	2.0428
Srrm4	0	0	0	1.07243
Olfr187	0	0	0	1.42527
Xlr3b	1.09276	0	0	0
Aldoa	0	0	-0.683291	1.17432
1500009L16Rik	0	0	-1.39514	0
Azgp1	0	0	0	1.03644
Prr32	0	0	0	2.65638
Tbx20	-0.981492	0	0	0.929322
Mgl2	0	0	0	0.685198
Tmtc4	0	0	0	0.746636
Ifi47	0	0	0	-0.734613
Acbd6	0	0	0	0.597989
Adgrf3	2.04496	0	0	0
Krt6b	0	0	-2.34179	2.62475
Nppc	0	0	0	2.05742
Myo16	0	0	0	0.784133
Crispld2	0	-0.850892	0	0
Luzp2	-4.10867	0	0	0
1700056E22Rik	0	0	0	1.2017
Olfr846	0	0	0	1.05019
Ndc80	0	0	0	1.95597
Cd69	0	-0.702501	0	-1.18103
Gpd1	1.3024	0	0	-0.727557
Erich5	0	2.59315	0	1.81774
Zbed5	0	0	0	0.945775
Olfr732	0	0	0	1.02059
Fabp4	1.03221	1.26968	-0.925264	0
Cys1	0	0.600361	0	0
Esp8	0	0	0	1.45699
Psd2	1.23423	0.879008	0	0.90819
Ckap2	0	0	0	0.910324
Fam169b	0	0	0	1.14069
Nr3c2	0	0	1.06383	0
Glb1l2	0	0	0	0.780407
Omd	0	0	1.28343	0
Olfr704	0	0	0	0.783722
Neb	-2.28553	-1.46117	-2.16451	0.916902
Capn9	0	0	0	2.40555
Orm3	0	0	0	1.69729
Vwa1	0	0	0	0.881666
Casp14	0	0	-4.30222	0
Hectd2	0	0	0	0.933749
Tnfaip8l1	0	0	0	0.807759
Igfbp3	-0.752738	-0.783817	-1.13884	-1.35437
Akap6	-0.792466	0	0	0
E230025N22Rik	0	0	0	1.35576
Mettl11b	0	0	0	1.2597
Olfr1193	0	0	0	1.02065
Vmn1r197	0	0	0	0.865581
Gli1	0	0	0	0.73529
Cfap100	0	0	0	0.745106
Tmem273	0	0	0	1.00526
Ly6g6f	0	-2.16462	0	0
Tedc1	0	0	0	2.01017
Plk1	0	0	-2.12788	0.739053
Atp2a1	-4.48104	-2.03003	-3.34366	0
Fndc4	0	0	0	1.09955
Olfr653	0	0	0	0.878997
Csmd1	0	0	0	0.954166
Nup205	0	0	-0.612493	0
5430402E10Rik	0	0	0	1.39338
Zfp92	0	-1.64618	0	0
Terb1	0	0	0	1.13704
Olfr873	0	0	0	0.859465
Alox12e	6.29491	0	0	1.87027
Nsg2	0	0	0	0.942568
Adamts20	0	0	0	0.813936
Psg28	0	0	0	0.94978
Sult2b1	0	-0.879589	0	0
Haspin	0	0	-1.04229	0
Cdk1	0	0	-1.44215	0.670882
Olfr884	0	0	0	1.19229
Olfr479	0	0	0	1.12238
Ctnna3	0	0	0	1.07024
Olfr1247	0	0	0	0.941261
Ranbp17	0	0	0	0.852014
Acyp1	0	0	0	0.917873
Rhox4d	0	0	0	1.18099
Zfp239	0	0	0	1.07659
Adig	0	1.23904	0	0
Tcp10b	0	4.26252	0	0
Gpc2	0	0	0	1.20186
Vmn2r84	0	0	0	1.33992
Cd247	0	0	0	0.918686
Prim1	0	0	0	1.19746
Olfr1197	0	0	0	1.05102
Mocos	0	0	0	1.00905
Olfr851	0	0	0	0.901928
Krt83	4.44225	0	0	0
Gdf6	2.72809	0	0	2.77807
Olfr769	0	0	0	0.844969
Dapl1	0	-1.29562	0	1.53051
Vmn1r184	0	0	0	0.909101
Crocc	0	0	0	0.693235
Ccne1	0	0	0	1.35654
Ptprc	0	0	0	-0.832832
Abcb4	0	0	0	1.00321
Cd274	0	0	0	-0.728551
E2f8	0	0	-2.03797	1.46264
Adamts13	0	0	0	1.0352
Olfr132	0	0	0	0.927682
Abca8a	0	0	0.640704	0
Serpina1b	-3.8454	0	0	1.6557
Bard1	0	0	-1.12296	0
A2ml1	1.35006	1.19506	0	1.09158
Vmn1r18	0	0	0	0.85203
Olfr1065	0	0	0	1.11328
Olfr765	0	0	0	1.07271
Oas1g	0	0	0	1.39081
Fthl17a	0	0	0	1.09224
Casc1	0	0	0	0.736624
Myoz2	-1.56437	-0.823771	-1.59956	0
Vmn2r59	0	0	0	0.762224
Fer1l6	1.15265	1.1012	0	2.91985
Vmn2r115	0	0	0	0.804232
Trim67	0.806533	1.01409	0.752934	1.12942
Il1rl1	0	0	0	0.852352
Ros1	0	0	0	0.71927
Fam83g	0	-0.607451	0	0
Fam110b	0	0	0	0.870731
Prim2	0	0	0	0.779514
Slc26a3	0	3.86028	0	0
Kcna7	0	0	0	1.62384
Sirpb1a	0	-0.824143	0	0
Olfr478	0	0	0	1.23357
Olfr123	0	0	0	0.949916
A630073D07Rik	0	0	0	1.06767
Got1	-0.732178	0	0	0.667709
Lep	0	3.3031	0	3.67739
Gm10721	0	0	0	1.14799
Fut1	0	0	0	1.45925
Serpinb9h	0	0	0	1.21706
Dgki	0	0	0	1.34539
Ttk	0	0	0	0.79798
Vcan	0	0	-1.73459	0
S100a7a	0	0	0	1.25877
Fcgr1	0	0	0	0.820685
Zik1	0	0	0	0.768226
Olfr671	0	0	0	1.01442
Grik3	0	0	0	1.64445
Myh6	-0.816013	0	-0.589809	-1.6079
Lor	-3.09759	-2.34158	-3.73792	0
Cdca5	0	0	0	2.17492
Gm8362	0	0	0	1.00124
Olfr721-ps1	0	0	0	0.883215
Dlgap1	0	0	0	1.86431
Col11a1	0	0	0	1.37448
Cfh	0	0	0	-0.96236
Olfr1163	0	0	0	1.1543
Tubg1	0	0	0	0.616324
Il1r2	0	-1.16816	0	0
Tro	0	0	0	0.697187
Myh13	0	0	0	0.972887
Vmn2r60	0	0	0	0.877926
Padi1	0	0	0	1.52223
Cmtm5	0	0	0	2.22584
Crybb1	0	-4.22135	0	0
Tpsg1	0	0	0	2.1866
Pate9	0	0	0	1.06825
Gpr156	0	0	0	1.2452
Dlk2	0	-1.3043	2.11399	1.11513
Psapl1	0	-1.43366	-2.46442	1.21663
Rbp2	0	-0.981626	0	1.7968
Cenph	0	0	-1.44725	1.23961
Vmn1r43	0	0	0	2.14671
St8sia1	0	0	0	1.21491
Asphd2	0	0	0	1.06447
Fap	0	0	0	0.937779
Olfr1200	0	0	0	0.783672
Mcm5	0	0	-1.54777	0
Olfr1192-ps1	0	0	0	0.727545
Lrrc39	-1.04775	0	0	1.64159
Tpsb2	0	0	0	1.6937
Nfatc4	0	0	0	0.669984
Dsg3	0	0	-4.93023	3.97595
Kng2	2.38765	0	0	2.86869
Cpeb3	0	0	0	0.814062
Apoa2	0	0	0	1.42277
Gm21976	0	0	0	1.50661
Olfr733	0	0	0	0.959684
Ckap2l	0	0	-1.30851	0
Osr2	0	0	0	1.35438
Pcnx2	0	0	0	0.847609
Tcam1	0	0	0	1.31624
Vmn2r-ps159	0	0	0	0.964714
Glipr1l1	0	0	0	1.41213
Ttc8	0	0	0	0.645992
Olfr205	0	0	0	1.06743
Cdh23	0	0	0	1.01446
Depdc1b	0	0	-1.0702	1.37003
Ptger3	0	0.618822	0	0.803301
Kcnv1	0	0	-3.28395	0
Snhg11	0	0.598881	0	0
Serpinb6d	0	0	0	1.26203
Chsy3	0	0	0	0.959764
Upk3a	0	0	0	0.925744
Krt78	-2.11492	-1.31306	-2.00628	1.00864
Isg15	0	0	0	-0.824565
Stra6	0	0	0	1.14923
Aox4	-1.98407	0	-1.90602	2.67668
Gpr20	0	0	0	1.29919
Cdh8	0	0	0	2.27835
Mcm6	0	0	-0.627276	0
Obscn	-1.638	-0.905615	-0.702191	1.36392
Lypd5	-8.29254	-1.98127	-5.10539	1.86668
Cdc25c	0	0	0	2.2249
Me3	0	0	0	1.3195
Adam39	0	0	0	1.01903
Art2b	0	0	0	1.29103
Olfr1178	0	0	0	0.820543
Dpp10	3.56479	0	0	0
Rtel1	0	0	0	0.640324
Kng1	0	0	-3.03057	0
Cdh15	-3.77487	0	0	2.55937
Vat1l	0	0	0	2.12079
Olfr448	0	0	0	0.865602
Klk11	0	-0.807204	0	1.11236
Vmn1r201	0	0	0	0.826639
Retn	0	1.56628	0	1.64936
Lypd6	0	0	0	1.09603
Dscaml1	0	0	0	0.990543
Ribc2	0	1.16881	0	0
Tll1	0	0	0	0.923563
Cytip	0	0	0	-0.679639
Cdca8	0	0	0	1.96901
Vmn2r114	0	0	0	0.833704
Il22ra2	0	-0.99444	0	2.09118
Ear2	0	0	0	0.888977
Gm884	0	0	0	0.708395
Olfr1489	0	0	0	0.729419
Olfr620	0	0	0	0.805074
Fbxw22	0	0	0	0.776778
Olfr586	0	0	0	0.837413
Gm32742	0	0	0	0.800555
Prf1	0	0	0	1.01119
Mroh6	0	0	0	2.23292
Dppa1	0	0	0	1.16407
Itih2	0	0	0	0.919658
Rtp4	0	0	0	-0.616026
D7Ertd443e	0	-2.16983	0	0
Hmga2	0	0	0	1.04491
Pgr	0	-0.718522	0	0
Vmn1r193	0	0	0	0.714147
Lypd6b	0	0	0	0.930104
Vmn1r226	0	0	0	1.18253
Serpinb11	-6.11694	0	0	0
Gm12887	0	0	0	1.32193
Ctsk	0	0.646738	0	0
Myoz1	-2.59863	-1.97524	-2.35543	0
Olfr1351	0	0	0	0.884826
Cbx2	0	0	0	0.649544
Trim63	-1.06524	0	0	1.19886
Kera	0	0	0	2.66577
Ryr1	-2.1354	-1.36423	-1.51144	2.0739
Mmp17	0	0	0	0.762182
Ovol1	0	0	0	1.04627
Jchain	1.30596	2.04596	0	2.07224
Olfr418	0	0	0	0.84635
Lrtm2	0	0	0	0.818049
Mefv	0	-0.757047	0	0
Fam184b	0	1.74812	0	1.29334
Klhl31	-3.15298	-2.01175	-2.3986	0
Apol7c	1.31163	0	0	1.188
Trim30b	0	-0.671481	0	0
Rassf10	0	0	0	1.13679
Pask	0	0	0	1.44991
Nrk	0	0	0	1.14156
Chek1	0	0	0	0.904131
Shisa3	0	0	0	1.23973
Olfr116	0	0	0	1.13246
Casq1	-2.4748	-1.23509	-1.78738	0
Cd209d	1.06456	0	0	0
Rxfp1	0	0	0	1.42299
Gjc3	0	0	0	1.68383
Cenpw	0	0	0	0.898189
Plin1	1.67395	1.78434	0	1.95492
Olfr231	0	0	0	0.860107
Vmn1r89	0	0	0	1.03481
Stk39	0	0	0	0.729018
Prxl2b	0	0	0	0.976705
Lgals7	-4.78648	-1.61317	0	1.15766
Cyp2c66	0	0	0	0.896946
Recql4	0	0	0	1.31476
Olfr618	0	0	0	1.25621
Cd79b	0	0	0	-1.04374
Sult4a1	0	0	0	1.64339
Olfr1188	0	0	0	1.31669
Klrk1	0	0	0	0.867141
Erbb4	0	0	0	1.02817
Esp18	0	0	0	2.04215
Olfr1494	0	0	0	0.914248
Mns1	0	0	0	0.802313
Thbs2	0	0	0	1.30632
Olfr19	0	0	0	1.1613
Alpk2	-1.48771	0	0	1.15588
Dnah1	0	0	0	0.732145
Cited4	0	0	0	1.09043
Slc27a6	0	0	-0.616021	0
Olfr670	0	0	0	1.05749
Vmn1r16	0	0	0	0.987902
Ubash3a	0	-0.691856	0	1.00505
Angptl1	-1.98094	0	0	0
Vmn1r227	0	0	0	1.05357
Ccdc34	0	0	0	0.982618
Ube2c	0	0	-1.68993	-1.7109
Tert	0	0	0	0.820172
Vmn1r70	0	0	0	0.949189
Haus8	0	0	0	0.987388
Spag16	0	0	0	0.713161
OR5BS1P	0	0	0	1.66495
Olfr23	0	0	0	1.05355
Fcna	0	0	0	1.16416
Ms4a1	0	0	0	-1.23998
Olfr715	0	0	0	0.850448
Srl	-1.34584	-1.08632	-1.45331	0
Krtap6-5	0	0	0	1.49908
Ccdc18	0	0	0	1.20811
Smyd1	-1.29857	-0.876337	-1.30449	0
Nrep	0	0	-0.612569	0
Itgbl1	0	0	0	1.21749
Mkx	0	0	0	2.01332
Ranbp3l	0	0	0	1.0936
Acaa2	0.729366	0	0	0
Trim30d	0	0	0	-0.625981
Olfr1141	0	0	0	1.56121
Gm21750	0	0	0	1.15376
Rrp15	0	0	0	0.868389
Spc25	0	0	0.885007	0
Duox1	0	-1.33068	0	1.75655
Ctxn3	-2.52804	-1.47709	-2.58898	1.9153
Olfr1140	0	0	0	1.75763
Olfr1019	0	0	0	0.925858
Sorcs1	0	-2.12458	0	1.0288
Rims4	0	-3.17303	0	0
Myh7	-0.675998	0	0	0.609324
Vmn2r97	1.1461	0.819846	0	2.08086
Cblif	0	0	0	1.37062
Nt5c1b	0	0	0	1.26074
Fgd3	0	0	0	0.69865
Rpl17	0	0	0	0.795054
Klf2	0	-0.878292	0	-0.601459
Olfr1055	0	0	0	1.19704
Vmn2r124	0	0	0	0.835342
Podnl1	1.28077	0.879534	0	1.51298
Lipi	0	0	0	1.00827
Dcx	0	0	0	1.30095
St6gal2	0	0	0	2.2477
Shisal1	0	0	0	1.80718
Brca1	0	0	0	1.73344
Lce1e	0	0	-2.57488	0
Ano9	0	0	0	0.893843
Actg2	0	0	-1.10148	0
Igf2bp1	0	0	0	0.85491
Vmn1r80	0	0	0	0.961992
Cst8	0	0	0	1.7729
Msr1	0	0	0	0.825298
Pcdh10	0	0	0	1.34422
Myf6	0	0	-2.35742	0
Umodl1	0	4.19737	0	0
Slc10a1	-2.56245	0	0	0
Apold1	0	-0.65401	0	0
Pdcd1	2.26173	0	0	0
Gm44501	0	0	0	1.42224
Sbk3	-0.804385	0	0	0
Adam12	0	0	-0.934078	0
S100b	1.18842	0	0	0
Chga	0	0	0	1.55396
Lmo3	0	0	0	2.995
Acot1	0	0	0	0.723564
Slc37a2	0	0	0	0.715278
Cd244a	0	0	-1.09473	0
Kcnf1	0	0	0	0.982734
Ceacam19	0	-2.10742	-1.47396	1.51726
Fam220a	-4.1351	0	0	0
Pitx1	0	0	-2.46431	1.49408
Vmn2r51	0	0	0	1.13652
Cdkn3	0	0	-1.98863	1.17677
Vmn1r223	0	0	0	0.770519
Stpg3	0	0	0	1.51978
Gm20696	0	0	0	-1.77031
Vmn1r171	0	0	0	0.904553
Olfr357	0	0	0	0.931547
Acer2	0	0	0.587975	0
Gbp3	0	0	0	-0.599376
Ugt1a1	0	0	0	2.60902
Tmigd1	0	0	0	1.18737
Cdh10	0	0	0	1.69623
Ccn1	0.671907	-0.940215	0	0
Olfr744	0	0	0	0.871152
Rims1	0	0	0	1.23025
Olfr1166	0	0	0	1.14423
Mms22l	0	0	0	0.856214
Olfr513	0	0	0	1.01962
Olfr773	0	0	0	1.20941
Alox15	0	1.21192	0	1.94798
Mark1	0	0	1.01636	1.40353
E2f7	0	0	0	1.34283
Galnt13	0	0	0	1.31858
Ipcef1	0	0	0	0.912218
Adamts4	0	0	0	1.08839
Ms4a7	0	0.627603	0	0
Olfr1208	0	0	0	0.973421
Pglyrp4	0	0	-1.88475	0
Olfr1000	0	0	0	0.990464
Ntng1	0	0	0	1.31891
Myo7b	-1.17639	0	0	1.1983
Tnmd	0	0	0	2.01306
Ikzf3	0	0	0	-1.00719
Serpinb2	-1.90685	0	-1.59668	1.66297
Slc17a7	-1.39179	0	0	0
H1f10	0	0	1.21009	0
Dnaaf1	0	0	0	0.810931
Tgm3	-2.50579	-2.24856	-3.0117	0
Vmn1r36	0	0	0	1.43959
Tnfsf8	0	0	0	1.37655
Vmn2r16	0	0	0	0.771197
Ly6g6c	0	-1.26576	0	0
Btbd35f23	0	0	0	1.27799
Gpr151	0	-6.00085	0	0
Asb10	-2.53677	0	0	0
Itih4	0	0	0	-0.824804
Clec4b1	0	0	0	1.48203
Iqsec3	-2.32722	0	0	1.5681
Vmn1r116	0	0	0	1.60997
Hebp2	0	0	0	1.3316
Chrna2	-3.5992	0	0	1.45365
Hbb-bt	-0.799427	-1.37674	-0.868642	-1.08648
B230217C12Rik	0	0	0	0.940075
Padi2	0	0	0	0.795919
Kcnq2	0	0	0	1.55753
Faxc	0	0	0	1.38017
Tdrd9	1.841	0	0	1.2299
Psors1c2	0	0	0	1.32943
Acsbg1	0	-0.721522	0	1.36684
Pclaf	0	0	0	1.64436
Sfrp2	0	0.781966	0	0
Klri1	2.21938	0	0	0
Siah2	-0.586732	0	0	0
Lrrc15	0	0	0	2.80024
Olfr1272	0	0	0	1.07189
Gm42372	0	0	0	1.19724
Cd177	0.901964	0	0	0
Slfn1	0	-0.752891	0	-0.774198
Sostdc1	4.39101	0	0	0
Serpina9	0	0.878378	0	1.44643
Atp10b	0	0	0	1.24213
Rgs7	0	0	0	2.05029
Fetub	0	0	-1.14733	0
Gpr83	0	0	0	1.17331
Fscn1	0	0	-0.88151	0
Zfp385c	0	-1.23155	0	1.63394
Adgrb1	0	-3.68414	0	0
Mup3	0	0	0	3.8791
Opcml	0	0.649147	0	1.55076
Scn4a	-0.936163	0	0	0.831179
Nkx6-1	0	0	1.85989	0
Speer4a	0	0	0	0.814315
Samt4	0	0	0	1.2085
Dcc	4.19352	0	0	0
Olfml2b	0	0	-1.16154	-1.0486
C87414	0	0	0	1.24684
Cnn1	0	0	0	-0.767845
Stap1	0	0	-1.33226	0
Rgs8	0	4.8861	0	4.25533
Msx2	0	0	0	1.77555
Btbd35f27	0	0	0	1.24456
Gen1	0	0	0	1.21869
Mamstr	0	0	0	0.669225
Frzb	0	0	0	1.39637
Cxcl17	0.86708	0.835425	0	-0.70563
Lcn2	0.642047	0.642122	0.725668	0
Cd200r2	0	0	0	1.53539
Mapk10	0	0	0	1.24112
Apcdd1	0	0	0	1.3057
Slfn5	0	0	0	-0.78416
Lum	0	0	-1.29334	0
Actn2	-1.87705	-1.06676	-1.85666	0
Ndn	0	0	-0.85217	0
Olfr1239	0	0	0	1.16419
4932414N04Rik	0	0	0	0.740438
Dctd	0	0	0	1.56198
Olfr1286	0	0	0	1.1721
Irgm1	0	0.617056	0	0
Il20rb	0	0	0	0.854702
Serpina3m	0	-1.69204	0	0
Nts	0	0	0	1.34946
Odc1	0	0	-0.632693	0
Ccl22	0.665596	0.693381	0	0
Tgtp1	0	0.835825	0	-0.914075
Ttc22	0	-0.744047	0	1.21668
Gm266	0	0	0	2.32239
Krtap1-3	0	0	0	1.42042
Tenm4	0	0	0	1.54219
Tvp23a	0	0	0	0.877755
Cryaa	0	1.45004	0	1.15503
1110002E22Rik	-1.78026	-1.68728	-1.73443	0
Coq8a	0	0	0	0.59878
Fosb	0	-0.866907	0	0
Tmem63c	0	0	0	1.2962
Lgals12	0	0	0	0.929696
Cd4	0	0	0	1.51468
Atp12a	0	0	0	1.85995
Scn9a	0	3.87505	0	1.52648
Gm49918	0	0	0	1.48129
Tmem40	0	-0.780099	0	1.38222
Tdrd1	0	0	0	2.50391
Dab1	0	0	0	1.51736
Slc4a9	0	0	0	1.14203
Olfr214	0	0	0	0.823193
Tph1	0	0	0	1.6852
Cdt1	0	0	0	1.09683
Prmt8	0	0	1.61774	1.50285
Lin28a	0	-3.53674	0	0
Racgap1	0	0	-1.06876	1.44215
1700010I14Rik	0	0	0	0.961297
Ccne2	0	0	0	-1.40031
Nkain2	0	0	0	1.88997
Rbfox1	-1.29877	-1.17859	0	0
Itih5	0	0	-0.673596	0
Olfr385	0	0	0	0.888944
Tacr2	0	0	0	1.50501
Rnf213	0	0	0	-0.662855
Il12a	0	0	0	2.09398
Cdh4	0	0	0	0.67667
Klf14	0	0	0	1.51732
Vmn1r52	0	0	0	0.912494
Vmn1r174	0	0	0	0.891692
Hba-a2	-1.05464	-1.22857	-0.936999	-0.946874
Defb7	0	0	0	1.41352
Vmn1r35	0	0	0	1.14508
Olfr1012	0	0	0	1.11807
Olfr698	0	0	0	1.09565
Vmn2r7	0	0	0	0.765344
Olfr735	0	0	0	1.13093
Vmn1r76	0	0	0	0.922885
Rbbp8nl	0	0	0	0.981211
Kcnn1	0	0	0	0.894553
Jph1	-1.05373	-0.665848	0	0.967809
Tnnt2	-0.694431	0	0	-0.693408
Klra1	0	0	0	2.1441
Olfr1302	0	0	0	1.63659
Hapln1	0	0	-1.17155	1.45474
Rdh12	0	-1.34849	0	0.937741
Hoxa1	0	0	0	0.871402
C530008M17Rik	0	0	0	1.39593
Trdn	-1.95979	-1.11047	-1.55887	0.965331
Them5	-4.8695	-1.60749	-2.41945	2.659
Gabra1	0	0	0	1.56486
Olfr1354	0	0	0	0.956597
Garem2	0	0	0	2.04792
Chaf1b	0	0	0	1.77835
Olfr295	0	0	0	0.916365
Defb28	0	0	0	1.08529
Fmo5	0	0	0	0.657188
Elavl4	0	-1.95109	0	0
Agr2	0	1.42112	0	0
Cacng1	0	-1.40143	-1.20308	0
Cyp4f37	0	0	0	1.43815
Cd209b	1.27576	0	-2.04757	2.24751
Perp	0	-1.00696	-1.50889	0
Ahsg	-5.25593	0	0	0
Acvr1c	1.7824	1.47948	0	1.77746
Cyp2d26	0	0	0	1.82739
Clspn	0	0	-0.963685	2.46067
Sypl2	-6.82278	-1.26047	-1.94153	2.22931
Myh2	-5.4561	-1.54436	-2.21575	5.2118
F9	0	2.16375	0	0
Mtfr2	0	0	0	2.49842
Pomc	0	-1.85338	0	1.41123
Cxcl2	0	0	0	2.64106
Cyp26b1	0	-1.44141	1.92729	1.19032
Dlg2	0	-1.14047	0	1.2513
Nell2	0	0	0	3.04052
Olfr870	0	0	0	1.01988
Frem2	0	0	-0.839802	0
Slc9a3	0	0	0	1.69297
Itgal	0	0	-0.593349	-0.702511
Slamf7	0	0	1.17995	0
Gm11563	0	0	0	1.20542
Cyp2a5	1.67407	0.720306	-1.7635	0
Retnla	2.24945	1.8912	1.4245	0
Ticrr	0	0	0	1.8494
Svs5	0	0	0	0.974934
Lyz1	0	0	0	-0.650103
Slc6a5	0	0	0	0.589418
Samt2	0	0	0	1.33716
Fam83a	0	0	0	1.01349
Mmp25	0.931378	0	0	0
Cdca2	0	0	0	1.58656
Grtp1	0	0	0.947047	0
Ptx3	0	0	0	0.896725
Plin5	0	0	0	1.4311
Oas3	0	-0.766646	0	0
Dusp15	0	4.16709	0	0
Fhod3	0	0	0	0.892494
Tex29	0	-3.34577	0	0
Hal	0	0	0	1.18005
Pkhd1l1	0	0	-0.917612	0
Ccna2	0	0	-1.56511	1.15168
Myl7	-0.896747	0	0	-1.43703
Tbc1d31	0	0	0	0.702043
Abca6	0	0	0	0.793226
Rrm2	0	0	-0.93645	-1.72449
Gm19935	0	0.603143	0	0
Cyp11a1	0	0	0	1.16943
Ggt6	0	0	0	1.33957
Ppfia3	0	-0.828619	0	1.33746
Ndc1	0	0	0	0.828769
Cdk5r1	0	0	0	0.950885
Kifc1	0	0	0	1.0036
Adgrg5	0.762526	0	0	0.942421
Lad1	0	-0.795923	0	0
Vmn2r70	0	0	0	0.837072
Chrna9	0	-1.903	0	3.54936
Olfr1196	0	0	0	0.920126
Olfr826	0	0	0	1.14051
Pglyrp3	0	0	-3.16586	0
Brinp1	0	0	0	1.09158
AC159819.1	0	0	0	-0.616334
Dchs2	0	0	0	0.924871
Vmn2r107	0	0	0	0.754459
Nos1	-4.62831	-1.33925	-1.07735	1.29537
Hhatl	-1.0825	0	0	0
Agbl1	0	-4.52349	0	0
Alpk3	-0.973433	-0.592963	0	0
Fscb	0	0	0	0.909208
Slamf6	0	0	0	0.783554
Nlgn1	0	0	0	1.6767
Neurl3	0	-0.673088	0	0
Cnga1	0	0	0	1.15099
Cox6a2	-1.33004	-0.80367	-1.30177	-1.15498
Ly6a	0	0	0	-0.775418
Cldn4	0	0	0	1.51312
Zfp618	0	0	0	1.0014
Marchf4	0	0.60688	0	0
Sel1l3	0	0	0	0.726597
Fbxo5	0	0	1.06383	1.59464
Olfr635	0	0	0	0.639366
Pnpla5	0	-4.55051	0	0
Nrn1	0	-0.927897	0	1.28423
Klf10	0	0.614402	0	0
Errfi1	-0.604441	-0.74159	0	0
Ankrd13b	0	0	0	0.598885
Rnase6	0	0	0	-0.740767
Amtn	0	0	0	1.171
Spdl1	0	0	-1.07027	1.12022
Ifna7	0	0	0	1.98649
Cchcr1	0	0	0.854615	0.682492
Ttr	0	0	-1.93694	1.9931
Olfr787	0	0	0	0.888834
Pramef6	0	0	0	0.795295
Olfr106-ps	0	0	0	1.00293
Teddm3	0	0	-4.39524	0
Trim72	-1.47909	-1.35249	0	1.77799
Vmn2r44	0	0	0	0.961678
Myh3	0	0	0	4.43624
Ttn	-2.60206	-1.69766	-2.44736	0
Plcb1	-0.703401	0	0	0
Phactr3	0	0	0	2.11873
Mmp16	0	0	0	0.987055
Orc1	0	0	0	1.55468
Sntg2	0	0	-1.26863	1.02661
Skap1	0	0	0	0.965759
Ano5	0	0	0	1.50384
Speer4d	0	0	0	1.15247
Sdr9c7	0	0	0	1.95434
Rnf165	0	0	0	1.38629
Fbxo16	0	0	0	0.86316
Hand2	0	0	0	1.87
Btg2	0	-0.674208	0	0
Mmp23	0	0	0	-0.676075
Gsdma	0	0	-2.93842	4.1679
Adamts18	0	2.06353	0	1.6393
Pax7	0	-1.59847	0	1.77783
Faim2	0	0	0	1.11076
Mybl2	0	0	0	0.954643
Gm12569	0	0	0	0.828301
Dbp	0.710659	1.26087	0	0
Myh1	-9.7085	-1.71315	-4.67715	0.833893
Frem1	0	0	0	-1.33354
Plekhg4	0	0	0	1.60794
Olfr204	0	0	0	0.853945
Zfp36l1	0.597587	0	0	0
Aadacl2	0	0	-2.63723	0
1810020O05Rik	0	0	0	1.15309
Cts8	0	0	0	1.3479
Shisa2	0.696464	0	0	0
Gm12886	0	0	0	0.965914
Lgr6	0.690297	0	0	0.840324
Olfr1321	0	0	0	0.956414
Cdhr1	4.69486	1.68058	0	2.03451
Mug1	0	0	0	2.50268
Olfr958	0	0	0	0.89504
Fbln1	0	0	-0.669007	0
Atg9b	0	-1.13047	0	1.2343
Mpo	0	0	0	1.59418
Snap91	0	0	0	1.86185
Lce3c	0	-5.3079	0	0
Fmo9	0	0	0	1.13984
Pou4f3	0	0	0	0.82775
Hba-a1	-1.02536	-1.28355	-0.939444	-1.27616
Olfr1209	0	0	0	0.800887
Krt17	-3.44434	0	0	0
Cyp2e1	0.639371	0.608166	-1.03897	0
Adgrf4	0	0	0	1.39955
Etv1	0	0	0.938305	0.668376
Sod3	0	0	0	-0.987838
Jsrp1	0	0	0	3.11426
Bpifa2	-3.09994	0	0	2.53205
Olfr672	0	0	0	1.09211
Add2	0	0	0	1.3558
Art1	-2.84628	-1.09206	0	1.42171
Cxcl3	0	0	0	1.48966
Ces2b	0	0	0	0.885257
Klf9	0	0	0.930535	0
Trat1	0	0	0	1.32261
Olfr657	0	0	0	1.1235
Zbtb16	0	1.43626	1.79049	0
Cd248	0	0	-1.01341	0
Hspb6	-1.01737	0	-0.856933	0
Mylk2	-2.52899	-1.69425	-2.00338	1.69032
Dhfr	0	0	0	0.794585
Akr1b7	0	0	0	1.42258
9330159F19Rik	-0.909564	0	0	0
Shc3	0	0	0	1.1961
Blk	0	0	0	-0.743879
Sec14l5	0	0	0	1.0382
Hspb7	-1.2713	0	-1.01566	0
Gnb3	0	2.4611	0	1.50106
Btbd18	0	0	0	1.43564
Sapcd2	0	0	0	1.16275
Gm9844	0	0	0	-0.686744
Olfr576	0	0	0	0.90739
Col25a1	0.828947	0.873162	0	2.25849
Rasgef1c	0	0	0	1.40301
Olfr685	0	0	0	0.886302
Parp14	0	0	0	-0.726178
A830018L16Rik	0	0	0	0.891678
Siglec1	0.735528	0	0	0
Wdhd1	0	0	0	1.37967
Alas2	0	-0.956054	-0.795905	-0.924455
St8sia3	3.64392	0	0	0
Ndrg4	0	0	0	0.943123
Car10	0	0	0	2.57675
Zim1	0	0	0	1.55077
Mex3a	0	0	0	0.962391
Mtbp	0	0	0	1.04434
Efna4	0	0	0	1.98714
Casq2	-1.44754	-0.892945	-1.32157	0
Txk	0	0	0	0.984265
Hhat	0	0	0	0.766757
Gfra4	0	0	0	0.97144
Hoxc4	0	0	0	1.87621
Klhl29	0	-0.652835	0	0
Cysrt1	0	-1.60335	-2.45246	2.30576
Gm4779	2.8024	0	0	1.24686
Fsd1	0	0	0	1.51686
Mis18bp1	0	0	0	1.34832
Tmem179	1.87989	0	0	0
Stfa3	0	0	0	1.28641
Prg4	-0.797282	1.11583	0	0.891271
Krtap14	0	0	0	1.0828
Olfr517	0	0	0	1.12851
Olfr810	0	0	0	0.98183
Aspm	0	0	-0.918299	1.64487
Efcab6	0	0	0	0.787511
Gimap7	0	0	0	1.30137
Poln	0	0	0	0.989969
Myl2	-4.92234	-2.16735	0	0
Olfr1101	0	0	0	1.02434
Olfr1234	0	0	0	0.937897
S100a14	-0.697588	-0.711651	-1.11274	0
Olfr1295	0	0	0	0.805759
Mlip	-1.27568	-0.835655	0	1.38719
Prss35	0	0	-1.08522	0.624382
Olfr73	0	0	0	0.89678
Olfr1156	0	0	0	0.827747
Jakmip2	0	0	0	1.86977
Klb	0	1.63216	0	2.01684
Atf3	-0.756816	-0.822728	0	0
Neurl2	0	0	0	0.842253
Mdfi	0	0	0	0.64399
Ppp1r36	0	0.754901	0	0
Tmem38a	0	-0.751474	0	0
Calcoco2	0	1.74676	0	1.2249
Stat1	0	0	0	-0.601269
Klf4	-0.851646	-0.924777	0	-0.607403
Samd12	0	0	0	-0.676581
Tigit	0	0	0	1.62166
Olfr371	0	0	0	0.979419
Spry4	0	-0.962877	0	0
Chad	0	0.635659	0	0
Olfr1532-ps1	0	0	0	1.48086
Krt4	-7.88447	-1.7696	-5.48596	0
Olfr740	0	0	0	0.753313
Cidec	0.724657	0.604302	-1.96468	0
Tmc5	1.32293	1.83825	0	1.41424
Hpca	0	0	0	1.04289
Tpx2	0	0	-1.25446	1.92007
Gm21885	0	3.54748	0	0
Dgat2	0.856467	0	0	0
Peg10	0	0	0	1.27002
Foxm1	0	0	0	0.98353
Rorc	0	0	0	0.766763
Kif11	0	0	-1.17141	1.24393
Btbd35f1	0	0	0	1.48518
Asb16	0	0	0	1.9865
Mup19	0	0	0	1.26758
Ibsp	-4.57714	0	-1.50616	1.77463
Serpinb3a	0	0	-6.45399	0
Il7r	0	0	0	0.719532
Olfr1260	0	0	0	0.960584
Ifi214	0	-0.818908	0	0
Lmod3	-2.0762	-1.52915	0	1.1691
Cenpe	0	0	-0.792594	0.8681
Rrh	0	0	0	1.69729
Gpr18	0	0	0	-0.975649
Esm1	0	0	0	1.17204
Timp4	0	0	0	0.985179
Cers3	0	0	0	1.0661
Slfn8	0	0	0	-0.92442
Sdr16c5	0	0	-2.04357	0
Fgl1	0	2.3737	0	2.12977
Pou2af1	0	0	0	-1.21522
Ank1	-0.813497	-1.06652	-0.9817	0
Ms4a4b	0	0	0	1.44038
Adam11	0	0	0	0.716121
Lypd3	0	0	-3.75311	0
Rapgefl1	0	-0.634851	0	0.816574
Cyp4a12b	1.87831	0	0	0
Scd3	0	2.11678	0	0
Muc15	0	0	-2.6662	0
Has1	0	-0.790784	0	1.10726
H2-Q10	0	-0.975407	0	0.866314
Mybpc1	0	0	-8.94065	2.35371
Vmn2r79	0	0	0	0.806746
Glycam1	0	0	0	5.19842
Wfdc8	0	0	2.73477	2.98836
Vstm2a	0	0	0	1.07122
Snx31	0	0	0	1.31672
Olfr1238	0	0	0	0.942704
Olfr957	0	0	0	1.04795
Plin4	0	0	-1.63388	0
Nrap	-1.93428	-1.32746	-1.24986	0.823666
Gpr68	0	0	0	0.832067
Adamts16	0	0	0	2.34345
Sh2b2	0	0	0	0.932736
Chrna6	0	0	0	0.905304
Vmn1r203	0	0	0	0.829363
Gprc6a	0	0	0	1.06913
Myh8	-3.53789	-1.35154	-4.35362	1.55485
Mamdc2	0	0	0	-0.817189
Olfr885	0	0	0	1.37954
Nsl1	0	0	-1.4232	1.33988
Cts7	0	0	0	1.06902
Tmprss11g	0	0	-3.45439	6.20282
Hmcn2	-0.679597	-0.672408	0	1.00945
Adgrf1	0	0	0	2.00932
Klra7	0	0	0	2.1426
H2-Q7	0	0	-0.889183	0
Meig1	0	0	0	0.873924
Slco6d1	0	0	0	0.994692
Olfr338	0	0	0	0.799639
BC055324	0	0	0	1.15314
Cidea	1.86062	0	0	2.50232
Mturn	0	0	0.694291	0
Afp	0	0	0	1.58302
Sh2d2a	0	0	0	1.05687
Csf3r	0	-0.739084	0	-0.922365
Olfr414	0	0	0	0.828098
Bok	0	0	0	-0.834681
Tarm1	0	0	0	1.54971
Klra3	0	0	0	2.3608
Vmn2r99	0	0	0	0.888856
AA467197	0	0	0	2.20098
Stac3	-0.863448	0	0	0.790176
Dusp27	-1.44624	-1.25077	0	1.50632
Cep55	0	0	0	1.4668
Tlr11	0	0	0	1.11615
Cenpp	0	0	0	2.09375
Dsg1a	0	0	-5.21373	2.59162
3425401B19Rik	-1.30518	-1.08723	0	0
Olfr849	0	0	0	1.07953
Btbd35f24	0	0	0	1.1607
Tram1l1	0	0	0	1.12661
Ccdc103	0	0	0	1.11963
Cdc20	0	0	1.18825	1.1767
Sbk2	0	-1.48332	0	1.43208
Olfr1347	0	0	0	1.1248
S100a9	0.683745	-1.16482	0	-0.918818
Olfr822	0	0	0	1.39365
Blm	0	0	0	1.15877
Tdh	0	0	-1.97481	0
Krt40	0	0	0	0.980787
Alb	-1.92961	0	0	1.80057
Gm15448	0	0	0	1.11541
Adgrb2	0	0	0	0.970083
Lancl3	0	0	0	1.02202
Lhcgr	0	0	0	1.03614
Syt1	0	0	0	1.12841
Flt3	0.658276	0	0	1.01102
Cenpl	0	0	0	0.804426
Ifit3	0	0	0	-0.61994
Mrgprb1	0	0	0	2.33748
Sfxn1	0	0	0	0.752054
Itga10	0	0	0	0.750529
Ifi203	0	0	-0.848509	-1.00145
Olfr46	0	0	0	0.678321
Hspa1b	-0.954733	0	0	-0.822968
Wnt4	0	-0.63722	0	0
Ift81	0	0	0	0.641851
Fndc7	0	0	0	0.887435
Ccdc3	0	0	0	0.810263
Rptn	-2.95151	-1.58329	-2.87515	0
Camk4	0	0	0	0.824543
Atp6v0a4	0	0	0	0.798244
Fas	0	0	0.684392	0
Cdk2	0	0	0.722816	0
Serpina1e	0	0	-2.35731	4.23147
Gldc	0	0	0	1.4673
Apol6	0	0.800639	0	0.925641
Lyzl6	0	0	0	0.862579
Adra2a	0	1.22709	0	1.37133
Tgm1	0	-0.771293	0	0.839218
Art5	0	0	0	1.00272
Septin3	0	0	0	0.864716
Kcnma1	0	0	0	1.25626
Scgb3a1	1.34339	0.850154	0	-0.963418
Lingo3	0	0	0	4.17602
3830403N18Rik	0	0	0	1.24753
Ccr9	0	0	0	0.897866
Hsd17b2	0	-3.09208	0	4.51486
Dok5	0	0	0	1.51802
Olfr1459	0	0	0	1.05049
Zfp41	0	0	0	0.880747
Insyn2b	0	-2.73858	-1.68068	-1.44866
Birc5	0	0	0	1.7773
Gm12695	0	0.99125	0	0
Olfr619	0	0	0	1.19034
Cavin4	-1.02751	0	0	1.13799
Sv2b	0	0	0	1.41158
Ect2	0	0	-1.06187	1.22944
Scg2	0	0	0	1.37326
Vmn1r72	0	0	0	0.780558
Nipsnap3a	0	0	0	0.914842
Ddah1	0	0	-0.63735	0
H4c8	0	-1.13707	0	0
Krt5	-2.79942	-1.2664	-5.46923	1.20219
Fancm	0	0	0	0.647931
Aldh1b1	0	0	0	0.949914
Tmem35b	0	0	0	0.743174
Wdr62	0	0	0	0.884564
Ulbp1	0	0	-1.05936	1.05813
Adam24	0	0	0	1.05429
Olfr1442	0	0	0	1.01226
Slc27a5	-2.22542	0	0	0
Lipf	2.38119	0	0	0
Olfr803	0	0	0	0.930332
Slc4a1	0	-0.808867	-0.834399	-0.958929
Bhlhe23	0	0	0	0.899825
Susd5	0	0	0	1.22784
Aspg	0.77593	0	1.18565	1.34269
Lce1l	0	0	-2.95544	0
Adhfe1	0	0	0	0.838596
Aire	2.20305	0	0	0
Mup9	0	0	0	1.10371
Dio1	0	2.03629	0	1.54129
Cacna1i	0	-0.649522	0	1.75106
Rfx6	0	0	0	0.898382
Sel1l2	0	0	0	0.895673
Lig1	0	0	0	1.53373
Hoxd8	0	0	0	1.13377
Arpp21	0	-1.33485	0	2.50534
Olfr750	0	-0.858315	0	1.65019
Ucp1	3.998	2.10134	0	4.47677
Sptb	-0.716609	-1.02205	0	0
Olfr130	0	0	0	0.813336
Vmn2r106	0	0	0	1.11721
Spc24	0	0	0	1.12776
Tgtp2	0	0.948237	0	-0.877329
Cd19	0	0	0	-1.35645
Sirpb1c	0	-0.638939	0	0
Olfr582	0	0	0	1.19135
Ccdc138	0	0	0	0.776075
Coro6	0	0	0	0.844127
Olfr329	0	0	0	1.15794
Cenpf	0	0	-0.831953	1.69586
Barhl1	0	0	0	1.17475
Tnfrsf9	1.36287	1.07013	0	0
Vmn1r24	0	0	0	1.05719
Ifitm6	0	-0.775575	-1.06804	0
Rcc1	0	0	0	0.711127
Scn4b	-2.99568	0	0	2.46713
Stra6l	0	0	0	0.948383
Lrrtm2	-4.32526	-1.49964	0	0
Rbm20	0	0	0	0.843519
Dkkl1	0	0	0	1.55614
Krt32	0	0	-1.67055	2.48608
Cwh43	0	0	0	1.558
Tnfsf14	0	0	0	1.44217
Lmod2	-1.09809	0	0	0
Agtr2	0	0	-1.49464	0
Bpifb1	1.80579	2.06544	0	-0.788018
Kbtbd12	0	0	0	1.42061
Olfr142	0	0	0	1.19086
Caln1	0	0	0	2.05914
Olfr1008	0	0	0	1.59764
Gm19410	0	0	0	1.40327
Pla2g2d	0	0	0	2.48186
Jpt2	0	0	-0.72489	0
[truncated: 694 more rows]
