# Supplementary material for: Loss of microRNA-30a and sex-specific effects on the neonatal hyperoxic lung injury
Source: Biol Sex Differ. 2023 Aug 8;14:50. doi: 10.1186/s13293-023-00535-6 (PMC10408139; doi:10.1186/s13293-023-00535-6)
Supplement: Supplementary file 3 — Additional file 3: Table S2. Gene Set Enrichment Analysis (GSEA). [file 13293_2023_535_MOESM3_ESM.xlsx]

## Sheet: SuppTable2
Table S2: Gene Set Enrichment Analysis (GSEA)
MSigDB Gene Ontology Biological Process collection v7.5.1
Columns B–G: Normalized enrichment score (NES)
Columns H–M: FDR adjusted p-value (<0.25)
Columns N–S: Core genes contributing to enrichment
GeneSets	WT.M.O2_over_WT.M.RA NES	WT.F.O2_over_WT.F.RA NES	miR30.M.O2_over_miR30.M.RA NES	miR30.F.O2_over_miR30.F.RA NES	GSE32472_GPL6244_Blood.PND28_BPD_over_noBPD NES	GSE32472_GPL6244_Blood.PND28_O2_over_no_O2 NES	WT.M.O2_over_WT.M.RA FDR q-value	WT.F.O2_over_WT.F.RA FDR q-value	miR30.M.O2_over_miR30.M.RA FDR q-value	miR30.F.O2_over_miR30.F.RA FDR q-value	GSE32472_GPL6244_Blood.PND28_BPD_over_noBPD FDR q-value	GSE32472_GPL6244_Blood.PND28_O2_over_no_O2 FDR q-value	WT.M.O2_over_WT.M.RA core_genes	WT.F.O2_over_WT.F.RA core_genes	miR30.M.O2_over_miR30.M.RA core_genes	miR30.F.O2_over_miR30.F.RA core_genes	GSE32472_GPL6244_Blood.PND28_BPD_over_noBPD core_genes	GSE32472_GPL6244_Blood.PND28_O2_over_no_O2 core_genes
GOBP_EPIDERMIS_DEVELOPMENT	-1.77333	-2.3455	-1.83109	1.79605	3.73387	3.85315	0.103579	0.0068716	0.154028	0.106974	0	0
GOBP_SENSORY_PERCEPTION_OF_SMELL	0	0	-5.40045	9.83067	6.59352	6.77842	0	0	0	0	0	0			B2M;BEST2;CNGA2;FZD2;NCAM2;OR10A4;OR10A6;OR10AG1;OR10C1;OR10D3;OR10G2;OR10G7;OR10J3;OR10P1;OR10Q1;OR10W1;OR10X1;OR11H4;OR11H6;OR13A1;OR13C3;OR13D1;OR13F1;OR14A16;OR14A2;OR14C36;OR1A1;OR1J1;OR1N1;OR1N2;OR1Q1;OR1S2;OR2A12;OR2A14;OR2A25;OR2A4;OR2AG1;OR2AG2;OR2AK2;OR2AP1;OR2B11;OR2B6;OR2D2;OR2D3;OR2F2;OR2H1;OR2T29;OR2T35;OR2T6;OR2V2;OR2Y1;OR3A1;OR4A15;OR4A16;OR4A5;OR4B1;OR4C11;OR4C15;OR4C16;OR4C46;OR…	B3GNT2;BBS1;BBS4;CNGA2;CNGB1;NCAM2;NXNL2;OBP2B;OMP;OR10A2;OR10A4;OR10AD1;OR10AG1;OR10C1;OR10D3;OR10G2;OR10G3;OR10G6;OR10H2;OR10J3;OR10P1;OR10Q1;OR10S1;OR10V1;OR10W1;OR10X1;OR11A1;OR11H4;OR11H6;OR11H7;OR13A1;OR13C3;OR13D1;OR13F1;OR13G1;OR13H1;OR14A16;OR14A2;OR14C36;OR14J1;OR1A1;OR1B1;OR1F1;OR1I1;OR1J1;OR1J4;OR1M1;OR1N1;OR1N2;OR1Q1;OR1S2;OR2A12;OR2A14;OR2A25;OR2A4;OR2A5;OR2AK2;OR2AP1;OR2B11;OR2B6;O…	ADCY3;B2M;B3GNT2;BEST2;CNGA2;CNGA4;CNGB1;DRD2;FZD2;GJB4;GPR148;NAV2;NXNL2;OBP2A;OBP2B;OMP;OR10A2;OR10A3;OR10A4;OR10A5;OR10A6;OR10A7;OR10AD1;OR10C1;OR10D3;OR10D4P;OR10G2;OR10G3;OR10G4;OR10G6;OR10G7;OR10G8;OR10G9;OR10H1;OR10H2;OR10H3;OR10H4;OR10H5;OR10J1;OR10J3;OR10J5;OR10K1;OR10K2;OR10P1;OR10Q1;OR10S1;OR10T2;OR10V1;OR10W1;OR10Z1;OR11G2;OR11H1;OR11H4;OR11H6;OR11L1;OR12D2;OR12D3;OR13C2;OR13C3;OR13C4…	ADCY3;B2M;B3GNT2;BEST2;CNGA2;CNGA4;CNGB1;DRD2;FZD2;GJB4;GPR148;NAV2;NXNL2;OBP2A;OBP2B;OMP;OR10A2;OR10A3;OR10A4;OR10A5;OR10A6;OR10A7;OR10AD1;OR10C1;OR10D3;OR10D4P;OR10G2;OR10G3;OR10G4;OR10G6;OR10G7;OR10G8;OR10G9;OR10H1;OR10H2;OR10H3;OR10H4;OR10H5;OR10J1;OR10J3;OR10J5;OR10K1;OR10K2;OR10P1;OR10Q1;OR10S1;OR10T2;OR10V1;OR10W1;OR10X1;OR10Z1;OR11A1;OR11G2;OR11H1;OR11H4;OR11H6;OR11L1;OR12D2;OR12D3;OR13C2…
GOBP_SENSORY_PERCEPTION_OF_CHEMICAL_STIMULUS	0	0	-5.35782	9.56183	6.5641	6.80416	0	0	0	0	0	0			B2M;BEST2;CA6;CNGA2;FZD2;GNB1;NCAM2;NPY;OR10A4;OR10A6;OR10AG1;OR10C1;OR10D3;OR10G2;OR10G7;OR10J3;OR10P1;OR10Q1;OR10W1;OR10X1;OR11H4;OR11H6;OR13A1;OR13C3;OR13D1;OR13F1;OR14A16;OR14A2;OR14C36;OR1A1;OR1J1;OR1N1;OR1N2;OR1Q1;OR1S2;OR2A12;OR2A14;OR2A25;OR2A4;OR2AG1;OR2AG2;OR2AK2;OR2AP1;OR2B11;OR2B6;OR2D2;OR2D3;OR2F2;OR2H1;OR2T29;OR2T35;OR2T6;OR2V2;OR2Y1;OR3A1;OR4A15;OR4A16;OR4A5;OR4B1;OR4C11;OR4C15;OR4…	ASIC3;AZGP1;B3GNT2;BBS1;BBS4;CNGA2;CNGB1;GNAL;GNAT1;GNAT2;LEF1;NCAM2;NXNL2;OBP2B;OMP;OR10A2;OR10A4;OR10AD1;OR10AG1;OR10C1;OR10D3;OR10G2;OR10G3;OR10G6;OR10H2;OR10J3;OR10P1;OR10Q1;OR10S1;OR10V1;OR10W1;OR10X1;OR11A1;OR11H4;OR11H6;OR11H7;OR13A1;OR13C3;OR13D1;OR13F1;OR13G1;OR13H1;OR14A16;OR14A2;OR14C36;OR14J1;OR1A1;OR1B1;OR1F1;OR1I1;OR1J1;OR1J4;OR1M1;OR1N1;OR1N2;OR1Q1;OR1S2;OR2A12;OR2A14;OR2A25;OR2A4;…	ADCY3;AZGP1;B2M;B3GNT2;BEST2;C5AR1;CA6;CALHM1;CALHM3;CD36;CNGA2;CNGA4;CNGB1;CST1;CST2;CST4;DRD2;FZD2;GJB4;GNAT1;GNAT2;GNB1;GNG13;GPR148;LCN1;LPO;NAV2;NPY;NXNL2;OBP2A;OBP2B;OMP;OR10A2;OR10A3;OR10A4;OR10A5;OR10A6;OR10A7;OR10AD1;OR10C1;OR10D3;OR10D4P;OR10G2;OR10G3;OR10G4;OR10G6;OR10G7;OR10G8;OR10G9;OR10H1;OR10H2;OR10H3;OR10H4;OR10H5;OR10J1;OR10J3;OR10J5;OR10K1;OR10K2;OR10P1;OR10Q1;OR10S1;OR10T2;OR10…	ADCY3;AZGP1;B2M;B3GNT2;BEST2;C5AR1;CA6;CALHM1;CALHM3;CD36;CNGA2;CNGA4;CNGB1;CST1;CST2;CST4;DRD2;FZD2;GJB4;GNAT1;GNAT2;GNB1;GNG13;GPR148;LCN1;LPO;NAV2;NPY;NXNL2;OBP2A;OBP2B;OMP;OR10A2;OR10A3;OR10A4;OR10A5;OR10A6;OR10A7;OR10AD1;OR10C1;OR10D3;OR10D4P;OR10G2;OR10G3;OR10G4;OR10G6;OR10G7;OR10G8;OR10G9;OR10H1;OR10H2;OR10H3;OR10H4;OR10H5;OR10J1;OR10J3;OR10J5;OR10K1;OR10K2;OR10P1;OR10Q1;OR10S1;OR10T2;OR10…
GOBP_LOCOMOTION	-2.53829	-2.41667	0	-5.91143	7.65739	7.66064	0.00197631	0.00449296	0	0	0	0				ABHD2;ABI3;ABL2;ACAP3;ACE;ACKR2;ACKR3;ACTA2;ACTB;ACTG1;ACTN4;ACTR3;ACVR1B;ACVRL1;ADAM10;ADAM15;ADAM17;ADAM8;ADAM9;ADAMTS1;ADAMTS9;ADGRA2;ADGRG1;ADIPOR1;AFDN;AGER;AGO2;AGTR1;AKAP12;AKIRIN1;AKT1;ALCAM;ALKBH1;AMOTL1;AMOTL2;ANG;ANGPT1;ANGPT2;ANKS1A;ANO6;ANXA1;ANXA6;APC;APC2;APOE;APP;APPL1;APPL2;ARF4;ARF6;ARHGAP35;ARHGDIB;ARHGEF39;ARHGEF7;ARID2;ARID5B;ARPC2;ARPC5;ARRDC3;ARSB;ASCL1;ASH1L;ATM;ATP2B4;ATP…	ABCC1;ABCC8;ABHD2;ABI3;ABL2;ACE;ACTA2;ACTB;ACTBL2;ACTG1;ACTN4;ACTR3;ACVR1B;ACVR1C;ACVRL1;ADAM10;ADAM15;ADAM17;ADAM8;ADAM9;ADAMTS1;ADAMTS12;ADAMTS9;ADCY3;ADIPOQ;ADORA1;ADORA2A;ADORA3;ADRA2A;AGER;AGT;AGTR1;AGTR2;AIF1;AIRE;AKAP4;ALCAM;ALOX15B;ALOX5;AMOTL1;AMOTL2;ANG;ANGPT1;ANGPT2;ANGPT4;ANKS1A;ANLN;ANO6;ANXA1;ANXA3;APC;APC2;APCDD1;APOA1;APOB;APOD;APOE;APOH;APP;APPL2;ARC;ARHGAP18;ARHGAP24;ARHGDIB;ARH…	ABCC1;ABCC8;ABHD2;ABI3;ABL2;ACE;ACTA2;ACTB;ACTBL2;ACTG1;ACTN4;ACTR3;ACVR1B;ACVR1C;ACVRL1;ADAM10;ADAM15;ADAM17;ADAM8;ADAM9;ADAMTS1;ADAMTS12;ADAMTS9;ADCY3;ADIPOQ;ADORA1;ADORA2A;ADORA3;ADRA2A;AGER;AGT;AGTR1;AGTR2;AIF1;AIRE;AKAP4;ALCAM;ALOX15B;ALOX5;AMOTL1;AMOTL2;ANG;ANGPT1;ANGPT2;ANGPT4;ANKS1A;ANLN;ANO6;ANXA1;ANXA3;APC;APC2;APCDD1;APOA1;APOB;APOD;APOE;APOH;APP;APPL2;ARC;ARHGAP18;ARHGAP24;ARHGDIB;ARH…
GOBP_DETECTION_OF_STIMULUS_INVOLVED_IN_SENSORY_PERCEPTION	-1.94666	0	-4.99147	9.55547	6.93156	6.91402	0.0522255	0	0	0	0	0			ADGRV1;BEST1;CA6;CACNA2D4;CHRNA10;CHRNA9;COL11A1;CRB1;CXCL12;EPHB1;GRIK2;LXN;NR2F6;NTSR1;OR10A4;OR10A6;OR10AG1;OR10C1;OR10D3;OR10G2;OR10G7;OR10J3;OR10P1;OR10Q1;OR10W1;OR10X1;OR11H4;OR11H6;OR13A1;OR13C3;OR13D1;OR13F1;OR14A16;OR14A2;OR14C36;OR1A1;OR1J1;OR1N1;OR1N2;OR1Q1;OR1S2;OR2A12;OR2A14;OR2A25;OR2A4;OR2AG1;OR2AG2;OR2AK2;OR2AP1;OR2B11;OR2B6;OR2D2;OR2D3;OR2F2;OR2H1;OR2T29;OR2T35;OR2T6;OR2V2;OR2Y1;…	ADGRV1;ADORA1;ASIC3;ATP8A2;AZGP1;BEST1;CACNA1F;CACNA2D4;CALCA;CHRNA10;CHRNA9;CNGB1;COL11A1;CRB1;EPHB1;GNAT1;GNAT2;GRIK2;GRM6;HPN;HTR2A;KCNA1;LHFPL5;MMP24;NTRK1;OR10A2;OR10A4;OR10AD1;OR10AG1;OR10C1;OR10D3;OR10G2;OR10G3;OR10G6;OR10H2;OR10J3;OR10P1;OR10Q1;OR10S1;OR10V1;OR10W1;OR10X1;OR11A1;OR11H4;OR11H6;OR11H7;OR13A1;OR13C3;OR13D1;OR13F1;OR13G1;OR13H1;OR14A16;OR14A2;OR14C36;OR14J1;OR1A1;OR1B1;OR1F1;…	ADORA1;ANO1;ARRB2;ATP8A2;AZGP1;BACE1;BEST1;CA6;CACNA1F;CACNA2D4;CALCA;CHRNA10;CHRNA9;CNGB1;COL11A1;CRB1;CST1;CST2;CST4;CXCL12;CXCR4;EPHB1;GJA10;GNAT1;GNAT2;GPR148;GRIK2;GRM6;GUCY2F;HPN;HTR2A;ITGA2;KCNA1;KCNK4;KCNQ1;KIT;LHFPL5;LPO;LXN;MMP24;NR2F6;NTRK1;NTSR1;OPN4;OR10A2;OR10A3;OR10A4;OR10A5;OR10A6;OR10A7;OR10AD1;OR10C1;OR10D3;OR10D4P;OR10G2;OR10G3;OR10G4;OR10G6;OR10G7;OR10G8;OR10G9;OR10H1;OR10H2;O…	ADORA1;ANO1;ARRB2;ATP8A2;AZGP1;BACE1;BEST1;CA6;CACNA1F;CACNA2D4;CALCA;CHRNA10;CHRNA9;CNGB1;COL11A1;CRB1;CST1;CST2;CST4;CXCL12;CXCR4;EPHB1;GJA10;GNAT1;GNAT2;GPR148;GRIK2;GRM6;GUCY2F;HPN;HTR2A;ITGA2;KCNA1;KCNK4;KCNQ1;KIT;LHFPL5;LPO;LXN;MMP24;NR2F6;NTRK1;NTSR1;OPN4;OR10A2;OR10A3;OR10A4;OR10A5;OR10A6;OR10A7;OR10AD1;OR10C1;OR10D3;OR10D4P;OR10G2;OR10G3;OR10G4;OR10G6;OR10G7;OR10G8;OR10G9;OR10H1;OR10H2;O…
GOBP_DETECTION_OF_STIMULUS	-1.93084	0	-5.27718	9.27935	7.3581	7.57081	0.0559613	0	0	0	0	0			ADGRV1;ANO3;CA6;CACNA2D4;CALM1;CALM2;CALM3;CASQ2;CAV3;CHRNA10;CHRNA9;COL11A1;CRB1;CRTAM;CSRP3;CXCL12;DMBT1;ELOVL4;EPHB1;FAP;GNGT2;GRIK2;HLA-DRB1;KCNMB4;LY96;NLRP3;NOX3;NR2F6;NTSR1;OR10A4;OR10A6;OR10AG1;OR10D3;OR10G2;OR10G7;OR10J3;OR10P1;OR10Q1;OR10W1;OR10X1;OR11H4;OR11H6;OR13A1;OR13C3;OR13D1;OR13F1;OR14A16;OR14A2;OR14C36;OR1A1;OR1J1;OR1N1;OR1N2;OR2A12;OR2A14;OR2A25;OR2A4;OR2AG1;OR2AG2;OR2AK2;OR2A…	ABCA4;ADGRV1;ADORA1;AIPL1;ANO3;ASIC3;ATP8A2;AZGP1;BEST1;CACNA1F;CACNA2D4;CALCA;CAMKMT;CASR;CAV3;CHRNA10;CHRNA9;CLEC6A;CNGB1;COL11A1;CRB1;CRTAM;DMBT1;ELOVL4;EPHB1;FAP;GCK;GNAT1;GNAT2;GNGT2;GPR88;GRIK2;GRK1;GRK4;GRM6;GUCA1A;GUCY2D;HLA-DRB1;HPN;HTR2A;KCNA1;KCNIP2;KCNMB1;KCNMB2;KCNMB4;LHFPL5;MMP24;NLRC4;NLRP3;NOX3;NTRK1;OPN1MW2;OPN1SW;OPN5;OR10A2;OR10A4;OR10AD1;OR10AG1;OR10C1;OR10D3;OR10G2;OR10G3;OR1…	ABCA4;ADORA1;AIPL1;ANO1;ANO3;ARRB2;ATP8A2;AZGP1;BACE1;BEST1;CA6;CABP4;CACNA1F;CACNA2D4;CADM1;CALCA;CALM1;CALM2;CASQ2;CASR;CAV3;CD1D;CDH2;CDHR2;CHRNA10;CHRNA9;CLEC6A;CLEC7A;CNGB1;COL11A1;CRB1;CSRP3;CST1;CST2;CST4;CTNNB1;CXCL12;CXCR4;CYB5R4;DACH1;DMBT1;DRGX;EPHB1;FOXA2;GCK;GJA10;GNAQ;GNAT1;GNAT2;GNGT1;GPR148;GPR52;GPR88;GRIK2;GRK1;GRK4;GRK7;GRM6;GUCY2D;GUCY2F;HLA-A;HLA-B;HPN;HTR2A;ITGA2;KCNA1;KCNIP…	ABCA4;ADORA1;AIPL1;ANO1;ANO3;ARRB2;ATP8A2;AZGP1;BACE1;BEST1;CA6;CABP4;CACNA1F;CACNA2D4;CADM1;CALCA;CALM1;CALM2;CASQ2;CASR;CAV3;CD1D;CDH2;CDHR2;CHRNA10;CHRNA9;CLEC6A;CLEC7A;CNGB1;COL11A1;CRB1;CSRP3;CST1;CST2;CST4;CTNNB1;CXCL12;CXCR4;CYB5R4;DACH1;DMBT1;DRGX;EPHB1;FAP;FOXA2;GCK;GJA10;GNAQ;GNAT1;GNAT2;GNGT1;GPR148;GPR52;GPR88;GRIK2;GRK1;GRK4;GRK7;GRM6;GUCA1A;GUCY2D;GUCY2F;HLA-A;HLA-B;HPN;HTR2A;ITGA2;…
GOBP_BIOLOGICAL_ADHESION	-5.16668	-4.20767	-2.83151	-5.60933	7.07772	7.137	0	0	0.00132885	0	0	0	ABAT;ABCA12;ABI3BP;ABL2;ACER2;ACKR3;ACTG1;ACTN2;ACTN3;ACTN4;ACVRL1;ADA;ADAM12;ADAM22;ADAM9;ADAMTS13;ADAMTS18;ADAMTS9;ADD2;ADGRE5;ADGRV1;AJAP1;ALOX12;AMIGO2;AMTN;ANGPT2;ANGPTL3;ANK3;ANXA9;APBA1;APC;APP;AQP4;ARF6;ARHGAP6;ARHGEF7;ATP1B2;ATP2A2;ATRN;AZGP1;B2M;B4GALNT2;B4GALT1;BCAN;BCL10;BCR;BGLAP;BMP6;BVES;CADM1;CADM2;CALR;CAV1;CBFB;CCL28;CD151;CD2;CD22;CD36;CD55;CD72;CD80;CD81;CD9;CD93;CDH13;CDH15;C…	ABAT;ABCA12;ACER2;ACHE;ACKR3;ACTB;ACTN2;ACTN3;ACVRL1;ADA;ADAMTS13;ADGRB1;ADORA2A;ADTRP;AJAP1;AKNA;ALOX12;ALOX5;AMIGO2;ANGPT2;ANGPTL3;ANK3;ANXA9;APBB1IP;APOA1;APOD;ARF6;ARG1;ARHGDIB;ASS1;ASTN1;ATP5F1B;ATRNL1;AZGP1;BCAN;BCL10;BGLAP;BLOC1S4;BMP6;BMP7;BVES;CADM3;CARD11;CARMIL1;CAV1;CBFB;CCR1;CCR7;CCR8;CD151;CD160;CD164;CD2;CD200;CD209;CD22;CD226;CD27;CD274;CD28;CD3E;CD4;CD40LG;CD44;CD47;CD5;CD6;CD93;…	ABCA12;ABI3BP;ACAN;ACE2;ACHE;ACKR3;ACTB;ACTG1;ACTN2;ACTN3;ACTN4;ADA;ADAM10;ADAM12;ADAM17;ADAM22;ADAM23;ADAM32;ADAMTS18;ADAMTS9;ADGRE1;ADGRV1;ADIPOQ;ADORA2A;ADTRP;AGER;AIF1;AKIP1;AKNA;AKT1;ALOX15;ALOX5;AMBP;AMIGO3;AMTN;ANGPTL3;ANTXR1;ANXA1;ANXA2;ANXA9;AOC3;AP1AR;APBB1IP;AQP4;ARF6;ARG1;ARHGDIA;ARHGDIB;ARHGEF7;ARL2;ARPC2;ASTN1;ASTN2;ATM;ATP2A2;ATP5F1B;B2M;B4GALNT2;BCAM;BCAR1;BCL10;BCL6;BGLAP;BLK;BMP…	ABI3BP;ACER2;ACKR3;ACTB;ACTG1;ACTN1;ACTN4;ACVRL1;ADAM10;ADAM8;ADAM9;ADAMTS9;ADGRE5;AGER;AKNA;AKT1;ALCAM;ANGPT1;ANGPT2;ANK3;ANTXR1;ANXA1;ANXA2;APBB1IP;APC;APP;ARF6;ARG2;ARHGAP5;ARHGDIA;ARHGDIB;ARHGEF7;ARPC2;ATP1B1;ATP2A2;ATP5F1B;ATRN;B2M;B4GALT1;BAD;BAIAP2L1;BCAM;BCL10;BCL6;BLK;BMP4;BMP6;BOC;BPIFA1;BSG;C1QBP;CADM1;CALR;CAV1;CBFB;CBLB;CCDC80;CCL11;CCR2;CCR7;CD164;CD1D;CD2;CD200;CD209;CD22;CD274;CD2…	ABAT;ABCA12;ABI3BP;ACAN;ACE2;ACER2;ACHE;ACTB;ACTG1;ACTN1;ACTN2;ACTN3;ACTN4;ACVRL1;ADAM10;ADAM12;ADAM15;ADAM17;ADAM19;ADAM32;ADAM8;ADAM9;ADAMDEC1;ADAMTS12;ADAMTS13;ADAMTS18;ADAMTS9;ADORA2A;AGER;AIF1;AJAP1;AKNA;ALCAM;ALOX12;ALOX15;ALOX5;AMBN;AMBP;AMELX;AMIGO3;ANGPT1;ANGPT2;ANTXR1;ANXA1;ANXA9;AOC3;AP3B1;AP3D1;APBB1IP;APC;APLP1;APOA1;APOA4;APOD;APP;AQP4;ARG1;ARG2;ARHGAP6;ARHGDIA;ARHGDIG;ARPC2;ASS1;AS…	ABAT;ABCA12;ABI3BP;ACAN;ACE2;ACER2;ACHE;ACTB;ACTG1;ACTN1;ACTN2;ACTN3;ACTN4;ACVRL1;ADAM10;ADAM12;ADAM15;ADAM17;ADAM19;ADAM32;ADAM8;ADAM9;ADAMDEC1;ADAMTS12;ADAMTS13;ADAMTS18;ADAMTS9;ADORA2A;AGER;AIF1;AJAP1;AKNA;ALCAM;ALOX12;ALOX15;ALOX5;AMBN;AMBP;AMELX;AMIGO3;ANGPT1;ANGPT2;ANTXR1;ANXA1;ANXA9;AOC3;AP3B1;AP3D1;APBA1;APBB1IP;APC;APLP1;APOA1;APOA4;APOD;APP;AQP4;ARG1;ARG2;ARHGAP6;ARHGDIA;ARHGDIG;ARPC2;A…
GOBP_MITOTIC_CELL_CYCLE_PROCESS	-3.25291	-2.18344	-1.64937	1.82569	2.01278	1.92217	0	0.0166713	0.247796	0.09677	0.0191095	0.0294316	ABCB1;ABRAXAS2;ACVR1;ACVR1B;ADAM17;ADAMTS1;AKAP8;AKT1;ANAPC1;ANAPC15;ANAPC4;ANAPC7;ANK3;ANKRD17;ANLN;ANXA1;APC;APP;APPL1;ARF1;ARHGEF10;ARL3;ARPP19;ATAD5;ATF2;ATM;ATRX;AURKA;AURKB;AVEN;BABAM2;BACH1;BANF1;BAZ1B;BCAT1;BCCIP;BCL2;BCL6;BECN1;BLM;BMP7;BRCA1;BRCA2;BRCC3;BRD4;BRSK1;BTC;BUB1;BUB3;CACUL1;CALM1;CALM2;CALM3;CAMK2A;CAV2;CCDC57;CCDC8;CCNA1;CCNA2;CCNB1;CCNB2;CCND1;CCND3;CCNE1;CCNE2;CCNF;CCNG1;C…
GOBP_REGULATION_OF_VASOCONSTRICTION	-1.90202	-1.49531	0	1.84994	2.2091	2.51321	0.0624689	0.227308	0	0.0897522	0.00672259	0.00105586
GOBP_REGULATION_OF_TRANSPORT	-3.45981	-3.50921	0	-3.74654	6.77762	6.73442	0	0	0	0	0	0	ABAT;ABCA12;ABCA5;ABCA8;ABCB11;ABCB4;ABCG5;ABL2;ACTG1;ACTN2;ADA;ADAM9;ADCY1;ADCY5;ADCY8;ADRA2B;ADRB2;AGTR1;AHNAK;AHSG;AKAP6;ALG10B;ANK2;ANK3;ANKRD1;ANKRD13D;ANO9;AP1G1;APBA1;APLN;ARF6;ARL6IP5;ARNTL;ARV1;ASIC2;ATAD1;ATF4;ATP1A1;ATP1B2;ATP2A1;ATP2A2;ATP2B1;ATP2B4;ATP7A;AVPR1A;AZIN1;B2M;BAG3;BCR;BDKRB1;BEST3;BICD1;BIN1;BMP6;BVES;CABP1;CACNA1B;CACNA1C;CACNA1E;CACNA1F;CACNA1I;CACNA2D1;CACNB1;CACNG1;CA…	AAAS;AACS;ABAT;ABCA12;ABCA2;ABCA3;ABCA5;ABCA7;ABCA8;ABCB1;ABCB4;ABCG5;ABCG8;ABL2;ACAA2;ACE;ACE2;ACHE;ACSL5;ACTB;ACTG1;ACTN2;ACTN4;ADA;ADCY5;ADCY8;ADCYAP1R1;ADORA2A;ADRA1A;ADRA2B;ADRB2;ADTRP;AGT;AHNAK;AHSG;AKAP5;AKAP6;AKT2;ALOX5;AMIGO1;ANGPT1;ANK2;ANK3;ANKFY1;ANO9;ANXA2;AP2M1;APLN;APOA1;APOA2;APOD;AQP1;ARC;ARF1;ARF6;ARL6IP5;ARNTL;ARRB1;ATF4;ATP13A2;ATP1A1;ATP1B3;ATP2A1;ATP2A2;ATP2B1;ATP2B4;ATP2C1;…			ABAT;ABCA1;ABCA12;ABCA13;ABCA2;ABCA3;ABCA7;ABCA8;ABCB11;ABCC8;ABCG4;ABCG5;ABCG8;ABLIM3;ACE;ACE2;ACSL1;ACSL3;ACSL4;ACTB;ACTG1;ACTN4;ACVR1C;ADAM8;ADAM9;ADCY1;ADCY5;ADCY8;ADCYAP1R1;ADORA1;ADORA2A;ADORA2B;ADORA3;ADRA1A;ADRA2A;ADRA2B;ADRB2;AGT;AGTR1;AHSG;ALOX12B;ALOX15;ALOX5;ANG;ANGPT1;ANKFY1;ANKRD1;ANKRD13A;ANKRD13D;ANKRD27;ANO1;ANO6;ANXA1;AP1G1;APBB3;APLN;APLNR;APOA1;APOA2;APOA4;APOA5;APOC2;APOC3;AP…	ABAT;ABCA1;ABCA12;ABCA13;ABCA2;ABCA3;ABCA7;ABCB11;ABCC8;ABCG4;ABCG5;ABCG8;ABLIM3;ACE;ACE2;ACHE;ACSL1;ACSL3;ACSL4;ACTB;ACTG1;ACTN4;ACVR1C;ADAM8;ADAM9;ADCY1;ADCY5;ADCY8;ADCYAP1R1;ADORA1;ADORA2A;ADORA2B;ADORA3;ADRA1A;ADRA2A;ADRA2B;ADRB2;AGT;AGTR1;AHSG;ALOX12B;ALOX15;ALOX5;ANG;ANGPT1;ANKFY1;ANKRD1;ANKRD13A;ANKRD13D;ANKRD27;ANO1;ANO6;ANXA1;AP1G1;APLN;APLNR;APOA1;APOA2;APOA4;APOA5;APOC2;APOC3;APOD;APOE…
GOBP_NEUROTRANSMITTER_METABOLIC_PROCESS	0	-1.63987	0	1.95523	1.45916	1.35949	0	0.15221	0	0.0600741	0.163701	0.220723
GOBP_TISSUE_DEVELOPMENT	-3.14969	-3.06941	0	-4.85532	6.69073	7.0954	1.29898e-05	5.13789e-05	0	0	0	0	ABCA12;ACTA1;ACTA2;ACTC1;ACTG1;ACTG2;ACTN2;ACTN3;ACVR2A;ACVRL1;ADA;ADAM9;ADAMTS9;ADAMTSL4;ADM;ADPRHL1;ADRB2;AGRN;AHSG;AJAP1;AKAP6;ALDH1A2;ALPK2;ALPK3;AMH;AMTN;ANKRD1;APOLD1;AR;ARID5A;ARNTL;ARRDC3;ASB2;ASCL2;ATF3;ATF4;ATP2A2;ATP2B1;ATP7A;B4GALT1;BARX2;BCL10;BCR;BGLAP;BGN;BMP6;BNC2;BVES;CASQ1;CAV1;CAV2;CAV3;CBFA2T2;CCND1;CD151;CDH3;CDH5;CDK6;CDSN;CELSR2;CENPF;CERS3;CES1;CFL2;CFLAR;CLIC4;CLOCK;CNN3;…	ABCA12;ACTA1;ACTA2;ACTC1;ACTG2;ACTN2;ACTN3;ACVRL1;ADA;ADIPOR1;ADM;ADPRHL1;ADRA1A;ADRB2;AHSG;AJAP1;AKAP6;ALOX5;ALPK2;ALPK3;ALX4;AMER2;APOLD1;AQP3;AR;AREG;ARID5A;ARNTL;ASB2;ATF3;ATF4;BARX2;BCL10;BCL11B;BGLAP;BMP6;BMP7;BRSK2;BTG2;BVES;CASQ1;CAV3;CD109;CDH23;CDSN;CELSR3;CERS3;CES1;CFL2;CHST11;CLDN5;CNFN;COL17A1;CRABP2;CSRP3;CST6;CSTA;CYP1A1;CYP26B1;CYTL1;DHCR24;DMBT1;DNPH1;DSP;DUSP1;DUSP2;ECE1;ECM1;E…		ABI1;ACADVL;ACTA2;ACTB;ACTC1;ACTG1;ACTG2;ACVR2A;ACVRL1;ADAM15;ADAM9;ADAMTS9;ADAMTSL2;ADAMTSL4;ADIPOR1;ADRB2;AFDN;AGRN;AKAP13;AKIRIN1;AKNA;AKT1;ANKH;ANO6;ANXA1;ANXA4;ANXA6;ANXA7;APOLD1;AREG;ARG2;ARHGAP35;ARHGEF26;ARID2;ARID4A;ARID5A;ARID5B;ASAH1;ASCL1;ASH1L;ATF2;ATF3;ATF4;ATG5;ATP2A2;ATP2B1;ATP7A;ATRN;ATRNL1;B4GALT1;BAD;BARX2;BAX;BCL10;BCL9L;BGN;BMP1;BMP2K;BMP3;BMP4;BMP6;BMPR1A;BMPR2;BPTF;BRD2;BRS…	ABCA12;ABI1;ACADVL;ACTA1;ACTA2;ACTB;ACTC1;ACTG1;ACTG2;ACTL8;ACTN2;ACTN3;ACVR1B;ACVRL1;ADAM15;ADAM17;ADAM9;ADAMTS12;ADAMTS16;ADAMTS7;ADAMTS9;ADAMTSL2;ADAMTSL4;ADIPOQ;ADM;ADPRHL1;ADRA1A;ADRB2;AGPAT2;AGR2;AGRN;AGT;AGTR2;AHSG;AIRE;AJAP1;AKAP13;AKNA;ALDH1A2;ALDH1A3;ALOX15;ALOX15B;ALOX5;ALPK3;ALPL;ALX4;AMBN;AMELX;AMELY;AMH;AMTN;ANKRD1;ANKRD33;ANKRD6;ANO6;ANXA1;ANXA4;AP3B1;APAF1;APCDD1;APLNR;AQP11;AR;AR…	ABCA12;ABI1;ACADVL;ACTA1;ACTA2;ACTB;ACTC1;ACTG1;ACTG2;ACTL8;ACTN2;ACTN3;ACVR1B;ACVRL1;ADAM15;ADAM17;ADAM9;ADAMTS12;ADAMTS16;ADAMTS7;ADAMTS9;ADAMTSL2;ADAMTSL4;ADIPOQ;ADM;ADPRHL1;ADRA1A;ADRB2;AGPAT2;AGR2;AGRN;AGT;AGTR2;AHSG;AIRE;AJAP1;AKAP13;AKNA;ALDH1A2;ALDH1A3;ALOX15;ALOX15B;ALOX5;ALPK3;ALPL;ALX4;AMBN;AMELX;AMELY;AMH;AMTN;ANKRD1;ANKRD33;ANKRD6;ANO6;ANXA1;AP3B1;APAF1;APCDD1;APLNR;AR;ARC;AREG;ARG2;…
GOBP_CELL_MIGRATION	-2.82421	-2.88552	0	-6.65405	6.62342	6.6422	0.000237416	0.000159983	0	0	0	0				ABHD2;ABI3;ACAP3;ACE;ACKR2;ACKR3;ACTA2;ACTG1;ACTN4;ACVR1B;ACVRL1;ADAM10;ADAM15;ADAM17;ADAM8;ADAM9;ADAMTS1;ADAMTS9;ADGRA2;ADGRG1;ADIPOR1;AFDN;AGER;AGO2;AGTR1;AKAP12;AKIRIN1;AKT1;ALKBH1;AMOTL1;AMOTL2;ANG;ANGPT1;ANGPT2;ANKS1A;ANO6;ANXA1;ANXA3;ANXA6;APC;APC2;APOE;APP;APPL1;APPL2;ARF4;ARF6;ARHGAP35;ARHGDIB;ARHGEF39;ARHGEF7;ARID2;ARID5B;ARPC5;ARSB;ASCL1;ATM;ATP2B4;ATP5F1A;ATP5F1B;ATP7A;ATP8A1;ATRN;ATRN…	ABCC1;ABCC8;ABHD2;ACE;ACTA2;ACTG1;ACTN4;ACVR1B;ACVR1C;ACVRL1;ADAM10;ADAM15;ADAM17;ADAM8;ADAM9;ADAMTS1;ADAMTS12;ADAMTS9;ADORA1;ADORA3;ADRA2A;AGER;AGT;AGTR1;AGTR2;AIF1;AIRE;ALOX15B;ALOX5;AMOTL1;AMOTL2;ANG;ANGPT1;ANGPT2;ANGPT4;ANKS1A;ANLN;ANO6;ANXA1;ANXA3;APC;APC2;APOA1;APOD;APOE;APP;APPL2;ARC;ARHGAP24;ARHGEF16;ARHGEF2;ARID2;ARPC5;ARRB2;ARSB;ARX;ASAP3;ASB2;ASCL1;ASPM;ASTN1;ASTN2;ATP1B2;ATP2B4;ATP7A;…	ABCC8;ABHD2;ACE;ACTA2;ACTG1;ACTN4;ACVR1B;ACVR1C;ACVRL1;ADAM10;ADAM15;ADAM17;ADAM8;ADAM9;ADAMTS1;ADAMTS12;ADAMTS9;ADORA1;ADORA3;ADRA2A;AGER;AGT;AGTR1;AGTR2;AIF1;AIRE;ALOX15B;ALOX5;AMOTL1;AMOTL2;ANG;ANGPT1;ANGPT2;ANGPT4;ANKS1A;ANLN;ANO6;ANXA1;ANXA3;APC;APC2;APOA1;APOD;APOE;APP;APPL2;ARC;ARHGAP24;ARHGEF16;ARHGEF2;ARID2;ARPC5;ARRB2;ARSB;ARX;ASAP3;ASB2;ASCL1;ASPM;ASTN1;ASTN2;ATP1B2;ATP2B4;ATP7A;AVL9;A…
GOBP_SENSORY_PERCEPTION_OF_LIGHT_STIMULUS	0	0	0	4.19686	3.21305	3.29338	0	0	0	0	9.16301e-06	0				ABCA4;ABCC6;ADGRV1;AIPL1;ARR3;ATP8A2;BBS1;BBS4;BBS5;BBS7;BEST1;BFSP2;CABP1;CACNA1F;CACNA2D4;CDH23;CDH3;CLDN19;CNGA1;CNGB1;COL11A1;COL2A1;CRB1;CRB2;CRYBA4;CRYBB3;CRYGA;CRYGN;CRYZ;EYA4;FAM161A;GABRR2;GJA3;GLRB;GNAT1;GNAT2;GPR143;GPR179;GRK1;GRM6;GUCA1A;GUCA1B;GUCY2D;IMPG2;KCNJ10;KERA;LAMC3;LCTL;MIP;MYO3A;MYO3B;NDP;NR2E1;NXNL2;OPN5;PAX6;PCARE;PCDH15;PDE6A;PDE6B;PDE6G;PDE6H;POU4F3;PPEF2;PRCD;RD3;RDH1…
GOBP_KERATINIZATION	-2.94868	-3.00757	-2.94481	1.97297	3.15093	3.35445	5.67582e-05	5.77413e-05	0.000773504	0.0554882	1.69607e-05	0			ABCA12;CASP14;CDH3;CDSN;CERS3;CNFN;EVPL;KRT16;LCE5A;LIPK;LIPM;PPL;SFN;SPRR2G;TGM1;TGM3
GOBP_INFLAMMATORY_RESPONSE	3.44927	-3.70273	-2.42196	-2.85952	6.2116	6.18012	0	0	0.0148684	4.39525e-05	0	0	ABCD1;ABCD2;ABHD12;ACE2;ACKR1;ACOD1;ACP5;ADAM8;ADIPOQ;ADORA1;ADORA2A;ADORA2B;ADORA3;ADRA2A;AGT;AIF1;ALOX5;ALOX5AP;AOAH;AOC3;APOE;APPL2;AXL;BAP1;BMPR1B;BST1;BTK;C3;C3AR1;C5;C5AR1;CALCA;CAMK4;CCL11;CCL17;CCL2;CCL20;CCL22;CCL8;CCR1;CCR2;CCR3;CCR4;CCR5;CCR6;CD14;CD180;CD40;CD40LG;CD44;CD6;CD96;CDK19;CDO1;CEBPA;CHI3L1;CHIA;CHST1;CIITA;CMA1;CNR1;CNR2;CREB3L3;CST7;CTNNBIP1;CTSC;CUEDC2;CX3CR1;CXCL10;CXCL…	ACE;ACKR1;ACOD1;ACP5;ADA;ADCY8;ADM;ADORA2A;AGT;AHSG;AKNA;ALOX5;ALOX5AP;APOA1;APOA2;APOD;ASS1;BDKRB1;BDKRB2;BLNK;BMP6;BTK;C5AR1;C5AR2;CALCRL;CAMK1D;CCR1;CCR7;CD200;CD28;CD40LG;CD44;CD47;CD6;CD96;CDH5;CDO1;CEBPB;CELA1;CERS6;CHIA;CHST2;CMKLR1;CNR2;CREB3L3;CSRP3;CST7;CTNNBIP1;CX3CL1;CXCR2;CXCR4;CYBB;CYP26B1;DAGLB;DUSP10;ECM1;EDNRB;EPHA2;ESR1;ETS1;F12;F2R;FCGR1A;FCGR3A;FEM1A;FGR;FOS;FOXF1;GAL;GATA3;GG…	ACKR1;ADA;ADIPOQ;ADORA3;ADRA2A;AGTR2;AIMP1;ALOX15;BCL6;BLNK;C1QTNF12;CASP12;CCL2;CCL20;CCR2;CCR3;CCR4;CCR5;CCR7;CD14;CD180;CD200R1L;CD28;CD5L;CD96;CEBPB;CELA1;CHIA;CHST2;CNR1;CNR2;CSF1R;CSRP3;CST7;CX3CR1;CXCL10;CXCL13;CXCL9;CXCR3;CYBB;DNASE1L3;DUOXA1;DUOXA2;DUSP10;ECM1;EPHB2;ESR1;F12;F2RL1;FABP4;FANCA;FCGR1A;FCGR3A;FGR;FN1;FPR3;GBP5;GPR33;GSTP1;HAVCR2;HCK;HGF;HLA-DRB1;HLA-E;HMGB2;HP;HSPG2;IFI16;I…		ABCD1;ACE;ACE2;ACER3;ADAM8;ADCY1;ADCY8;ADM;ADORA1;ADORA2A;ADORA2B;ADORA3;ADRA2A;AFAP1L2;AGER;AGT;AGTR1;AGTR2;AHSG;AIF1;AIM2;AKNA;ALOX15;ALOX5;ALOX5AP;ANO6;ANXA1;AOAH;AOC3;AP3B1;APCS;APOA1;APOA2;APOD;APOE;APP;APPL2;ASS1;AXL;AZU1;B4GALT1;BCL6;BCL6B;BDKRB1;BDKRB2;BMP2;BMP6;BMPR1B;BRD4;BST1;BTK;C2CD4A;C3;C3AR1;C4A;C5;C5AR1;CALCA;CARD8;CARD9;CASP4;CASP5;CCL1;CCL11;CCL13;CCL17;CCL18;CCL19;CCL2;CCL20;CC…	ABCD1;ACE;ACE2;ACER3;ADAM8;ADCY1;ADCY8;ADM;ADORA1;ADORA2A;ADORA2B;ADORA3;ADRA2A;AFAP1L2;AGER;AGT;AGTR1;AGTR2;AHSG;AIF1;AIM2;AKNA;ALOX15;ALOX5;ALOX5AP;ANO6;AOAH;AOC3;AP3B1;APCS;APOA1;APOA2;APOD;APOE;APP;APPL2;ASS1;AXL;AZU1;B4GALT1;BCL6;BCL6B;BDKRB1;BDKRB2;BMP2;BMP6;BRD4;BST1;BTK;C2CD4A;C3;C3AR1;C4A;C5AR1;CALCA;CARD8;CARD9;CASP4;CASP5;CCL1;CCL11;CCL13;CCL17;CCL18;CCL19;CCL2;CCL20;CCL21;CCL22;CCL24;…
GOBP_DEFENSE_RESPONSE	3.18811	-4.11515	-3.35136	-4.60662	6.08411	5.8189	0	0	0	0	0	0	ABCD1;ABCD2;ABHD12;ACKR1;ACOD1;ACP5;ADAM8;ADARB1;ADGRB1;ADIPOQ;ADORA1;ADORA2A;ADORA2B;ADORA3;ADRA2A;AGBL4;AGBL5;AGT;AICDA;AIF1;AKAP1;ALOX5;ALOX5AP;AOAH;AOC3;APOE;APPL2;ARRB2;AXL;BATF;BLK;BMPR1B;BNIP3;BPIFA1;BPIFB1;BST1;BTK;C1QA;C1QB;C1QC;C3;C3AR1;C5;C5AR1;C6;CALCA;CALCOCO2;CAMP;CASP6;CCDC88B;CCL11;CCL17;CCL2;CCL20;CCL22;CCL8;CCR1;CCR2;CCR3;CCR5;CCR6;CCR9;CD14;CD160;CD177;CD1D;CD209;CD226;CD4;CD40…	ABCC9;ABI3;ACE;ACKR1;ACOD1;ACP5;ACTR3;ADA;ADAMTS13;ADAR;ADCY8;ADGRB1;ADM;ADORA2A;AGBL4;AGT;AHSG;AKNA;ALOX5;ALOX5AP;ALS2;APOA1;APOA2;APOD;APOL1;ARG1;ARID5A;ARL8B;ASS1;BCL10;BCL2L1;BCL3;BDKRB1;BDKRB2;BLNK;BMP6;BPIFA2;BST2;BTK;C4BPA;C5AR1;C5AR2;CALCRL;CAMK1D;CAMP;CASP8;CCR1;CCR7;CCR9;CD160;CD200;CD209;CD226;CD244;CD28;CD4;CD40LG;CD44;CD47;CD48;CD6;CD96;CDC42EP2;CDH5;CDO1;CEBPB;CEBPE;CERS6;CGAS;CHIA;…	ABCC1;ABCC9;ACKR1;ACTG1;ADA;ADIPOQ;ADORA3;ADRA2A;AGTR1;AGTR2;AIF1;AIMP1;ALOX15;ALPK1;ANG;ANXA1;APOL1;AQP4;ARG1;ASIC4;BANF1;BATF;BCL10;BCL2L1;BCL6;BDKRB2;BLK;BLNK;BNIP3L;BPIFA1;BRINP1;BST2;BTK;C1QBP;C1QC;C1QTNF12;C2;C7;C8G;CACTIN;CAMK1D;CAMK4;CAMLG;CAMP;CASP12;CCL2;CCL20;CCR2;CCR3;CCR4;CCR5;CCR7;CCR9;CD14;CD180;CD200R1L;CD207;CD209;CD226;CD244;CD28;CD300C;CD4;CD44;CD48;CD5L;CD74;CD96;CDC42EP2;CEBP…		ABCD1;ACER3;ACTR2;ADAM15;ADAM17;ADAM8;ADAMTS13;ADAR;ADCY1;ADCY8;ADM;ADORA1;ADORA2B;ADORA3;ADRA2A;AGBL5;AGER;AIM2;AKIRIN2;ALOX15;ALOX5;ALOX5AP;ALPK1;ANO6;ANXA3;AOAH;AP3B1;APOA2;APOA4;APOBEC3A;APOBEC3B;AQP1;ARG1;ARG2;ARID5A;ARRB2;ASS1;ATG7;ATP1A2;AZU1;BATF;BATF2;BCL3;BCL6;BDKRB1;BDKRB2;BMP2;BPI;BRD4;BST1;BTK;C1QA;C1QB;C1QC;C1R;C1RL;C1S;C2;C2CD4A;C3;C3AR1;C4BPA;C5AR1;C9;CAMP;CASC2;CASP4;CASP5;CCL1;C…	ACER3;ACTR2;ADAM15;ADAM8;ADAMTS13;ADAR;ADCY1;ADM;ADORA1;ADORA2B;ADORA3;ADRA2A;AGBL5;AGER;AIM2;AKIRIN2;ALOX15;ALOX5;ALOX5AP;ALPK1;ANXA3;AOAH;APOA2;APOA4;APOBEC3A;APOBEC3B;AQP1;ARG1;ARRB2;ASS1;ATG7;ATP1A2;AZU1;BATF;BATF2;BCL3;BCL6;BDKRB1;BDKRB2;BMP2;BPI;BRD4;BST1;BTK;C1QA;C1QB;C1QC;C1R;C1RL;C1S;C2;C2CD4A;C3;C3AR1;C4BPA;C5AR1;C9;CAMP;CASP4;CASP5;CCL1;CCL17;CCL20;CCL24;CCL3;CCL3L1;CCL4;CCL8;CCR1;CCR3…
GOBP_MEIOTIC_CELL_CYCLE_PROCESS	-1.78233	0	-2.30997	3.84392	1.38306	1.35651	0.100366	0	0.0239923	0	0.205715	0.222335			ASPM;AURKA;BRCA2;BRIP1;BUB1;BUB1B;CALR;CATSPERZ;CCNB2;CCNE1;CDC25B;CDC25C;DDX4;EREG;ESPL1;FANCA;FBXO43;FIGNL1;HFM1;HORMAD2;HSF2BP;INCENP;KIF18A;LIF;MAJIN;MASTL;MEI1;MEIKIN;MND1;MOV10L1;MSH4;MSX1;MYBL1;NCAPD2;NDC1;NDC80;NPM2;NUF2;OVOL1;PLK1;RAD51AP1;RAD51C;SGO2;SHCBP1L;SMC2;SPO11;SYCE1;SYCP2;SYCP3;TEX11;TOP2A;TRIP13;TTK;UBB;WNT4;ZCWPW1	ASPM;ASZ1;AURKA;BRCA2;BRDT;BRIP1;BTBD18;BUB1B;CCNA1;CCNB2;CCNE1;CDC20;CDC25C;CENPS;CYP26B1;DDX4;DMC1;EDN1;EME1;EREG;ESPL1;FANCA;FANCD2;FANCM;FBXO5;FIGNL1;FMN2;HFM1;HSF2BP;INCENP;KIF18A;LIF;M1AP;MASTL;MEI1;MEIKIN;MEIOC;MND1;MOV10L1;MSH4;MSH5;MSX1;MSX2;MYBL1;NCAPD2;NCAPH;NDC1;NDC80;NPM2;NUF2;OVOL1;PIWIL2;PLK1;PSMA8;PSMC3IP;RAD51AP1;RAD51C;RAD54L;SGO1;SGO2;SHCBP1L;SPIRE2;SPO11;STAG3;SYCE1L;SYCE2;SYC…
GOBP_RESPONSE_TO_WOUNDING	-2.45646	-2.90157	0	-3.58383	5.98625	5.84429	0.00332014	0.000126321	0	0	0	0					ABAT;ABCC8;ABHD2;ACTA2;ACTB;ACTG1;ACTN1;ACVRL1;ADAM17;ADAMTS13;ADAMTS18;ADIPOR2;ADM;ADORA2A;ADORA3;ADRA2A;ADRA2B;AGER;AIF1;AJAP1;ALOX12;ALOX15;ALOX5;ANO6;ANXA1;ANXA5;ANXA8;AP3B1;APCS;APOA4;APOD;APOE;ARFGEF1;ARG1;ARHGAP24;ARHGEF19;ARL8B;ATP7A;AURKA;AXL;B4GALT1;C1GALT1C1;C1QTNF1;CADM4;CASP3;CAV3;CCR1;CCR2;CD109;CD151;CD44;CD59;CD9;CDH3;CDK1;CDKN1A;CEACAM1;CELA2A;CFLAR;CHMP1A;CHMP2A;CHMP4B;CHMP4C;CH…	ABAT;ABCC8;ABHD2;ACTA2;ACTB;ACTG1;ACTN1;ACVRL1;ADAM17;ADAMTS13;ADAMTS18;ADM;ADORA2A;ADORA3;ADRA2A;ADRA2B;AGER;AIF1;AJAP1;ALOX12;ALOX15;ALOX5;ANO6;ANXA5;ANXA8;AP3B1;APCS;APOA4;APOD;APOE;ARFGEF1;ARG1;ARHGAP24;ARHGEF19;ARL8B;AURKA;AXL;B4GALT1;C1GALT1C1;C1QTNF1;CADM4;CASP3;CAV3;CCR1;CCR2;CD109;CD151;CD44;CD59;CD9;CDH3;CDK1;CDKN1A;CEACAM1;CELA2A;CFLAR;CHMP1A;CHMP2A;CHMP4B;CHMP4C;CHMP5;CLASP1;CLDN19;CL…
GOBP_LEUKOTRIENE_METABOLIC_PROCESS	0	-2.48886	0	2.18166	3.05218	2.95636	0	0.00294302	0	0.0205815	1.93625e-05	4.90546e-05
GOBP_ANATOMICAL_STRUCTURE_FORMATION_INVOLVED_IN_MORPHOGENESIS	-3.35282	-3.22696	0	-5.32507	5.90728	6.07002	0	1.75582e-05	0	0	0	0	ACKR3;ACTA1;ACTC1;ACTG1;ACTL9;ACTN2;ACVRL1;ADA;ADAM12;ADAM9;ADAMTS1;ADAMTS15;ADAMTS9;ADGRG6;ADM;ADPRHL1;AGO2;AGTPBP1;AKAP13;ALDH1A2;AMOT;AMOTL1;AMOTL2;AMTN;ANGPT2;ANGPT4;ANGPTL3;ANGPTL6;ANK2;ANKRD1;APLN;APOH;APOLD1;AR;ARHGAP35;ATP2B4;ATP7A;B4GALT1;BCL10;BMPR2;BYSL;CAPN2;CAPN3;CASQ1;CAV1;CAV3;CCDC134;CCDC136;CCL24;CCNG1;CD81;CD9;CDH13;CDH5;CEMIP2;CFL2;CFLAR;CLIC4;CNTN1;COL12A1;COL15A1;COL4A1;COL4A…	ACE;ACKR3;ACTA1;ACTC1;ACTG1;ACTL9;ACTN2;ACVR2B;ACVRL1;ADA;ADAMTS1;ADAMTS15;ADGRB1;ADM;ADPRHL1;ADTRP;AGT;AKAP13;AKT3;ALOX5;AMOT;AMOTL1;AMOTL2;ANGPT2;ANGPTL3;ANGPTL6;ANK2;ANXA2;APLN;APOD;APOLD1;AQP1;AR;ARHGAP35;ATP2B4;ATP5F1B;ATP8A2;AXIN1;BCL10;BCL3;BCL6;BMP7;BMPER;BMPR2;BTG1;BYSL;C5AR1;CALCRL;CAMP;CAPN3;CASP8;CASQ1;CAV1;CAV3;CCDC136;CD109;CD160;CD36;CD53;CD81;CDH13;CDH5;CELA1;CEND1;CFL2;CIB1;CLASP…		ABCA2;ABI1;ACE;ACKR3;ACTC1;ACTG1;ACTN1;ACVRL1;ADAM15;ADAM17;ADAM8;ADAM9;ADAMTS1;ADAMTS9;ADGRA2;ADGRG1;ADGRG6;ADIPOR2;AGO1;AGO2;AGTR1;AKAP13;AKT1;AMOTL1;AMOTL2;ANG;ANGPT1;ANGPT2;ANPEP;ANXA1;ANXA2;ANXA3;APLN;APOLD1;AQP1;ARHGAP35;ATF2;ATM;ATP2B4;ATP5F1B;ATP5IF1;ATP7A;B4GALT1;BCL10;BCL3;BCL6;BMP4;BMPR1A;BMPR2;BRD2;BSG;BTG1;BYSL;C1GALT1;C3;C5;C5AR1;CALCRL;CALD1;CAPN2;CARD10;CASP8;CAV1;CCL11;CCNG1;CCR2…	ABCA2;ABCC8;ABI1;ACE;ACRBP;ACTA1;ACTC1;ACTG1;ACTL7A;ACTL9;ACTN1;ACTN2;ACVRL1;ADAM12;ADAM15;ADAM17;ADAM8;ADAM9;ADAMTS1;ADAMTS15;ADAMTS9;ADIPOR2;ADM;ADM2;ADPRHL1;AGT;AGTPBP1;AGTR1;AKAP13;ALDH1A2;ALDH1A3;ALOX5;AMELX;AMOTL1;AMOTL2;AMTN;ANG;ANGPT1;ANGPT2;ANGPT4;ANGPTL4;ANK2;ANKRD1;ANPEP;ANXA1;ANXA3;APAF1;APLN;APLNR;APOD;APOH;AQP1;AR;ARHGAP22;ARHGAP24;ARMC5;ATP2B4;ATP7A;ATP8A2;AXIN1;B4GALT1;BCAS3;BCL10…	ABCA2;ABCC8;ABI1;ACE;ACRBP;ACTA1;ACTC1;ACTG1;ACTL7A;ACTL9;ACTN1;ACTN2;ACVRL1;ADAM12;ADAM15;ADAM17;ADAM8;ADAM9;ADAMTS1;ADAMTS15;ADAMTS9;ADIPOR2;ADM;ADM2;ADPRHL1;AGT;AGTPBP1;AGTR1;AKAP13;ALDH1A2;ALDH1A3;ALOX5;AMELX;AMOTL1;AMOTL2;AMTN;ANG;ANGPT1;ANGPT2;ANGPT4;ANGPTL4;ANK2;ANKRD1;ANPEP;ANXA1;ANXA3;APAF1;APLN;APLNR;APOD;APOH;AQP1;AR;ARHGAP22;ARHGAP24;ARMC5;ATOH8;ATP2B4;ATP7A;ATP8A2;AXIN1;B4GALT1;BCAS3…
GOBP_CELL_ACTIVATION	2.84789	-5.1815	-1.99592	-5.41915	5.87245	5.49634	0.000402762	0	0.0903099	0	0	0	ADAM10;ADAM8;ADORA2A;ADORA2B;ADRA2A;AICDA;AIF1;AIRE;AMBRA1;AP3B1;APBB1IP;APLF;APOE;ARG1;ATG5;AXL;BAD;BATF;BATF3;BCL11B;BLK;BMP4;BST1;BTK;BTN3A1;C1QA;C5AR1;CAMK4;CAMP;CARD11;CASP3;CBLB;CCDC88B;CCL2;CCR2;CCR6;CCR9;CD160;CD177;CD180;CD1D;CD209;CD226;CD274;CD276;CD300LF;CD3D;CD3E;CD3G;CD4;CD40;CD40LG;CD44;CD48;CD5;CD6;CD7;CD74;CD83;CD84;CD86;CD8A;CDH17;CDH26;CEBPA;CHRNB2;CLEC4D;CLEC4G;CLNK;CLU;CMTM7;…	ABAT;ACTA2;ACTB;ACTG1;ADA;ADAMTS13;ADGRF5;ADORA2A;ADRA2B;AKAP12;ALOX12;APBB1IP;ARG1;BAK1;BANK1;BAX;BCL10;BCL11B;BCL3;BCL6;BCR;BLNK;BLOC1S4;BMPER;BST2;BTK;BTN3A1;C5AR1;CAMP;CAPN3;CARD11;CASP8;CAV1;CBFB;CCR6;CCR7;CCR9;CD151;CD160;CD180;CD19;CD2;CD200;CD209;CD22;CD226;CD244;CD27;CD274;CD28;CD300LF;CD320;CD38;CD3D;CD3E;CD3G;CD4;CD40LG;CD44;CD47;CD48;CD5;CD6;CD7;CD79A;CD79B;CD81;CD86;CD8A;CD93;CDH17;C…		ACTA2;ACTB;ACTG1;ACTN1;ADAM10;ADAM8;ADGRF5;ADORA2B;AGER;AKAP12;AKT1;ANXA1;APBB1IP;APP;ARG2;ATP7A;AZI2;B2M;BANK1;BATF2;BAX;BCL10;BCL3;BCL6;BLK;BST2;C5AR1;CADM1;CASP8;CBFB;CBL;CCND3;CCR2;CCR7;CD180;CD19;CD1D;CD2;CD209;CD22;CD244;CD274;CD300LF;CD44;CD47;CD48;CD55;CD74;CD79A;CD79B;CD84;CD9;CD93;CDK6;CDKN1A;CEBPB;CEBPG;CLEC4A;CLIC1;CLU;COL3A1;CORO1A;CPLX2;CSF1;CSK;CSRP1;CTNNB1;CTPS1;CTSC;CX3CL1;CX3CR1…	ACTN1;ADAM10;ADAM8;ADAM9;ADORA2B;ADRA2A;ALOX12;ANXA3;APBB1IP;ARG1;AZI2;AZU1;BATF;BATF2;BCL3;BCL6;BPI;BST1;BTK;C1QA;C5AR1;CAMP;CBL;CCL3;CCND3;CD151;CD177;CD24;CD274;CD300A;CD300LF;CD46;CD55;CD9;CD93;CDH26;CDKN1A;CEACAM1;CEBPB;CHRNB2;CLEC4A;CLEC4D;CLEC4E;CLEC7A;CLIC1;CLU;CR1;CSF1;CST7;CTSC;CTSG;CXCR2;CYGB;DGKD;DGKG;DGKI;DHRS2;DOCK2;DOCK8;DUSP22;DUSP3;DYSF;EBI3;EDN2;EGR1;ELF4;EMILIN1;EMILIN2;ENTPD2;…	ACTN1;ADAM10;ADAM8;ADAM9;ADORA2B;ADRA2A;ALOX12;ANXA3;APBB1IP;ARG1;AZU1;BATF;BATF2;BCL3;BCL6;BPI;BST1;BTK;C1QA;C5AR1;CAMP;CBL;CCL3;CCND3;CD151;CD177;CD24;CD274;CD300A;CD300LF;CD46;CD55;CD9;CD93;CDH26;CDKN1A;CEACAM1;CEBPA;CEBPB;CHRNB2;CLC;CLEC4A;CLEC4D;CLEC4E;CLEC7A;CLIC1;CLU;CNR1;CR1;CSF1;CST7;CTSC;CTSG;CXCR2;CYGB;DGKD;DGKG;DGKI;DHRS2;DUSP3;DYSF;EBI3;EDN2;EGR1;ELF4;EMILIN1;EMILIN2;ENTPD2;ENTPD7;EP…
GOBP_IMMUNE_RESPONSE	3.38555	-4.86544	-3.2691	-5.87513	5.75244	5.7461	0	0	0.000203048	0	0	0	ACOD1;ADAM8;ADAMDEC1;ADARB1;ADGRB1;ADGRE1;ADORA2B;AICDA;AIF1;AIRE;AKAP1;ALOX5;AP3B1;APBB1IP;APLF;APOE;APPL2;ARG1;ARRB2;AXL;BATF;BLK;BPIFA1;BPIFB1;BST1;BTK;BTN3A1;BTNL9;C1QA;C1QB;C1QC;C3;C3AR1;C5;C5AR1;C6;CACNB3;CALCOCO2;CAMK4;CAMP;CARD11;CASP6;CBLB;CCL11;CCL17;CCL2;CCL20;CCL22;CCL8;CCR1;CCR2;CCR3;CCR4;CCR5;CCR6;CCR8;CCR9;CD14;CD160;CD177;CD180;CD1D;CD209;CD226;CD247;CD274;CD276;CD300LF;CD4;CD40;C…	ACKR3;ACKR4;ACOD1;ACTR2;ACTR3;ADA;ADAMTS13;ADAR;ADGRB1;ADGRE5;ALOX5;APBB1IP;APLN;APOA1;APOA2;APOL1;ARG1;ARID5A;ARL8B;ASS1;ATP6V0A2;AZGP1;BANK1;BCL10;BCL3;BCL6;BLNK;BMP6;BST2;BTK;BTLA;BTN3A1;C4BPA;C5AR1;C5AR2;CAMP;CARD11;CASP8;CAV1;CCR1;CCR6;CCR7;CCR8;CCR9;CD160;CD164;CD19;CD200;CD209;CD22;CD226;CD244;CD27;CD274;CD28;CD300LF;CD36;CD38;CD4;CD40LG;CD47;CD48;CD6;CD7;CD79A;CD79B;CD8A;CD8B2;CD96;CDC37;…	ACKR3;ADA;ADGRE1;AIRE;ALOX15;ALPK1;AMBP;ANG;ANXA1;APBB1IP;APLN;APOL1;AQP4;ARG1;ATAD5;B2M;BANF1;BANK1;BATF;BCL10;BCL6;BLK;BLNK;BPIFA1;BST2;BTK;BTN2A2;BTN3A1;BTNL2;C2;C7;C8G;CACTIN;CAMP;CCL2;CCL20;CCL28;CCR2;CCR3;CCR4;CCR5;CCR7;CCR9;CD14;CD180;CD19;CD209;CD226;CD244;CD276;CD28;CD300LF;CD4;CD48;CD5L;CD7;CD74;CD8A;CD8B2;CD96;CEBPB;CFD;CHIT1;CLEC4A;CLEC4C;CLEC4D;CLEC4E;CLEC5A;CNIH1;CNR1;CNR2;COCH;COL3…	ACKR3;ACTG1;ACTR2;ACTR3;ADAM8;ADAR;ADGRE5;ADORA2B;AGER;ALCAM;ANG;ANGPT1;ANXA1;APBB1IP;APLN;APOBEC3H;APP;ARG2;ARID5A;ATP7A;B2M;BACH2;BANF1;BANK1;BAX;BCL10;BCL3;BCL6;BCL6B;BIRC3;BLK;BMP6;BMPR1A;BPIFA1;BPIFB1;BST2;BTLA;C1QBP;C1R;C1S;C2;C3;C4A;C5;C5AR1;C7;CADM1;CASP8;CAV1;CBL;CCL11;CCR2;CCR7;CD14;CD164;CD180;CD19;CD1D;CD209;CD22;CD244;CD274;CD300LF;CD36;CD47;CD48;CD55;CD74;CD79A;CD79B;CD84;CEBPB;CEBP…	ADAM8;ADAMDEC1;ADAR;ADORA2B;AIM2;AKIRIN2;ALCAM;ALOX15;ALOX5;ALPK1;ANGPT1;ANXA3;APBB1IP;APOA4;APOBEC3A;APOBEC3B;ARG1;ARRB2;AZU1;BATF;BCL3;BCL6;BMX;BPI;BST1;BTK;BTNL3;BTNL8;C1QA;C1QB;C1QC;C1R;C1RL;C1S;C2;C3;C3AR1;C4BPA;C5AR1;CAMP;CASP4;CBL;CCL24;CCL3;CCL3L1;CCL4;CCL8;CCR1;CCR3;CD177;CD24;CD274;CD300A;CD300LF;CD46;CD55;CD58;CD59;CD5L;CD68;CDC42EP2;CEACAM1;CEACAM8;CEBPB;CFB;CFH;CH25H;CHIT1;CHUK;CLEC1…	ADAM8;ADAMDEC1;ADAR;ADORA2B;AIM2;AKIRIN2;ALCAM;ALOX15;ALOX5;ALPK1;ANGPT1;ANXA3;APBB1IP;APOA4;APOBEC3A;APOBEC3B;ARG1;ARRB2;AZU1;BATF;BCL3;BCL6;BMX;BPI;BST1;BTNL3;BTNL8;C1QA;C1QB;C1QC;C1RL;C1S;C2;C3;C3AR1;C4BPA;C5AR1;CAMP;CASP4;CBL;CCL20;CCL24;CCL3;CCL3L1;CCL4;CCL8;CCR1;CCR3;CD177;CD24;CD274;CD300A;CD300LF;CD46;CD55;CD58;CD59;CD5L;CDC42EP2;CEACAM1;CEACAM8;CEBPB;CFB;CFH;CH25H;CHIT1;CHUK;CLEC4A;CLEC4…
GOBP_REGULATION_OF_POSTSYNAPTIC_MEMBRANE_POTENTIAL	-2.88961	0	0	3.6539	3.73915	3.79526	0.00013663	0	0	0	0	0				ADORA1;ADORA2A;CELF4;CHRM1;CHRNA1;CHRNA10;CHRNA2;CHRNA3;CHRNA4;CHRNA6;CHRNA9;CHRNB4;CHRNE;CUX2;GABRA1;GABRA3;GABRA4;GABRA6;GABRB1;GABRB2;GABRD;GABRG3;GABRR2;GLRB;GRID1;GRID2;GRIK1;GRIK2;GRIK3;GRIK4;GRIN1;GRIN2A;GRIN2B;GRIN2C;GRIN2D;GRIN3A;GRM1;IGSF11;KCNA1;KCND2;MAPK8IP2;NETO1;NLGN1;NLGN3;NPAS4;NRXN1;P2RX1;P2RX2;P2RX3;RELN;RGS4;RGS7BP;RIMS1;RIMS2;SEZ6;SHANK1;SLC8A2;SLC8A3;STX1B;TMEM25;TRPV1
GOBP_NEUROGENESIS	-1.74726	0	1.9151	-2.08975	5.71199	5.97786	0.112	0	0.130293	0.0113406	0	0					ABCA2;ABCC8;ABI1;ABI3;ABL2;ACE;ACSL3;ACSL4;ACTB;ACTBL2;ACTL6B;ACTR2;ADCY1;ADCY6;ADCYAP1;ADM;ADORA2A;ADRA2B;AGBL4;AGER;AGRN;AGT;AGTPBP1;AKNA;ALCAM;ALDH1A2;ALK;ALS2;AMIGO3;ANKRD27;ANKS1A;ANXA1;APCDD1;APLP1;APLP2;APOA4;APOD;APOE;APP;APPL2;ARC;AREG;ARHGAP44;ARHGEF2;ARHGEF25;ARL3;ARNTL;ARSB;ARTN;ARX;ASAP1;ASCL1;ASCL2;ASPM;ASTN1;ASTN2;ATCAY;ATF5;ATOH1;ATP1B2;ATP2B2;ATP7A;ATP8A2;AURKA;AVIL;AXL;AZU1;B2M;…	ABCA2;ABCC8;ABI1;ABI3;ACE;ACSL3;ACSL4;ACTB;ACTBL2;ACTL6B;ACTR2;ADCY1;ADCY6;ADM;ADORA2A;ADRA2B;AGBL4;AGER;AGRN;AGT;AGTPBP1;AKNA;ALCAM;ALDH1A2;ALK;ALS2;AMIGO3;ANKRD27;ANKS1A;ANXA1;APCDD1;APLP1;APLP2;APOA4;APOD;APOE;APP;APPL2;ARC;AREG;ARHGAP44;ARHGEF2;ARHGEF25;ARL3;ARNTL;ARSB;ARTN;ARX;ASAP1;ASCL1;ASCL2;ASPM;ASTN1;ASTN2;ATCAY;ATF5;ATOH1;ATP1B2;ATP2B2;ATP7A;ATP8A2;AURKA;AVIL;AXL;AZU1;B2M;B3GNT2;B4GALT…
GOBP_CIRCULATORY_SYSTEM_DEVELOPMENT	-3.27445	-3.00601	0	-6.00175	5.6797	5.84432	0	6.84622e-05	0	0	0	0	ACKR3;ACTA2;ACTC1;ACTG1;ACTN2;ACVRL1;ADAM12;ADAMTS9;ADAP2;ADGRF5;ADGRG6;ADM;ADPRHL1;AGO2;AKAP6;ALDH1A2;ALPK2;ALPK3;AMOT;AMOTL1;ANGPT4;ANGPTL6;ANGPTL7;ANK2;ANKRD1;APLN;APOB;APOH;APOLD1;ARHGEF15;ASB2;ASB4;ATP2B4;ATP7A;B4GALT1;BVES;CACNA1C;CACYBP;CAV1;CAV3;CCDC134;CCL24;CDH13;CDH5;CDKN1A;CEMIP2;CFLAR;CLIC4;COL15A1;COL4A1;COL4A2;CREB3L1;CRKL;CSPG4;CSRP3;CTH;DDAH1;DLC1;DLL1;DSP;E2F2;E2F7;E2F8;ECE1;ECM…			ACE;ACKR3;ACTA2;ACTC1;ACTG1;ACVRL1;ADAM10;ADAM15;ADAM8;ADAMTS1;ADAMTS6;ADAMTS9;ADGRA2;ADGRF5;ADGRG1;ADGRG6;ADIPOR2;AGO1;AGO2;AGTR1;AKAP13;AKT1;AKT3;AMOTL1;AMOTL2;ANG;ANGPT1;ANGPT2;ANGPTL7;ANKRD17;ANP32B;ANPEP;ANTXR1;ANXA1;ANXA2;ANXA3;AP1B1;AP2B1;APLN;APOE;APOLD1;AQP1;ARHGEF15;ARID2;ASCL1;ASXL1;ATF2;ATG5;ATM;ATP2B4;ATP5F1B;ATP5IF1;ATP7A;B4GALT1;BAX;BICC1;BMP4;BMPR1A;BMPR2;BSG;BTG1;C1GALT1;C3;C5;C5…	ABCC8;ACACB;ACE;ACTA2;ACTC1;ACTG1;ACTN2;ACVRL1;ADAM10;ADAM12;ADAM15;ADAM8;ADAMTS1;ADAMTS9;ADAP2;ADIPOR2;ADM;ADM2;ADPRHL1;ADRA1A;AGT;AGTR1;AHR;AKAP13;ALDH1A2;ALOX5;ALPK3;AMOTL1;AMOTL2;ANG;ANGPT1;ANGPT2;ANGPT4;ANGPTL4;ANGPTL7;ANK2;ANKRD1;ANPEP;ANTXR1;ANXA1;ANXA3;AP1B1;APLN;APLNR;APOB;APOD;APOE;AQP1;ARHGAP22;ARHGAP24;ARHGEF15;ARID2;ARRB2;ASB2;ASB4;ASCL1;ATP2B4;ATP7A;B4GALT1;BASP1;BAX;BCAS3;BMP10;BMP…	ABCC8;ACACB;ACE;ACTA2;ACTC1;ACTG1;ACTN2;ACVRL1;ADAM10;ADAM12;ADAM15;ADAM8;ADAMTS1;ADAMTS9;ADAP2;ADIPOR2;ADM;ADM2;ADPRHL1;ADRA1A;AGT;AGTR1;AHR;AKAP13;ALDH1A2;ALOX5;ALPK3;AMOTL1;AMOTL2;ANG;ANGPT1;ANGPT2;ANGPT4;ANGPTL4;ANK2;ANKRD1;ANPEP;ANTXR1;ANXA1;ANXA3;AP1B1;APLN;APLNR;APOB;APOD;APOE;AQP1;ARHGAP22;ARHGAP24;ARHGEF15;ARID2;ARRB2;ASB2;ASB4;ASCL1;ATP2B4;ATP7A;B4GALT1;BASP1;BAX;BMP10;BMP2;BMP4;BMP5;BM…
GOBP_MYELOID_LEUKOCYTE_ACTIVATION	2.85143	-2.7541	0	-4.33918	5.49897	5.3258	0.000412129	0.000413425	0	0	0	0	ADAM10;ADORA2B;AIF1;BATF;BATF3;BLK;BTK;C1QA;C5AR1;CAMK4;CAMP;CCR2;CD177;CD226;CD300LF;CD74;CD84;CEBPA;CLEC4D;CLNK;CLU;CNR1;CNR2;CRLF2;CSF2;CST7;CTSC;CX3CR1;CXCL6;CXCR2;DNASE1L3;DOCK2;ENPP3;FCER1G;FGR;FN1;GATA1;HAVCR1;HAVCR2;HMOX1;IL15;IL18;IL1RL1;IL33;IRF4;ITGB8;JAK2;LAT;LBP;LCP2;MIF;MILR1;MMP8;MYD88;NECTIN2;NR1D1;NR1H3;PIK3CD;PIK3CG;PLPP6;PRKCD;PTAFR;PTPN6;PTPRC;RAC2;RASGRP1;RBPJ;RELB;RHOH;SBNO2…				ADAM10;ADAM9;ADORA2B;AGER;ANXA3;AZU1;BATF;BATF2;BPI;BTK;C1QA;C5AR1;CAMP;CBL;CCL3;CD177;CD300A;CD300LF;CD84;CD93;CEBPA;CLEC4D;CLU;CNR1;CSF1;CST7;CTSC;CTSG;CX3CL1;CXCR2;DHRS2;DOCK2;DYSF;EDN2;F2RL1;FCER1G;FES;FGR;FPR2;GAB2;GATA1;GATA2;GRN;HAMP;HMOX1;HYAL2;IFNGR1;IFNGR2;IL10;IL18;IL1RL1;IL4R;ITGAM;ITGB2;JAK2;JMJD6;LAT2;LBP;LDLR;LILRA2;LRRK2;LTBR;LYN;MIR130A;MIR142;MIR181C;MMP8;MT1G;MYD88;NDRG1;NOTCH2…	ADAM10;ADAM9;ADORA2B;AGER;ANXA3;AZU1;BATF;BATF2;BPI;BTK;C1QA;C5AR1;CAMP;CBL;CCL3;CD177;CD300A;CD300LF;CD93;CEBPA;CLEC4D;CLU;CNR1;CSF1;CST7;CTSC;CTSG;CX3CL1;CXCR2;DHRS2;DOCK2;DYSF;EDN2;F2RL1;FCER1G;FES;FGR;FPR2;GAB2;GATA1;GATA2;GRN;HAMP;HMOX1;HYAL2;IFNGR1;IFNGR2;IL10;IL18;IL1RL1;IL4R;ITGAM;ITGB2;JAK2;JMJD6;LAT2;LBP;LDLR;LILRA2;LRRK2;LTBR;LYN;MIR130A;MIR142;MIR181C;MMP8;MT1G;MYD88;NDRG1;NOTCH2;NR1H…
GOBP_REGULATION_OF_IMMUNE_SYSTEM_PROCESS	3.36454	-4.1079	-2.19917	-5.78988	5.49649	5.30918	0	0	0.0434303	0	0	0	ACOD1;ADAM10;ADAM8;ADIPOQ;ADORA1;ADORA2A;ADORA2B;ADTRP;AIF1;AIRE;AMBRA1;AP3B1;APLF;APOE;APPL2;AQP3;ARG1;ARNT;ARRB2;AXL;BLK;BMP4;BPIFB1;BST1;BTK;BTN3A1;BTNL9;C1QA;C1QB;C1QC;C3;C3AR1;C5;C5AR1;C6;CACNB3;CAMK4;CARD11;CASP3;CASP6;CBLB;CCDC88B;CCL2;CCL20;CCL8;CCR1;CCR2;CCR6;CD14;CD160;CD177;CD1D;CD209;CD226;CD247;CD274;CD276;CD300LF;CD3E;CD4;CD40;CD40LG;CD48;CD5;CD6;CD74;CD83;CD84;CD86;CD8A;CD8B2;CD96;…	ACOD1;ACVR1B;ADA;ADAR;ADGRF5;ADORA2A;ADTRP;AKIRIN1;APOA1;APOA2;APOD;AQP3;ARG1;ARID5A;AZGP1;BANK1;BCL10;BCL6;BCR;BDKRB1;BGLAP;BLNK;BST2;BTK;BTLA;BTN3A1;C4BPA;C5AR1;C5AR2;CAMK1D;CARD11;CASP8;CAV1;CBFB;CCR1;CCR6;CCR7;CD160;CD19;CD2;CD200;CD209;CD22;CD226;CD244;CD27;CD274;CD28;CD300LF;CD36;CD38;CD3E;CD4;CD40LG;CD47;CD48;CD5;CD6;CD79A;CD79B;CD81;CD86;CD8A;CD8B2;CD96;CDC37;CDKN1A;CEBPB;CGAS;CHST2;CIB1;…	ADA;ADAR;ADIPOQ;ADORA2A;ADTRP;AGER;AIF1;AIRE;AKIRIN1;AKT1;ALOX15;ALPK1;AMBP;ANXA1;AP1G1;AQP3;ARG1;ATAD5;ATM;B2M;BANF1;BANK1;BCL10;BCL6;BCL6B;BDKRB1;BGLAP;BLK;BLNK;BLOC1S3;BST2;BTK;BTN2A2;BTN3A1;BTNL2;C1QB;C1QBP;C1QC;C2;C7;C8G;CACTIN;CADM1;CALR;CAMK1D;CAMK4;CARTPT;CASP3;CCL2;CCL20;CCL28;CCL8;CCR2;CCR7;CD14;CD19;CD2;CD209;CD226;CD244;CD274;CD276;CD28;CD300LF;CD3E;CD4;CD48;CD5L;CD6;CD74;CD81;CD86;CD…	ACVR2A;ADAM10;ADAM8;ADAR;ADGRF5;ADORA2B;AGER;AKIRIN1;AKT1;ANGPT1;ANXA1;APP;ARG2;ARID5A;B2M;BANF1;BANK1;BAX;BCL10;BCL6;BCL6B;BIRC3;BLK;BPIFB1;BST2;BTLA;C1R;C1S;C2;C3;C4A;C5;C5AR1;C7;CADM1;CALR;CASP8;CAV1;CBFB;CCR2;CCR7;CD14;CD19;CD1D;CD2;CD209;CD22;CD244;CD274;CD300LF;CD36;CD47;CD48;CD55;CD74;CD79A;CD79B;CD84;CD9;CDK6;CDKN1A;CEBPB;CFD;CHST2;CLDN18;CLU;CMTM3;COL3A1;COLEC12;CORO1A;CREB1;CRK;CRKL;CSF…	ACVR1B;ADAM10;ADAM8;ADAR;ADORA1;ADORA2B;AIM2;AKIRIN2;ALOX15;ALPK1;ANGPT1;ARG1;ARRB2;AZGP1;BCL6;BDKRB1;BMX;BPI;BST1;BTK;BTNL3;BTNL8;C1QA;C1QB;C1QC;C1R;C1RL;C1S;C2;C3;C3AR1;C4BPA;C5AR1;CCL24;CCL3;CCL4;CCL8;CCR1;CD177;CD24;CD274;CD300A;CD300LF;CD46;CD55;CD59;CD5L;CD68;CD9;CDKN1A;CEACAM1;CEBPA;CEBPB;CFB;CFH;CHRNB2;CLEC12B;CLEC4D;CLEC4E;CLEC6A;CLEC7A;CLU;CR1;CR1L;CREBBP;CRK;CSF1;CSF3R;CST7;CTSC;CTSG;C…	ACVR1B;ADAM10;ADAM8;ADAR;ADORA1;ADORA2B;AIM2;AKIRIN2;ALOX15;ALPK1;ANGPT1;ARG1;ARRB2;AZGP1;BCL6;BDKRB1;BMX;BPI;BST1;BTK;BTNL3;BTNL8;C1QA;C1QB;C1QC;C1R;C1RL;C1S;C2;C3;C3AR1;C4BPA;C5AR1;CCL20;CCL24;CCL3;CCL4;CCL8;CCR1;CD177;CD24;CD274;CD300A;CD300LF;CD46;CD55;CD59;CD5L;CD68;CD9;CDKN1A;CEACAM1;CEBPA;CEBPB;CFB;CFH;CHRNB2;CLC;CLEC4D;CLEC4E;CLEC6A;CLEC7A;CLU;CNR1;CR1;CR1L;CREBBP;CRK;CSF1;CSF3R;CST7;CTSC…
GOBP_INTRACELLULAR_TRANSPORT	-3.07786	2.71073	3.70137	-8.41568	-2.97229	-3.59714	1.19795e-05	0.0017533	0	0	1.12235e-05	0	AAAS;ABCA12;ABCA2;ABCB10;ABCD1;ABCD4;ABCE1;ABLIM3;ABRA;ACAP2;ACD;ACTN2;ACTN4;ACTR10;ACTR2;ADRB2;AFTPH;AGFG1;AGK;AGTPBP1;AIFM1;AIP;AKAP13;AKAP5;AKAP6;AKAP8L;AKT1;AKT2;AKTIP;ALKBH5;ALMS1;ALS2;ALYREF;ANGPT1;ANK1;ANK3;ANKFY1;ANKLE1;ANKRD27;ANKRD50;ANKRD54;ANP32B;ANXA2;AP1AR;AP1B1;AP1G1;AP1G2;AP1M1;AP1M2;AP1S1;AP1S2;AP1S3;AP2A1;AP2A2;AP2B1;AP2M1;AP2S1;AP3B1;AP3D1;AP3M1;AP3M2;AP3S2;AP4B1;AP4E1;AP4M1;AP…	AAAS;ABCA1;ABCA2;ABCB10;ABCD1;ABCD2;ABCD3;ABCD4;ABCE1;ABCG1;ABLIM3;ACAA2;ACAP2;ACD;ACTN4;ACTR10;ACTR2;ADIPOQ;ADORA1;AFTPH;AGFG1;AGK;AGT;AGTPBP1;AHCYL1;AIFM1;AKAP13;AKAP5;AKAP8L;AKT1;AKT2;AKTIP;ALKBH5;ALMS1;ALYREF;ANGPT1;ANKFY1;ANKLE1;ANKRD27;ANKRD54;ANP32B;ANXA2;ANXA8L1;AP1AR;AP1B1;AP1G1;AP1G2;AP1M1;AP1M2;AP1S1;AP1S2;AP2A1;AP2A2;AP2B1;AP2M1;AP2S1;AP3B1;AP3B2;AP3D1;AP3M1;AP3M2;AP3S1;AP3S2;AP4B1;AP…	AAAS;ABCA1;ABCA2;ABCB10;ABCD1;ABCD2;ABCD3;ABCD4;ABCE1;ABCG1;ABLIM3;ACAA2;ACAP2;ACD;ACTN4;ACTR10;ACTR2;ADORA1;ADRB2;AFTPH;AGAP2;AGBL4;AGFG1;AGK;AGT;AGTPBP1;AHCYL1;AIFM1;AIP;AKAP13;AKAP5;AKAP8L;AKT1;AKT2;AKTIP;ALKBH5;ALKBH7;ALMS1;ALS2;ANGPT1;ANK3;ANKFY1;ANKLE1;ANKRD27;ANKRD50;ANKRD54;AP1AR;AP1B1;AP1G1;AP1G2;AP1M1;AP1M2;AP1S1;AP1S2;AP1S3;AP2A1;AP2A2;AP2B1;AP2M1;AP2S1;AP3B1;AP3B2;AP3D1;AP3M1;AP3M2;AP…	AAAS;ABCA2;ABCB10;ABCD1;ABCD2;ABCD3;ABCD4;ABCE1;ABCG1;ABLIM3;ACAP2;ACD;ACTN4;ACTR10;ACTR2;ADRB2;AFTPH;AGFG1;AGTPBP1;AHCYL1;AIFM1;AIP;AKAP13;AKAP5;AKAP8L;AKT1;AKT2;AKTIP;ALKBH5;ALS2;ALYREF;ANGPT1;ANK3;ANKFY1;ANKRD27;ANKRD50;ANKRD54;ANP32B;ANXA2;ANXA8L1;AP1AR;AP1B1;AP1G1;AP1G2;AP1M1;AP1M2;AP1S1;AP1S2;AP1S3;AP2A1;AP2A2;AP2B1;AP2M1;AP2S1;AP3B1;AP3D1;AP3M1;AP3S1;AP3S2;AP4B1;AP4E1;AP4M1;AP4S1;AP5B1;AP5…		AAAS;ABCB10;ABCD2;ABCD3;ABCD4;ABCE1;ACAA2;ACD;ACTR10;ADIPOQ;AGAP2;AGK;AHCYL1;AIFM1;AIP;AKAP5;AKAP6;AKAP8L;AKT1;AKT2;AKTIP;ALKBH5;ALKBH7;ALMS1;ANK1;ANK3;ANKRD54;ANP32B;ANXA2;AP1AR;AP1G2;AP1M2;AP1S2;AP1S3;AP2A2;AP2B1;AP2M1;AP2S1;AP3M1;AP3M2;AP4B1;AP4E1;AP4M1;AP4S1;APPBP2;APPL1;AQP11;ARCN1;ARF4;ARF5;ARF6;ARFIP2;ARIH2;ARL1;ARL14;ARL4A;ARL4C;ARL4D;ARL5A;ARL5B;ARL6;ARL6IP1;ARMCX3;ARV1;ASPSCR1;ATF2;ATG1…
GOBP_CELL_JUNCTION_ORGANIZATION	-3.78065	0	0	-2.45119	5.4689	5.77648	0	0	0	0.00123027	0	0	ABHD17B;ABI3;ACTG1;ACTN2;ACTN3;ACVRL1;ADD2;ADNP;AGRN;ALS2;AMIGO2;ANK2;ANK3;APBB2;APC;ARF6;ARHGAP6;ARHGEF15;ARHGEF7;ASIC2;BCAN;BCR;BDNF;BMP6;CACNB1;CAMK2B;CAV1;CD9;CDH2;CDH5;CDKL5;CHRNA1;CHRNB1;CLDN10;CLDN34;CLDN4;CLSTN2;CNTNAP1;COL17A1;COL4A1;COLQ;CORO1C;CORO2B;CRKL;CSK;CTNNA1;CTNNB1;CTNND1;CTTNBP2;CUX2;DCHS1;DISC1;DLC1;DLG1;DLG4;DLGAP3;DMPK;DNM3;DOK7;DRP2;DSCAM;DSP;DST;ECT2;EFNB2;EIF4G1;EPB41L3;…				ABCC8;ABI3;ABL1;ACE;ACE2;ACHE;ACTB;ACTBL2;ACTG1;ACTN1;ACTN2;ACTN3;ACTR2;ACVRL1;ADAM10;ADNP;AGRN;AGT;ALS2;AMIGO3;ANK2;APBB2;APC;APLNR;APOD;APOE;APP;ARC;ARF1;ARHGAP22;ARHGAP39;ARHGAP44;ARHGAP6;ARHGEF15;ARVCF;BAIAP2;BCAN;BCAS3;BCR;BDNF;BMP6;BSN;C1QA;C1QB;C1QC;C1QL1;C1QL3;C3;C5AR1;CACNB1;CACNB2;CACNB3;CACNB4;CACNG2;CAMK1;CAMK2B;CAMKV;CAPZA1;CAST;CAV1;CBLN1;CBLN2;CBLN3;CBLN4;CD177;CD9;CDC20;CDC42;CDH1…	ABCC8;ABI3;ACE;ACE2;ACHE;ACTB;ACTBL2;ACTG1;ACTN1;ACTN2;ACTN3;ACTR2;ACVRL1;ADAM10;AGRN;AGT;ALS2;AMIGO3;ANK2;APBB2;APC;APLNR;APOD;APOE;APP;ARC;ARF1;ARHGAP22;ARHGAP39;ARHGAP44;ARHGAP6;ARHGEF15;BAIAP2;BCAN;BMP6;BSN;C1QA;C1QB;C1QC;C1QL1;C1QL3;C3;C5AR1;CACNB1;CACNB2;CACNB3;CACNB4;CACNG2;CAMK1;CAMK2B;CAMKV;CAPZA1;CAST;CAV1;CBLN1;CBLN2;CBLN3;CBLN4;CD177;CD9;CDC20;CDC42;CDH11;CDH12;CDH2;CDH20;CDH22;CDH24;…
GOBP_CELL_MORPHOGENESIS	-3.32926	0	0	-4.46377	5.46567	5.59404	0	0	0	0	0	0	ABI3;ACTN4;ACTR2;ADCY1;ADNP;ALS2;AMIGO1;ANK3;ANTXR1;AP1AR;APLP2;APP;AR;ARHGAP35;ARHGEF18;ARHGEF26;ARHGEF7;ARL13B;ARPIN;ATF4;ATL1;ATP7A;ATRN;AURKA;AUTS2;B3GNT2;B4GALT5;B4GALT6;BCL11A;BCL2;BDNF;BMPR2;BRWD1;BRWD3;BTBD3;BVES;C1QBP;CALR;CAMK2B;CAMSAP1;CAP2;CAPRIN1;CARMIL1;CCKAR;CCL24;CDC42EP4;CDH2;CDH5;CDKL5;CELSR2;CFDP1;CHL1;CHN1;CHODL;CLDN4;CLIC4;CNTN1;CNTN6;CNTNAP1;COBL;COL15A1;CORO1C;CPNE1;CPNE9;C…				ABI1;ABI3;ACTB;ACTBL2;ACTN1;ACTN4;ACTR2;ADAM8;ADCY1;ADORA2A;ALCAM;ALDOA;ALS2;ANKRD27;ANTXR1;ANXA1;AP3B1;APLP1;APLP2;APOA1;APOE;APP;AR;ARAP1;ARC;ARHGAP15;ARHGAP18;ARHGAP44;ARHGEF2;ARHGEF25;ARHGEF26;ARPC2;ARTN;ARX;ATOH1;ATP7A;ATP8A2;AURKA;AXL;B3GNT2;B4GALT5;B4GALT6;BAIAP2;BAMBI;BARHL2;BCL6;BIN3;BMP7;BMPR1B;BMPR2;BOC;BRSK1;BRSK2;BRWD3;BVES;C1GALT1C1;CABP4;CACNG7;CAMK2B;CAMSAP1;CAP1;CAPZB;CASP3;CASP9…	ABI1;ABI3;ACTB;ACTBL2;ACTN1;ACTN4;ACTR2;ADAM8;ADCY1;ADORA2A;ALCAM;ALDOA;ALS2;ANKRD27;ANTXR1;ANXA1;AP3B1;APLP1;APLP2;APOA1;APOE;APP;AR;ARAP1;ARC;ARHGAP15;ARHGAP18;ARHGAP44;ARHGEF2;ARHGEF25;ARHGEF26;ARPC2;ARTN;ARX;ATOH1;ATP7A;ATP8A2;AURKA;AXL;B3GNT2;B4GALT5;BAIAP2;BAMBI;BARHL2;BCL6;BIN3;BMP7;BMPR1B;BMPR2;BOC;BRSK1;BRSK2;BRWD3;BVES;C1GALT1C1;CABP4;CACNG7;CAMK2B;CAP1;CAPZB;CASP3;CASP9;CASS4;CCK;CCKAR…
GOBP_MRNA_METABOLIC_PROCESS	-4.12014	2.52866	3.48036	-5.34963	-8.44991	-9.09624	0	0.0067852	0	0	0	0	AAR2;ACIN1;ADAR;AFF2;AGO2;AGO3;AKAP8L;AKT1;ALKBH5;ALYREF;AP3B1;APEX1;APOBEC2;APP;AQR;ARL6IP4;ATF2;ATF4;ATM;ATXN2L;BARD1;BCAS2;BUD13;BUD31;C1QBP;CACTIN;CARHSP1;CASC3;CCAR2;CCNT1;CD2BP2;CDC40;CDC5L;CDC73;CDK11B;CDK12;CDK13;CEBPG;CELF1;CELF3;CLASRP;CLNS1A;CMTR1;CMTR2;CNOT1;CNOT10;CNOT11;CNOT2;CNOT3;CNOT6;CNOT6L;CNOT7;CPEB1;CPSF1;CPSF2;CPSF3;CPSF4;CPSF4L;CPSF6;CPSF7;CRNKL1;CSDE1;CSTF1;CSTF2;CSTF2T;CS…	ACIN1;ADARB1;AGO1;AGO2;AGO3;AGO4;AHCYL1;AKAP8L;AKT1;ALKBH5;ALYREF;ANGEL2;AP3B1;APEX1;APOBEC1;APOBEC4;APP;AQR;ARL6IP4;ATF2;ATM;ATXN2L;AURKAIP1;AXIN2;BARD1;BCAS2;BRDT;BUD13;BUD31;C1QBP;CACNG7;CACTIN;CARHSP1;CASC3;CCAR2;CCNT1;CD2BP2;CDC40;CDC5L;CDC73;CDK11B;CDK13;CDK9;CEBPG;CELF1;CELF2;CELF3;CELF4;CIR1;CIRBP;CLASRP;CLP1;CMTR1;CNOT1;CNOT10;CNOT11;CNOT2;CNOT3;CNOT6;CNOT6L;CNOT7;CNOT8;COIL;CPEB1;CPEB3;…	AAR2;ACIN1;ADAR;ADARB1;AFF2;AGO1;AGO2;AGO3;AGO4;AHCYL1;AKAP8L;AKT1;ALKBH5;ANGEL2;AP3B1;APEX1;APP;AQR;ARL6IP4;ATF2;ATXN2L;AXIN2;BCAS2;BRDT;BTG2;C5AR1;CACNG7;CARHSP1;CASC3;CCAR2;CCNT1;CD2BP2;CDC40;CDC5L;CDC73;CDK11B;CDK12;CDK13;CDK9;CEBPG;CELF1;CELF2;CELF3;CELF4;CELF6;CIR1;CIRBP;CLASRP;CLNS1A;CLP1;CMTR1;CMTR2;CNOT1;CNOT10;CNOT11;CNOT2;CNOT3;CNOT6;CNOT6L;CNOT7;CNOT8;CPEB1;CPSF1;CPSF3;CPSF4;CPSF4L;CP…	AAR2;ACIN1;ADAR;ADARB1;AFF2;AGO1;AGO2;AGO3;AGO4;AHCYL1;AKAP8L;AKT1;ALKBH5;ALYREF;ANGEL2;AP3B1;APEX1;APOBEC1;APP;AQR;ARL6IP4;ATF2;ATF4;ATM;ATXN2L;AURKAIP1;AXIN2;BCAS2;BTG2;BUD31;C1QBP;C5AR1;CACTIN;CARHSP1;CASC3;CCAR2;CCNT1;CDC40;CDC5L;CDC73;CDK11B;CDK12;CDK13;CDK9;CEBPG;CELF1;CELF2;CLASRP;CLNS1A;CLP1;CMTR2;CNOT1;CNOT10;CNOT11;CNOT2;CNOT3;CNOT6;CNOT6L;CNOT7;CNOT8;CPEB1;CPSF1;CPSF2;CPSF4;CPSF6;CPSF7…	ACIN1;ADARB1;AICDA;AKAP8L;AKT1;ALKBH5;ANGEL2;APEX1;AQR;ARL6IP4;ATF2;ATF4;ATM;AXIN2;BCAS2;C1QBP;CBLL1;CCNT1;CD2BP2;CDC40;CDC5L;CDK11A;CEBPG;CIRBP;CLNS1A;CNOT10;CNOT2;CNOT6;CNOT6L;CNOT7;CNOT8;COIL;CPSF1;CPSF3;CPSF4;CPSF6;CRNKL1;CSDE1;CSTF1;CSTF2;CSTF2T;CSTF3;CWC15;CWC22;CWC27;CWF19L1;CWF19L2;DAZAP1;DAZL;DBR1;DCP1A;DCP1B;DCPS;DDX1;DDX20;DDX23;DDX41;DDX46;DDX47;DDX5;DHX15;DHX35;DHX36;DHX38;DHX8;DHX9;…	ACIN1;ADARB1;AHCYL1;AKAP8L;AKT1;ALKBH5;ANGEL2;APEX1;AQR;ARL6IP4;ATF2;ATF4;ATM;AXIN2;BCAS2;C1QBP;CBLL1;CCNT1;CD2BP2;CDC40;CDC5L;CDK11A;CDK13;CEBPG;CELF1;CIRBP;CLNS1A;CNOT10;CNOT2;CNOT6;CNOT6L;CNOT7;CNOT8;COIL;CPSF1;CPSF3;CPSF4;CPSF6;CRNKL1;CSDE1;CSTF1;CSTF2;CSTF2T;CSTF3;CWC15;CWC22;CWC27;CWF19L1;CWF19L2;DAZAP1;DAZL;DBR1;DCP1A;DCP1B;DCPS;DDX1;DDX20;DDX23;DDX41;DDX46;DDX47;DDX5;DHX15;DHX35;DHX36;DHX…
GOBP_NEURON_DEVELOPMENT	-2.3614	0	0	-2.1551	5.42002	5.46772	0.0058688	0	0	0.0078673	0	0					ABI1;ABI3;ABL2;ACTB;ACTBL2;ACTL6B;ACTR2;ADCY1;ADCY6;ADCYAP1;ADM;ADORA2A;AGBL4;AGER;AGRN;AGT;AGTPBP1;ALCAM;ALK;ALS2;AMIGO3;ANKRD27;ANKS1A;APLP1;APLP2;APOA4;APOD;APOE;APP;ARC;AREG;ARHGAP44;ARHGEF25;ARL3;ARSB;ARTN;ARX;ASAP1;ASCL1;ATCAY;ATF5;ATOH1;ATP1B2;ATP7A;ATP8A2;AURKA;AVIL;B2M;B3GNT2;B4GALT5;B4GALT6;BAIAP2;BARHL2;BLOC1S1;BMP5;BMP7;BMPR1B;BMPR2;BOC;BRSK1;BRSK2;BTG2;C1QA;C3;CABP4;CACNG7;CAMK1;CAMK…	ABI1;ABI3;ACTB;ACTBL2;ACTL6B;ACTR2;ADCY1;ADCY6;ADM;ADORA2A;AGBL4;AGER;AGRN;AGT;AGTPBP1;ALCAM;ALK;ALS2;AMIGO3;ANKRD27;ANKS1A;APLP1;APLP2;APOA4;APOD;APOE;APP;ARC;AREG;ARHGAP44;ARHGEF25;ARL3;ARSB;ARTN;ARX;ASAP1;ASCL1;ATCAY;ATF5;ATOH1;ATP1B2;ATP7A;ATP8A2;AURKA;AVIL;B2M;B3GNT2;B4GALT5;BAIAP2;BARHL2;BLOC1S1;BMP5;BMP7;BMPR1B;BMPR2;BOC;BRSK1;BRSK2;BTG2;C1QA;C1QL1;C3;CABP4;CACNG7;CAMK1;CAMK1D;CAMK2A;CAMK2…
GOBP_TRANSMISSION_OF_NERVE_IMPULSE	-2.38672	0	0	3.41084	2.8917	2.91106	0.00509831	0	0	0	6.55885e-05	6.72771e-05				AGT;AVPR1A;CACNA1G;CACNA1H;CACNA1I;CACNG4;CACNG5;CACNG7;CACNG8;CHRNA1;CHRNB4;CLCN1;CLDN19;CNTNAP1;CNTNAP2;DMRT3;FGF12;FKBP1B;GPR88;GRIK2;KCNA1;KCND2;KCNMB2;KCNMB4;NFASC;NTRK2;OTOA;P2RX1;SCN10A;SCN11A;SCN2A;SCN4A;SCN5A;SCN8A;SCN9A;SPTBN4;TNR
GOBP_TAXIS	1.85062	-2.45132	1.81707	-3.39924	5.3885	5.462	0.112864	0.00372343	0.168589	0	0	0					ABCC1;ADAM10;ADAM17;ADAM8;AGER;AGTR1;AIF1;ALCAM;ALOX5;ANGPT1;ANGPT2;ANO6;ANXA1;APOA1;APP;ARHGEF16;ARHGEF25;ARRB2;ARTN;ARX;AZU1;B3GNT2;BCAR1;BIN2;BMP4;BMP7;BMPR1B;BMPR2;BOC;BST1;C3AR1;C5;C5AR1;CALCA;CAMK1D;CASR;CCL1;CCL11;CCL13;CCL16;CCL17;CCL18;CCL19;CCL2;CCL20;CCL21;CCL22;CCL23;CCL24;CCL25;CCL26;CCL27;CCL3;CCL3L1;CCL4;CCL7;CCL8;CCR1;CCR10;CCR2;CCR3;CCRL2;CDH13;CDH4;CDK5R1;CDK5R2;CH25H;CHGA;CHN1;…	ABCC1;ADAM10;ADAM17;ADAM8;AGER;AGTR1;AIF1;ALCAM;ALOX5;ANGPT1;ANGPT2;ANO6;ANXA1;APOA1;APP;ARHGEF16;ARHGEF25;ARRB2;ARX;AZU1;B3GNT2;BCAR1;BIN2;BMP4;BMP7;BMPR1B;BMPR2;BOC;BST1;C3AR1;C5AR1;CALCA;CASR;CCL1;CCL11;CCL13;CCL16;CCL17;CCL18;CCL19;CCL2;CCL20;CCL21;CCL22;CCL23;CCL24;CCL25;CCL26;CCL27;CCL3;CCL3L1;CCL4;CCL7;CCL8;CCR1;CCR10;CCR2;CCR3;CCRL2;CDH13;CDH4;CDK5R1;CDK5R2;CH25H;CHGA;CHN1;CMTM1;CMTM2;CMT…
GOBP_REGULATION_OF_CELLULAR_COMPONENT_MOVEMENT	-3.21802	-2.69277	0	-6.28797	5.37102	5.25167	0	0.000672569	0	0	0	0	ABCC8;ABHD2;ABI3;ABL2;ACKR3;ACTA2;ACTG1;ACTN4;ACVRL1;ADA;ADAM9;ADAMTS1;ADAMTS9;ADGRG3;AGO2;AGTR2;AKAP12;AKAP9;AMOT;AMOTL1;AMOTL2;ANGPT2;ANGPT4;ANGPTL3;ANK2;ANO6;APC;APOH;APP;APPL1;ARF6;ARHGEF39;ARHGEF7;ATP1B2;ATP2A1;ATP2A2;ATP2B4;ATP7A;BCL2;BCR;BDKRB1;BIN1;BMP2;BMPR1A;BMPR2;BST2;C5AR2;CACNA1C;CALR;CAMK2A;CAMK2B;CAV1;CAV3;CAVIN1;CCDC25;CCL24;CCL28;CD151;CD81;CD9;CDH13;CDH5;CDK6;CEMIP;CHST4;CLASP1;…			ABHD2;ABI3;ABL2;ACE;ACKR3;ACTA2;ACTG1;ACTN1;ACTN4;ACVR1B;ACVRL1;ADAM10;ADAM15;ADAM17;ADAM8;ADAM9;ADAMTS1;ADAMTS9;ADGRA2;ADGRG1;ADIPOR1;AFDN;AGER;AGO2;AKAP12;AKAP9;AKIRIN1;AKT1;AKT3;AMOTL1;AMOTL2;ANGPT1;ANGPT2;ANO6;ANXA1;ANXA3;APC;APOE;APP;APPL1;APPL2;ARF6;ARHGDIB;ARHGEF2;ARHGEF39;ARHGEF7;ARID2;ARSB;ATM;ATP1A2;ATP2A2;ATP2B4;ATP5F1A;ATP5F1B;ATP7A;ATP8A1;BCAR1;BCL2;BCL6;BCR;BIN1;BMP4;BMPR1A;BMPR2;BS…	ABCC8;ABHD2;ACE;ACTA2;ACTG1;ACTN1;ACTN4;ACVR1B;ACVR1C;ACVRL1;ADAM10;ADAM15;ADAM17;ADAM8;ADAM9;ADAMTS1;ADAMTS9;ADORA1;ADORA3;ADRA2A;AGER;AGT;AGTR2;AIF1;AIRE;ALOX15B;AMOTL1;AMOTL2;ANGPT1;ANGPT4;ANO6;ANXA3;APC;APOD;APOE;APP;APPL2;ARAP1;ARHGAP18;ARID2;ARSB;ATP1A2;ATP1B2;ATP2A1;ATP2B4;ATP7A;BAG4;BCAR1;BCL6;BDKRB1;BMP10;BMP2;BMP7;BMPER;BMPR2;BST1;C3AR1;C5AR1;CADM4;CALY;CAMK2A;CAMK2B;CASS4;CATSPER1;CAV3…	ABCC8;ABHD2;ACE;ACTA2;ACTG1;ACTN1;ACTN4;ACVR1B;ACVR1C;ACVRL1;ADAM10;ADAM15;ADAM17;ADAM8;ADAM9;ADAMTS1;ADAMTS9;ADORA1;ADORA3;ADRA2A;AGER;AGT;AGTR2;AIF1;AIRE;ALOX15B;AMOTL1;AMOTL2;ANGPT1;ANGPT2;ANGPT4;ANO6;ANXA1;ANXA3;APC;APOD;APOE;APP;APPL2;ARAP1;ARHGAP18;ARHGEF2;ARID2;ARSB;ATP1A2;ATP1B2;ATP2A1;ATP2B4;ATP7A;BAG4;BCAR1;BCL6;BDKRB1;BMP10;BMP2;BMP4;BMP5;BMP7;BMPER;BMPR2;BST1;C1QTNF8;C3AR1;C5AR1;CACNA…
GOBP_BLOOD_VESSEL_MORPHOGENESIS	-2.71599	-2.5485	1.71956	-5.80094	5.35364	5.27186	0.000573609	0.00202599	0.217236	0	0	0				ACE;ACKR3;ACTG1;ACVRL1;ADAM15;ADAM8;ADAMTS1;ADAMTS9;ADGRA2;ADGRF5;ADGRG1;ADIPOR2;AGO1;AGO2;AGTR1;AKT1;AMOTL1;AMOTL2;ANG;ANGPT1;ANGPT2;ANPEP;ANXA1;ANXA2;ANXA3;APLN;APOE;APOLD1;AQP1;ARID2;ATF2;ATP2B4;ATP5F1B;ATP5IF1;B4GALT1;BAX;BMP4;BMPR1A;BMPR2;BSG;BTG1;C1GALT1;C3;C5;C5AR1;CALCRL;CALD1;CARD10;CASP8;CAV1;CCL11;CCM2;CCR2;CD34;CD40;CDH2;CDH5;CEMIP2;CHD7;CHI3L1;CITED2;CLDN5;CLIC4;COL15A1;COL18A1;COL3A…	ABCC8;ACE;ACTG1;ACVRL1;ADAM12;ADAM15;ADAM8;ADAMTS1;ADAMTS9;ADIPOR2;ADM;ADM2;AGT;AGTR1;ALOX5;AMOTL1;AMOTL2;ANG;ANGPT1;ANGPT2;ANGPT4;ANGPTL4;ANPEP;ANXA1;ANXA3;APLN;APLNR;APOB;APOD;APOE;AQP1;ARHGAP22;ARHGAP24;ARID2;ASB4;ATP2B4;B4GALT1;BAX;BCAS3;BMP4;BMPER;BMPR2;BRCA1;C3;C3AR1;C5;C5AR1;CALD1;CAMP;CARD10;CAV1;CCBE1;CCL11;CCL2;CCL24;CCL8;CCR2;CCR3;CDC42;CDH13;CDH2;CDH5;CEACAM1;CELA1;CHI3L1;CHRNA7;CITED…	ABCC8;ACE;ACTG1;ACVRL1;ADAM12;ADAM15;ADAM8;ADAMTS1;ADAMTS9;ADIPOR2;ADM;ADM2;AGT;AGTR1;ALOX5;AMOTL1;AMOTL2;ANG;ANGPT1;ANGPT2;ANGPT4;ANGPTL4;ANPEP;ANXA1;ANXA3;APLN;APLNR;APOB;APOD;APOE;AQP1;ARHGAP22;ARHGAP24;ARID2;ASB4;ATP2B4;B4GALT1;BAX;BMP4;BMPER;BMPR2;BRCA1;C3;C3AR1;C5;C5AR1;CALD1;CAMP;CARD10;CAV1;CCBE1;CCL11;CCL2;CCL24;CCL8;CCR2;CCR3;CDC42;CDH13;CDH2;CDH5;CEACAM1;CELA1;CHI3L1;CHRNA7;CITED1;CITE…
GOBP_POSITIVE_REGULATION_OF_SIGNALING	0	-2.56659	2.05323	-4.98349	5.31743	5.2715	0	0.00178518	0.0888621	0	0	0				ABCA7;ACKR3;ACSL4;ACTA2;ACTN4;ACVR1B;ACVR2A;ACVRL1;ADAM17;ADAM8;ADAM9;ADCY8;ADGRA2;ADGRG1;ADIPOR1;ADORA2B;ADRA1B;ADRB2;AGER;AGO3;AKAP12;AKAP13;AKAP5;ALPK1;ANGPT1;ANKRD17;ANO1;ANXA2;APOE;APP;APPL2;AREG;ARHGEF3;ARL6IP5;ARNT;ARRB1;ASCL1;ASXL1;ASXL2;ATF3;ATF6;ATM;ATP6AP2;ATP6V0C;AVPI1;BAD;BANK1;BAX;BCAP31;BCL10;BCLAF1;BIRC2;BIRC3;BIRC8;BLK;BMP2K;BMP3;BMP4;BMP6;BMPR1A;BMPR2;BOK;BRAF;BRD4;BST2;C1QBP;C3…	ABAT;ABCA7;ABRA;ACSL4;ACTA2;ACTN4;ACVR1B;ACVRL1;ADAM17;ADAM8;ADAM9;ADAMTS20;ADAMTS3;ADCY1;ADCY8;ADCYAP1R1;ADORA1;ADORA2A;ADORA2B;ADRA1A;ADRA2A;ADRA2B;ADRB2;ADRB3;AFAP1L2;AGER;AGPAT1;AGPAT2;AGT;AGTR2;AKAP13;ALK;ALOX12B;ALOX15;ALOX15B;ALPK1;ALS2;ANGPT1;ANKRD1;ANKRD6;ANO1;APAF1;APOA1;APOE;APP;APPL2;AR;ARC;AREG;ARL6IP5;ARMC9;ARNT;ARNTL;ARRB1;ARRB2;ASCL1;ASPM;ASXL2;ATF3;ATF6;ATP2C1;ATP6V0C;AXIN1;AXL;B…	ABAT;ABCA7;ABRA;ACSL4;ACTA2;ACTN4;ACVR1B;ACVRL1;ADAM17;ADAM8;ADAM9;ADAMTS20;ADAMTS3;ADCY1;ADCY8;ADCYAP1R1;ADIPOQ;ADORA1;ADORA2A;ADORA2B;ADRA1A;ADRA1D;ADRA2A;ADRA2B;ADRB2;ADRB3;AFAP1L2;AGER;AGPAT1;AGPAT2;AGT;AGTR2;AKAP13;ALK;ALOX12B;ALOX15;ALOX15B;ALPK1;ALS2;ANGPT1;ANKRD1;ANKRD6;ANO1;APAF1;APOA1;APOE;APP;APPL2;AR;ARC;AREG;ARL6IP5;ARMC9;ARNT;ARNTL;ARRB1;ARRB2;ASCL1;ASPM;ASXL2;ATF3;ATF6;ATP2C1;ATP6V…
GOBP_ANIMAL_ORGAN_MORPHOGENESIS	-2.1308	-2.19584	1.92797	-2.37268	5.30215	5.82007	0.0214427	0.0156608	0.125438	0.00209208	0	0					ABCA12;ACTA1;ACTA2;ACTC1;ACTG2;ACTN3;ACVRL1;ADAM15;ADAMTS1;ADAMTS16;ADM;ADPRHL1;AGRN;AGT;AGTPBP1;AGTR2;AJAP1;ALDH1A2;ALDH1A3;ALPL;ALX3;ALX4;AMBN;AMELX;AMTN;ANKRD1;ANKRD11;ANKRD6;AP3B1;APCDD1;APLNR;APLP1;AQP1;AQP5;AQP6;AR;AREG;ARG1;ARHGEF19;ARID2;ASB2;ASH1L;ASXL2;ASXL3;ATG9A;ATOH1;ATP6V1B1;ATP8A2;BARX2;BASP1;BAX;BCAR3;BCL2L11;BCR;BGLAP;BMP1;BMP10;BMP2;BMP4;BMP5;BMP6;BMP7;BMPR1B;BMPR2;BRAF;BSX;BTBD…	ABCA12;ACTA1;ACTA2;ACTC1;ACTG2;ACTN3;ACVRL1;ADAM15;ADAMTS1;ADAMTS16;ADM;ADPRHL1;AGRN;AGT;AGTPBP1;AGTR2;AJAP1;ALDH1A2;ALDH1A3;ALPL;ALX3;ALX4;AMBN;AMELX;AMTN;ANKRD1;ANKRD11;ANKRD6;AP3B1;APCDD1;APLNR;APLP1;AQP1;AQP5;AQP6;AR;AREG;ARG1;ARHGEF19;ARID2;ASB2;ASH1L;ASXL2;ASXL3;ATG9A;ATOH1;ATP6V1B1;ATP8A2;BARX2;BASP1;BAX;BCAR3;BCL2L11;BCR;BGLAP;BMP1;BMP10;BMP2;BMP4;BMP5;BMP6;BMP7;BMPR1B;BMPR2;BRAF;BSX;BTBD…
GOBP_REGULATION_OF_VESICLE_MEDIATED_TRANSPORT	0	-2.42027	1.68621	-2.98046	5.23293	4.92183	0	0.00441586	0.236582	3.50033e-05	0	0					ABCA13;ABCA2;ABCA7;ACSL3;ADCY1;ADORA2A;ADORA2B;ADRA1A;ADRA2A;AHSG;ALOX15;ANGPT1;ANKFY1;ANKRD13A;ANKRD13D;ANKRD27;ANO6;ANXA1;AP1G1;APLN;APOA1;APOA2;APOA5;APOC2;APOC3;APOE;APP;APPL2;ARC;ARF1;ARFIP1;ARHGAP1;ARHGAP44;ARRB1;ARRB2;ATG3;ATP13A2;ATP2C1;ATP9A;ATXN2;AXL;AZU1;B2M;BACE1;BAIAP3;BMP2K;BSN;BVES;C2;C3;C4A;CACNA1G;CACNA1I;CADPS;CALY;CAV1;CAV3;CBL;CCL19;CCL2;CCL21;CCR2;CD14;CD151;CD177;CD300A;CD30…	ABCA13;ABCA2;ABCA7;ACSL3;ADCY1;ADORA2A;ADORA2B;ADRA1A;ADRA2A;AHSG;ALOX15;ANGPT1;ANKFY1;ANKRD13A;ANKRD13D;ANKRD27;ANO6;ANXA1;AP1G1;APLN;APOA1;APOA2;APOA5;APOC2;APOC3;APOE;APP;APPL2;ARC;ARF1;ARFIP1;ARHGAP1;ARHGAP44;ARRB1;ARRB2;ATG3;ATP13A2;ATP2C1;ATP9A;AXL;AZU1;B2M;BACE1;BAIAP3;BMP2K;BSN;BVES;C2;C3;C4A;CACNA1G;CACNA1I;CADPS;CALY;CAV3;CBL;CCL19;CCL2;CCL21;CCR2;CD14;CD151;CD177;CD300A;CD300LF;CD63;CD…
GOBP_WOUND_HEALING	-2.74905	-2.92723	0	-3.58172	5.2065	5.30762	0.000459324	0.000121556	0	0	0	0					ABAT;ABCC8;ACTA2;ACTB;ACTG1;ACTN1;ACVRL1;ADAM17;ADAMTS13;ADAMTS18;ADIPOR2;ADORA2A;ADRA2A;ADRA2B;AJAP1;ALOX12;ALOX15;ALOX5;ANO6;ANXA1;ANXA5;ANXA8;AP3B1;APCS;APOE;ARFGEF1;ARHGAP24;ARHGEF19;ARL8B;AXL;B4GALT1;C1GALT1C1;C1QTNF1;CADM4;CASP3;CAV3;CD109;CD151;CD44;CD59;CD9;CDH3;CDKN1A;CEACAM1;CELA2A;CFLAR;CHMP1A;CHMP2A;CHMP4B;CHMP4C;CHMP5;CLASP1;CLDN19;CLEC7A;CLIC1;CNN2;COL1A1;COL3A1;COL5A1;COMP;CRK;CSRP…	ABAT;ABCC8;ACTA2;ACTB;ACTG1;ACTN1;ACVRL1;ADAM17;ADAMTS13;ADAMTS18;ADORA2A;ADRA2A;ADRA2B;AJAP1;ALOX12;ALOX15;ALOX5;ANO6;ANXA5;ANXA8;AP3B1;APCS;APOE;ARFGEF1;ARHGAP24;ARHGEF19;ARL8B;AXL;B4GALT1;C1GALT1C1;C1QTNF1;CADM4;CASP3;CAV3;CD109;CD151;CD44;CD59;CD9;CDH3;CDKN1A;CEACAM1;CELA2A;CFLAR;CHMP1A;CHMP2A;CHMP4B;CHMP4C;CHMP5;CLASP1;CLDN19;CLDN4;CLEC7A;CLIC1;CNN2;COL1A1;COL3A1;COL5A1;COMP;CRK;CTSG;CX3CL1;…
GOBP_POSITIVE_REGULATION_OF_MULTICELLULAR_ORGANISMAL_PROCESS	2.50825	-3.85773	-1.89087	-4.50758	5.19347	5.05923	0.00529845	0	0.126105	0	0	0	ABCA1;ADAM8;ADGRB1;ADIPOQ;ADORA2B;ADRA1D;ADRA2A;AGPAT2;AGT;AIF1;AIRE;ALOX15B;ANGPTL4;ASCL1;ASPA;BBS4;BMPR1B;BTG1;C3AR1;C5;CAMP;CCDC88B;CCL11;CCR1;CCR2;CCR3;CD14;CD274;CD3E;CD4;CD40;CD40LG;CD6;CD83;CD84;CHI3L1;CHIA;CITED2;CLEC5A;CLEC6A;CLNK;CLSTN3;CLU;CMA1;CRLF2;CRTAM;CSF2;CST7;CTSH;CXCL17;CXCR4;CYBA;CYP1B1;DIO2;EBF2;EBI3;EGR1;EGR2;EPHB3;F12;FABP4;FERMT1;FFAR2;FFAR4;FGF18;FGF9;FGFR2;FLOT1;FOS;FOXA…	ABAT;ABCA7;ACACB;ACE;ACHE;ACTN3;ACTR2;ACVR1B;ACVRL1;ADA;ADGRB1;ADIPOR1;ADM;ADNP;ADORA2A;ADRA1A;ADRA2B;ADRB1;ADRB2;AGT;AKAP12;AKAP6;ALOX5;ALPL;AMIGO1;AMIGO2;AMOT;ANGPT2;ANGPTL3;ANXA2;APC;APLN;APOA2;AQP1;AR;ARID5A;ATF4;ATP1A1;ATP2A1;ATP2A2;ATP8A2;AVPR1A;AVPR2;BCL10;BCL3;BCL6;BIN1;BMP6;BMP7;BMPER;BMPR2;BTG1;BTK;BTN3A1;C1QTNF4;C5AR1;CAMP;CARD11;CASP8;CASR;CAV1;CBFB;CCR1;CCR7;CD160;CD2;CD200;CD226;CD2…			ABAT;ABCA1;ABCA7;ABCC8;ACADL;ACE;ACE2;ACHE;ACSL1;ACTN3;ACTR2;ACVR1B;ACVRL1;ADAM12;ADAM17;ADAM8;ADIPOR2;ADM;ADM2;ADORA2A;ADORA2B;ADRA1A;ADRA2A;ADRA2B;ADRB1;ADRB2;ADRB3;AFAP1L2;AGER;AGPAT1;AGPAT2;AGRN;AGT;AGTR2;AIF1;AIM2;AIRE;AKIRIN2;ALOX12B;ALOX15B;ALOX5;ALPL;AMELX;AMIGO3;ANGPT2;ANGPT4;ANGPTL4;ANKRD27;ANO6;ANXA1;ANXA3;AP3B1;AP3D1;APC;APLN;APLNR;APOA2;APOA5;APOC2;APOE;APP;APPL2;AQP1;AR;ARHGEF2;ARID…	ABAT;ABCA1;ABCA7;ABCC8;ACACB;ACADL;ACE;ACE2;ACHE;ACSL1;ACTN3;ACTR2;ACVR1B;ACVRL1;ADAM12;ADAM17;ADAM8;ADIPOR2;ADM;ADM2;ADORA2A;ADORA2B;ADRA1A;ADRA1D;ADRA2A;ADRA2B;ADRB1;ADRB2;ADRB3;AFAP1L2;AGER;AGPAT1;AGPAT2;AGRN;AGT;AGTR2;AIF1;AIM2;AIRE;AKIRIN2;ALOX12B;ALOX15B;ALOX5;ALPL;AMELX;AMIGO3;AMTN;ANGPT2;ANGPT4;ANGPTL4;ANKRD27;ANO6;ANXA1;ANXA3;AP3B1;AP3D1;APC;APLN;APLNR;APOA2;APOA5;APOC2;APOE;APP;APPL2;AQ…
GOBP_VASCULATURE_DEVELOPMENT	-2.72502	-2.33979	1.6773	-6.47884	5.16638	5.35579	0.000557585	0.00710245	0.240369	0	0	0				ACE;ACKR3;ACTA2;ACTG1;ACVRL1;ADAM10;ADAM15;ADAM8;ADAMTS1;ADAMTS6;ADAMTS9;ADGRA2;ADGRF5;ADGRG1;ADIPOR2;AGO1;AGO2;AGTR1;AKT1;AMOTL1;AMOTL2;ANG;ANGPT1;ANGPT2;ANGPTL7;ANKRD17;ANP32B;ANPEP;ANTXR1;ANXA1;ANXA2;ANXA3;AP2B1;APLN;APOE;APOLD1;AQP1;ARHGEF15;ARID2;ATF2;ATP2B4;ATP5F1B;ATP5IF1;ATP7A;B4GALT1;BAX;BMP4;BMPR1A;BMPR2;BSG;BTG1;C1GALT1;C3;C5;C5AR1;CALCRL;CALD1;CARD10;CASP8;CAV1;CCL11;CCM2;CCR2;CD34;CD…	ABCC8;ACE;ACTA2;ACTG1;ACVRL1;ADAM10;ADAM12;ADAM15;ADAM8;ADAMTS1;ADAMTS9;ADIPOR2;ADM;ADM2;AGT;AGTR1;AHR;ALDH1A2;ALOX5;AMOTL1;AMOTL2;ANG;ANGPT1;ANGPT2;ANGPT4;ANGPTL4;ANGPTL7;ANPEP;ANTXR1;ANXA1;ANXA3;APLN;APLNR;APOB;APOD;APOE;AQP1;ARHGAP22;ARHGAP24;ARHGEF15;ARID2;ASB4;ATP2B4;ATP7A;B4GALT1;BAX;BCAS3;BMP4;BMP7;BMPER;BMPR2;BRCA1;C3;C3AR1;C5;C5AR1;CALD1;CAMP;CARD10;CAV1;CCBE1;CCL11;CCL2;CCL24;CCL8;CCR2;…	ABCC8;ACE;ACTA2;ACTG1;ACVRL1;ADAM10;ADAM12;ADAM15;ADAM8;ADAMTS1;ADAMTS9;ADIPOR2;ADM;ADM2;AGT;AGTR1;AHR;ALDH1A2;ALOX5;AMOTL1;AMOTL2;ANG;ANGPT1;ANGPT2;ANGPT4;ANGPTL4;ANPEP;ANTXR1;ANXA1;ANXA3;APLN;APLNR;APOB;APOD;APOE;AQP1;ARHGAP22;ARHGAP24;ARHGEF15;ARID2;ASB4;ATP2B4;ATP7A;B4GALT1;BAX;BMP4;BMP7;BMPER;BMPR2;BRCA1;C3;C3AR1;C5;C5AR1;CALD1;CAMP;CARD10;CAV1;CCBE1;CCL11;CCL2;CCL24;CCL8;CCR2;CCR3;CDC42;CDH…
GOBP_SECRETION	0	-1.84988	2.134	-1.6354	5.15424	5.02704	0	0.0750868	0.0593315	0.0882791	0	0					ABAT;ABCA1;ABCA12;ABCB11;ABCC4;ABCC8;ABCG1;ACE;ACHE;ACSL3;ACSL4;ACVR1C;ADAM8;ADAM9;ADCY1;ADCY5;ADCY8;ADCYAP1;ADIPOQ;ADM;ADORA1;ADORA2A;ADORA2B;ADORA3;ADRA1A;ADRA2A;ADRA2B;AGR2;AGT;AGTR1;AGXT;ALOX12B;ALOX5;ANG;ANKRD1;ANO1;ANXA1;ANXA3;AP1G1;APBA1;APBB3;APLN;APOE;AQP1;AQP5;AQP9;ARFGAP3;ARFGEF1;ARFIP1;ARHGAP44;ARL8B;ARNTL;ATP13A2;ATP2A2;ATP7A;ATP7B;ATP9A;AVP;AVPR1A;AVPR1B;AVPR2;AXL;BACE1;BAD;BAIAP3;B…	ABAT;ABCA1;ABCA12;ABCB11;ABCC4;ABCC8;ABCG1;ACE;ACHE;ACSL3;ACSL4;ACVR1C;ADAM8;ADAM9;ADCY1;ADCY5;ADCY8;ADCYAP1;ADIPOQ;ADM;ADORA1;ADORA2A;ADORA2B;ADORA3;ADRA1A;ADRA2A;ADRA2B;ADRA2C;AGR2;AGT;AGTR1;AGXT;ALOX12B;ALOX5;ANG;ANKRD1;ANO1;ANXA1;ANXA3;AP1G1;APBA1;APBB3;APLN;APOE;AQP1;AQP5;AQP9;ARFGAP3;ARFGEF1;ARFIP1;ARHGAP44;ARL8B;ARNTL;ATP13A2;ATP2A2;ATP7A;ATP7B;ATP9A;AVP;AVPR1A;AVPR1B;AVPR2;AXL;BACE1;BAD;B…
GOBP_TUBE_DEVELOPMENT	-1.68685	-1.50865	1.6931	-5.64698	5.13053	5.19911	0.139725	0.21927	0.232261	0	0	0				ABCA3;ACE;ACKR3;ACTG1;ACVRL1;ADAM15;ADAM8;ADAMTS1;ADAMTS2;ADAMTS9;ADAMTSL2;ADGRA2;ADGRF5;ADGRG1;ADIPOR2;AGO1;AGO2;AGTR1;AIMP2;AKT1;AMOTL1;AMOTL2;ANG;ANGPT1;ANGPT2;ANPEP;ANXA1;ANXA2;ANXA3;AP3B1;APLN;APOE;APOLD1;AQP1;AREG;ARG2;ARHGAP35;ARID2;ASCL1;ASXL1;ATF2;ATP2B4;ATP5F1B;ATP5IF1;ATP6AP2;ATP7A;ATRX;ATXN1L;B4GALT1;BAG6;BAX;BCL10;BMP4;BMPR1A;BMPR2;BRD2;BSG;BTG1;C1GALT1;C3;C5;C5AR1;CALCRL;CALD1;CARD1…	ABCA12;ABCA3;ABCC8;ACE;ACTG1;ACVRL1;ADAM12;ADAM15;ADAM8;ADAMTS1;ADAMTS12;ADAMTS16;ADAMTS2;ADAMTS9;ADAMTSL2;ADIPOR2;ADM;ADM2;AGT;AGTR1;AGTR2;ALDH1A2;ALOX5;ALX4;AMOTL1;AMOTL2;ANG;ANGPT1;ANGPT2;ANGPT4;ANGPTL4;ANPEP;ANXA1;ANXA3;AP3B1;APAF1;APLN;APLNR;APOB;APOD;APOE;AQP1;AQP2;AR;AREG;ARG1;ARG2;ARHGAP22;ARHGAP24;ARID2;ASB2;ASB4;ASCL1;ASS1;ATP2B4;ATP7A;B4GALT1;BASP1;BAX;BCAS3;BCL10;BCL2L11;BMP2;BMP4;BMP…	ABCA12;ABCA3;ABCC8;ACE;ACTG1;ACVRL1;ADAM12;ADAM15;ADAM8;ADAMTS1;ADAMTS12;ADAMTS16;ADAMTS2;ADAMTS9;ADAMTSL2;ADIPOR2;ADM;ADM2;AGT;AGTR1;AGTR2;ALDH1A2;ALOX5;ALX4;AMOTL1;AMOTL2;ANG;ANGPT1;ANGPT2;ANGPT4;ANGPTL4;ANPEP;ANXA1;ANXA3;AP3B1;APAF1;APLN;APLNR;APOB;APOD;APOE;AQP1;AQP2;AR;AREG;ARG1;ARG2;ARHGAP22;ARHGAP24;ARID2;ASB2;ASB4;ASCL1;ASS1;ATP2B4;ATP7A;B4GALT1;BASP1;BAX;BCL10;BCL2L11;BMP2;BMP4;BMP5;BMP7…
GOBP_CHROMATIN_ORGANIZATION	-2.94619	2.55252	3.52349	-5.20038	-3.8215	-4.1249	6.50301e-05	0.00579924	0	0	0	0		ABRAXAS1;ACTR5;ACTR8;AEBP2;ANP32B;APBB1;APOBEC1;ARID1B;ARID2;ARID4A;ARID4B;ASH1L;ASH2L;ASXL1;ATRX;ATXN7L3;BABAM2;BAG6;BAHD1;BANP;BAP1;BAZ1A;BAZ1B;BAZ2A;BAZ2B;BCORL1;BEND3;BMI1;BPTF;BRCA1;BRCC3;BRD1;BRD2;BRD3;BRD4;BRD8;BRDT;BRPF1;BRPF3;CABIN1;CARM1;CBX2;CBX4;CBX5;CBX6;CBX8;CDAN1;CDK2;CDKN1C;CDYL;CECR2;CENPP;CENPV;CENPW;CFDP1;CGGBP1;CHAF1A;CHAF1B;CHD1L;CHD2;CHD3;CHD5;CHD6;CHD8;CHD9;CHEK1;COPRS;CREB…	ABRAXAS1;ACTR8;AEBP2;ALKBH4;APBB1;ARID1A;ARID1B;ARID2;ARID4A;ARID4B;ASF1B;ASH1L;ASXL1;ATF7IP;ATRX;ATXN7L3;BABAM2;BAG6;BAHD1;BANP;BAP1;BAZ1B;BAZ2A;BAZ2B;BCOR;BCORL1;BEND3;BMI1;BPTF;BRCC3;BRD1;BRD2;BRD3;BRD4;BRD8;BRDT;BRPF1;BRPF3;CABIN1;CARM1;CBX2;CBX4;CBX5;CBX6;CBX7;CBX8;CDAN1;CDK2;CDKN1C;CDYL;CECR2;CFDP1;CGGBP1;CHAF1A;CHD1;CHD1L;CHD2;CHD3;CHD5;CHD6;CHD7;CHD8;CHD9;COPRS;CREBZF;CTCF;CTR9;DAPK3;DAXX…	ACTB;ACTL6A;AEBP2;ANP32B;ANP32E;APBB1;APOBEC1;ARID1A;ARID1B;ARID2;ARID4A;ARID4B;ASF1A;ASF1B;ASH1L;ASH2L;ASXL1;ATF7IP;ATRX;ATXN7L3;AXIN1;BABAM1;BABAM2;BAG6;BAHD1;BANF1;BANP;BAP1;BAZ1A;BAZ1B;BAZ2A;BAZ2B;BCOR;BCORL1;BMI1;BPTF;BRCC3;BRD1;BRD2;BRD3;BRD4;BRD8;BRPF1;BRPF3;BUD23;CABIN1;CARM1;CBX4;CBX5;CBX6;CDAN1;CDKN1C;CDYL;CFDP1;CGGBP1;CHAF1A;CHD1;CHD1L;CHD2;CHD3;CHD6;CHD7;CHD8;CHD9;CREBZF;CTBP1;CTCF;CT…	ACTL6A;ACTR5;ACTR6;ACTR8;AEBP2;AICDA;ALKBH4;ANP32B;APBB1;APOBEC1;ARID1B;ASF1A;ASH2L;ASXL1;ATF7IP;ATF7IP2;ATRX;BAHD1;BANF1;BAP1;BAZ1B;BCOR;BMI1;BPTF;BRCC3;BRD1;BRD2;BRD8;BRPF1;CABIN1;CARM1;CBX4;CBX5;CBX7;CBX8;CDAN1;CDYL;CENPV;CFDP1;CGGBP1;CHD1L;CHD2;CHD3;CHD4;CHD6;CHD7;CHD9;CHRAC1;CREBZF;CTBP1;CTCF;DAXX;DDX11;DMAP1;DNAJC2;DNAJC9;DNMT1;DNMT3A;DR1;EHMT1;EHMT2;ENY2;EP400;EPC1;EPC2;ESR1;EXOSC10;EYA4;E…	ACTL6A;ACTR5;ACTR6;ACTR8;AEBP2;AICDA;ANP32B;APBB1;APOBEC1;ARID1B;ASF1A;ASH1L;ASH2L;ASXL1;ATF7IP;ATF7IP2;ATRX;BAHD1;BANF1;BAP1;BAZ1B;BCOR;BMI1;BPTF;BRCC3;BRD1;BRD2;BRD8;BRPF1;CABIN1;CARM1;CBX4;CBX5;CBX7;CBX8;CDAN1;CDYL;CENPP;CENPV;CFDP1;CGGBP1;CHD1L;CHD2;CHD3;CHD4;CHD6;CHD7;CHD9;CHRAC1;CREBZF;CTBP1;CTCF;CTCFL;CTR9;DAXX;DDX11;DMAP1;DNAJC2;DNAJC9;DNMT1;DNMT3A;DR1;EHMT1;EHMT2;ENY2;EP400;EPC1;EPC2;ESR…
GOBP_AMINE_TRANSPORT	0	0	2.18913	3.39018	3.65446	3.65674	0	0	0.0466765	3.02981e-05	0	0				ABAT;ACE2;ADORA1;ADORA2A;ADORA3;ADRA2A;ADRA2B;AGT;AQP9;AVPR1A;CHGA;CHRNA3;CHRNA4;CHRNA6;CHRNB2;DDC;DTNBP1;FGF20;GDNF;GRM7;HTR1B;HTR2A;KMO;LEP;OPRK1;OXTR;PRKN;RAB3A;RAB3B;RGS2;RGS4;SLC18A1;SLC18A2;SLC22A16;SLC22A2;SLC38A3;SLC43A1;SLC6A1;SNCG;SV2A;SYT1;SYT10;SYT12;SYT13;SYT17;SYT2;SYT3;SYT4;SYT5;SYT8;SYT9;TACR2;TNF;VIP
GOBP_RNA_PROCESSING	-4.13116	3.36233	3.73517	-5.00494	-13.8615	-14.2839	0	0	0	0	0	0	AAR2;AARS2;ABT1;ACIN1;ADAR;ADAT1;ADAT2;AFF2;AGO2;AGO3;AHNAK;AHNAK2;AKAP8L;ALKBH1;ALKBH5;ALKBH8;ALYREF;APOBEC2;APP;AQR;ARL6IP4;ATXN1;BARD1;BCAS2;BICD1;BMS1;BOP1;BRIX1;BUD13;BUD23;BUD31;BYSL;C1D;C1QBP;CACTIN;CASC3;CCAR2;CCNL1;CCNL2;CCNT1;CD2BP2;CDC40;CDC5L;CDC73;CDK11B;CDK12;CDK13;CDK9;CDKAL1;CELF1;CELF3;CHD7;CHERP;CLASRP;CLK1;CLK2;CLK3;CLK4;CLNS1A;CMTR1;CMTR2;CNOT6L;COIL;CPEB1;CPSF1;CPSF2;CPSF3;CP…	AARS2;ABT1;ACIN1;ADARB1;ADAT1;AGO1;AGO2;AGO3;AGO4;AHCYL1;AHNAK2;AKAP8L;ALKBH1;ALKBH5;ALKBH8;ALYREF;ANKRD16;APOBEC1;APOBEC4;APP;AQR;ARL6IP4;ATXN1;AURKAIP1;BARD1;BCAS2;BCDIN3D;BICD1;BMP4;BMS1;BOP1;BRDT;BRIX1;BUD13;BUD31;C1D;C1QBP;CACTIN;CASC3;CCAR2;CCNL1;CCNL2;CCNT1;CD2BP2;CDC40;CDC5L;CDC73;CDK11B;CDK13;CDK9;CELF1;CELF2;CELF3;CELF4;CHD7;CHERP;CIR1;CIRBP;CLASRP;CLK1;CLK2;CLK3;CLK4;CLP1;CMTR1;CNOT6L;…	AAR2;AARS2;ABT1;ACIN1;ADAR;ADARB1;ADAT1;ADAT2;ADAT3;AFF2;AGO1;AGO2;AGO3;AGO4;AHCYL1;AHNAK;AHNAK2;AKAP8L;ALKBH1;ALKBH5;ALKBH8;ANKRD16;APP;AQR;ARL6IP4;ATXN1;BCAS2;BCDIN3D;BICD1;BMP4;BOP1;BRDT;BRIX1;BUD13;BUD23;BYSL;C1D;C1QBP;CASC3;CCAR2;CCNL1;CCNL2;CCNT1;CD2BP2;CDC40;CDC5L;CDC73;CDK11B;CDK12;CDK13;CDK9;CDKAL1;CELF1;CELF2;CELF3;CELF4;CELF6;CHD7;CHERP;CIR1;CIRBP;CLASRP;CLK1;CLK2;CLK3;CLK4;CLNS1A;CLP1…	AAR2;AARS2;ABT1;ACIN1;ADAR;ADARB1;AFF2;AGO1;AGO2;AGO3;AGO4;AHCYL1;AHNAK;AHNAK2;AKAP8L;ALKBH1;ALKBH5;ALKBH8;ALYREF;ANKRD16;APOBEC1;APOBEC2;APP;AQR;ARL6IP4;ATXN1;AURKAIP1;BCAS2;BMP4;BMS1;BOP1;BRIX1;BUD23;BUD31;BYSL;C1D;C1QBP;CACTIN;CASC3;CCAR2;CCNL1;CCNL2;CCNT1;CD2BP2;CDC40;CDC5L;CDC73;CDK11B;CDK12;CDK13;CDK9;CDKAL1;CELF1;CELF2;CHD7;CHERP;CLASRP;CLK1;CLK2;CLK3;CLK4;CLNS1A;CLP1;CMTR2;CNOT6L;COIL;CPE…	AARS2;ABT1;ACIN1;ADARB1;ADAT1;ADAT2;AKAP8L;ALKBH1;ALKBH5;ALKBH8;ANKRD16;AQR;ARL6IP4;BCAS2;BCDIN3D;BICD1;BMS1;BOP1;BRIX1;BYSL;C1D;C1QBP;CCNL2;CCNT1;CD2BP2;CDC40;CDK5RAP1;CDKAL1;CIRBP;CLK1;CLK2;CLK4;CLNS1A;CNOT6L;COIL;CPSF1;CPSF3;CPSF4;CPSF6;CSTF1;CSTF2;CSTF2T;CSTF3;CTU2;CWC15;CWC22;CWC27;CWF19L2;DAZAP1;DBR1;DCAF13;DCPS;DDX1;DDX10;DDX18;DDX20;DDX21;DDX23;DDX27;DDX41;DDX46;DDX47;DDX49;DDX5;DDX51;DDX…	AARS2;ABT1;ACIN1;ADARB1;ADAT1;ADAT2;ALKBH1;ALKBH5;ALKBH8;ANKRD16;AQR;ARL6IP4;BCAS2;BCDIN3D;BICD1;BMS1;BOP1;BRIX1;BYSL;C1D;C1QBP;CCNL2;CCNT1;CD2BP2;CDC40;CDK5RAP1;CDKAL1;CIRBP;CLK1;CLK2;CLK4;CLNS1A;CNOT6L;COIL;CPSF1;CPSF3;CPSF4;CPSF6;CSTF1;CSTF2;CSTF2T;CSTF3;CTU2;CWC15;CWC22;CWC27;CWF19L2;DAZAP1;DBR1;DCAF13;DCPS;DDX1;DDX10;DDX18;DDX20;DDX21;DDX23;DDX27;DDX41;DDX46;DDX47;DDX49;DDX5;DDX51;DDX52;DDX5…
GOBP_REGULATION_OF_RESPONSE_TO_EXTERNAL_STIMULUS	1.65314	-3.70672	0	-4.4232	5.0318	4.6207	0.20212	0	0	0	0	0		ABAT;ACE;ACOD1;ACP5;ADA;ADAR;ADORA2A;ADTRP;AGT;AHSG;AJAP1;AKIRIN1;AKNA;ALOX12;ALOX5;ALOX5AP;ANGPT2;APOA1;ARG1;BMP6;BMPR2;BTK;C5AR1;C5AR2;CALCRL;CAMK1D;CAMKMT;CAPN3;CASP8;CAV1;CCR1;CCR7;CD109;CD160;CD200;CD226;CD28;CD47;CD96;CDH13;CDH5;CEBPB;CGAS;CLDN19;CMKLR1;CNR2;CREB3L3;CREBBP;CRK;CRTAM;CST7;CTNNA2;CX3CL1;CXCL12;CXCR4;DAGLB;DEFB124;DHX58;DUSP1;DUSP10;EDNRB;EFNB2;EMILIN2;EP300;EPHA4;EPPK1;ERAP1;…			ADAM10;ADAM17;ADAM8;ADAR;ADORA1;ADORA2B;AIM2;AKIRIN2;ALOX12;ALOX15;ALOX5;ALOX5AP;AOAH;ARG1;ARG2;ARRB2;AZU1;BCL6;BRD4;BST1;BTK;C2CD4A;C3;C3AR1;C5AR1;CASP4;CASP5;CCL24;CCL3;CCL4;CCR1;CD55;CD9;CDH5;CDK19;CEACAM1;CEBPA;CEBPB;CFH;CLDN19;CLEC12B;CLEC6A;CLEC7A;CMA1;CR1;CREBBP;CRK;CSF1;CST7;CTSC;CXCL12;CXCR4;CYBA;DAPK2;DEFB124;DUSP1;DUSP3;EDN2;ELANE;EMILIN1;EMILIN2;EP300;EREG;F12;F2R;F2RL1;FANCA;FCN1;FFA…	ADAM10;ADAM8;ADAR;ADORA1;ADORA2B;AIM2;AKIRIN2;ALOX12;ALOX15;ALOX5;ALOX5AP;ARG1;ARRB2;AZU1;BCL6;BST1;BTK;C2CD4A;C3;C3AR1;C5AR1;CASP4;CASP5;CCL24;CCL3;CCL4;CCR1;CD55;CD9;CDH5;CDK19;CEACAM1;CEBPB;CFH;CLDN19;CLEC6A;CLEC7A;CMA1;CNR1;CR1;CREBBP;CRK;CSF1;CST7;CTSC;CXCL12;CXCR4;CYBA;DAPK2;DEFB124;DUSP1;DUSP3;EDN2;ELANE;EMILIN1;EMILIN2;EP300;EREG;F12;F2R;F2RL1;FANCA;FCN1;FFAR2;FFAR3;FGF2;FGR;FKBP1B;FLNA;F…
GOBP_POSITIVE_REGULATION_OF_DEVELOPMENTAL_PROCESS	2.05244	-2.5204	2.30447	-3.76328	5.01877	5.13117	0.0526849	0.00242931	0.0279526	0	0	0			AAMDC;ABL1;ACACB;ACE;ACVR1;ADAM8;ADGRB1;ADGRL1;ADM;ADNP;ADRB2;AGR2;AGT;AHI1;AKT3;AMBRA1;AMIGO1;AMIGO2;ANGPT2;ANGPTL4;ANO6;ANXA3;APLNR;APOA1;APOE;ARG2;ARNTL;ARRB2;ASCL1;ASIC2;ATOH8;ATRAID;AXIN2;AXL;BAD;BAMBI;BASP1;BDNF;BEND6;BMP1;BMPER;BMPR2;BNIP3;BRD1;C3AR1;C5AR1;CARM1;CARMIL1;CASS4;CBLN1;CCBE1;CCL11;CCL24;CCR1;CD27;CD36;CD40;CD46;CDC20;CDS1;CDX2;CEBPA;CEBPD;CHD7;CHI3L1;CITED2;CLASP1;CLCF1;CLSTN3…		ABCB10;ABI3;ABL1;ACACB;ACE;ACTN3;ACTR2;ACVR1B;ACVRL1;ADAM12;ADAM8;ADAM9;ADAMTS20;ADAMTS9;ADIG;ADIPOQ;ADM;ADM2;ADNP;ADRA2B;ADRA2C;ADRB2;AGER;AGR2;AGRN;AGT;AGTR1;AGTR2;ALK;ALOX15B;ALOX5;ALX1;AMELX;AMIGO3;AMTN;ANGPT2;ANGPT4;ANGPTL3;ANGPTL4;ANKRD27;ANKRD54;ANO6;ANXA1;ANXA3;AP3B1;AP3D1;APLNR;APOA1;APOB;APOE;AQP1;AR;ARG2;ARHGEF2;ARNT;ARNTL;ARPC2;ARRB2;ARX;ASB4;ASCL1;ASPA;ASPM;ASXL2;ATAD5;ATOH1;ATOH8;AT…	ABI3;ACACB;ACE;ACTN3;ACTR2;ACVR1B;ACVRL1;ADAM12;ADAM8;ADAM9;ADAMTS20;ADAMTS9;ADIG;ADIPOQ;ADM;ADM2;ADRA2B;ADRB2;AGER;AGRN;AGT;AGTR1;AGTR2;ALK;ALOX15B;ALOX5;AMELX;AMIGO3;AMTN;ANGPT2;ANGPT4;ANGPTL4;ANKRD27;ANO6;ANXA1;ANXA3;AP3B1;AP3D1;APLNR;APOA1;APOB;APOE;AQP1;AR;ARG2;ARHGEF2;ARNT;ARNTL;ARPC2;ARRB2;ARX;ASB4;ASCL1;ASPM;ASXL2;ATOH1;ATP11A;ATP8A2;AURKA;AXL;B2M;B4GALT5;BAD;BAIAP2;BAMBI;BASP1;BAX;BCL6;B…
GOBP_CELL_MORPHOGENESIS_INVOLVED_IN_DIFFERENTIATION	-3.22861	0	0	-3.78265	5.01075	5.1404	0	0	0	0	0	0	ABI3;ACTN4;ACTR2;ADCY1;ADNP;ALS2;AMIGO1;ANK3;ANTXR1;AP1AR;APLP2;APP;AR;ARHGAP35;ARHGEF26;ARHGEF7;ARL13B;ATF4;ATL1;ATRN;AUTS2;B3GNT2;B4GALT5;B4GALT6;BCL2;BDNF;BMPR2;BTBD3;BVES;C1QBP;CALR;CAMK2B;CAPRIN1;CARMIL1;CCKAR;CDH2;CDKL5;CELSR2;CHL1;CHN1;CHODL;CLIC4;CNTN1;CNTN6;CNTNAP1;COBL;COL15A1;CORO1C;CRABP2;CREB1;CRK;CRKL;CTNNB1;CUL3;CUX2;DAG1;DCDC2;DIP2B;DISC1;DLG4;DNM3;DOCK1;DOCK5;DOCK7;DPYSL2;DRAXIN;…				ABI1;ABI3;ACTB;ACTBL2;ACTN1;ACTN4;ACTR2;ADCY1;ALCAM;ALS2;ANKRD27;ANTXR1;APLP1;APLP2;APOA1;APOE;APP;AR;ARC;ARHGAP44;ARHGEF25;ARHGEF26;ARPC2;ARTN;ARX;ATOH1;ATP8A2;AXL;B3GNT2;B4GALT5;B4GALT6;BAIAP2;BARHL2;BMP7;BMPR1B;BMPR2;BOC;BRSK1;BRSK2;BVES;C1GALT1C1;CABP4;CAMK2B;CASP3;CASP9;CASS4;CCK;CCKAR;CDC42;CDH11;CDH2;CDH23;CDH4;CDHR1;CDK5;CDK5R1;CDK5R2;CDKL5;CELSR2;CFL1;CHN1;CHODL;CHRNA3;CHRNA7;CHRNB2;CLDN…	ABI1;ABI3;ACTB;ACTBL2;ACTN1;ACTN4;ACTR2;ADCY1;ALCAM;ALS2;ANKRD27;ANTXR1;APLP1;APLP2;APOA1;APOE;APP;AR;ARC;ARHGAP44;ARHGEF25;ARHGEF26;ARPC2;ARTN;ARX;ATOH1;ATP8A2;AXL;B3GNT2;B4GALT5;BAIAP2;BARHL2;BMP7;BMPR1B;BMPR2;BOC;BRSK1;BRSK2;BVES;C1GALT1C1;CABP4;CAMK2B;CASP3;CASP9;CASS4;CCK;CCKAR;CDC42;CDH11;CDH2;CDH23;CDH4;CDHR1;CDK5;CDK5R1;CDK5R2;CDKL5;CELSR2;CFL1;CHN1;CHODL;CHRNA3;CHRNA7;CHRNB2;CLDN3;CLEC1B…
GOBP_REGULATION_OF_MULTICELLULAR_ORGANISMAL_DEVELOPMENT	1.90065	-3.14185	2.50237	-4.79624	5.00459	5.14597	0.09468	1.41273e-05	0.0101816	0	0	0		ABCA12;ACACB;ACE;ACTN3;ACTR2;ACVR1;ACVR1B;ACVR2B;ACVRL1;ADA;ADAMTS1;ADD1;ADGRB1;ADM;ADNP;ADRB2;AGT;AHSG;AJAP1;AKAP6;AKT3;ALOX5;AMIGO1;AMIGO2;AMOT;ANGPT2;ANGPTL3;ANKH;APOLD1;AQP1;AQP3;ARHGAP4;ARNTL;ASCL2;ATF4;ATP2B1;ATP2B4;B2M;B4GALT5;BCL6;BCOR;BGLAP;BIN1;BMP6;BMP7;BMPER;BMPR2;BTG1;BTK;C5AR1;CAMP;CAPN3;CARD11;CASP8;CAV1;CAV3;CBFB;CCND1;CCR1;CD109;CD160;CD2;CD27;CD28;CD4;CD86;CDH3;CDH5;CDKN2B;CEBPB…	ABL1;ACACB;ACE;ADAM8;ADGRA2;ADGRB1;ADGRB2;ADM;ADNP;ADRB2;AGT;AHI1;AHSG;AJAP1;AKT3;AMBRA1;AMIGO1;AMIGO2;ANGPT2;ANGPTL4;ANGPTL7;ANO6;ANXA3;APLNR;APPL2;ARNTL;ASCL1;ASIC2;ASPN;ATOH8;ATP2B4;ATRAID;AXIN2;AXL;BAD;BASP1;BCOR;BDNF;BMP1;BMPR2;C3AR1;C5AR1;CARD11;CAV1;CBLN1;CCBE1;CCL11;CCL24;CCR1;CCSAP;CD27;CD40;CD46;CDC73;CDK5R1;CDKN1B;CDKN1C;CHD7;CHI3L1;CITED2;CLASP1;CLCF1;CLSTN3;CMA1;COL4A3;COMP;CRABP2;CS…	ACE;ACIN1;ACTR2;ACVR1B;ACVR2A;ACVRL1;ADAM10;ADAM8;ADAMTS1;ADAMTS9;ADGRA2;ADNP;ADRB2;AGER;AGO1;AGO2;AGRN;AKT1;AMIGO1;ANAPC2;ANGPT2;ANGPTL7;ANKH;ANKRD54;ANO6;ANXA1;ANXA3;AP3B1;AP3D1;APOLD1;APPL2;AQP1;ARNT;ASCL1;ASIC2;ATF2;ATF4;ATP2B1;ATP2B4;B2M;B4GALT5;BAD;BAG6;BCL6;BHLHE40;BHLHE41;BIN1;BMP1;BMP2K;BMP4;BMP6;BMPR1A;BMPR2;BRD1;BTG1;C3;C5;C5AR1;CAPRIN1;CARD11;CASP8;CAV1;CBFB;CCL11;CCND1;CCR1;CCR2;CD2;…	ABCA12;ABCC8;ACACB;ACE;ACTN3;ACTR2;ACVR1B;ACVRL1;ADAM10;ADAM12;ADAM8;ADAMTS1;ADAMTS12;ADAMTS7;ADAMTS9;ADIPOQ;ADM;ADM2;ADRB2;AGER;AGRN;AGT;AHSG;AJAP1;ALOX15B;ALOX5;AMELX;AMIGO3;AMTN;ANGPT2;ANGPT4;ANGPTL4;ANGPTL7;ANKRD27;ANO6;ANXA1;ANXA3;AP3B1;AP3D1;APCS;APLNR;APOH;APPL2;AQP1;ARNT;ARNTL;ASCL1;ASCL2;ASPM;ATOH1;ATP2B4;AXL;B2M;B4GALT5;BAD;BAIAP2;BASP1;BCL6;BGLAP;BHLHE40;BHLHE41;BMP1;BMP10;BMP2;BMP2K;B…	ABCA12;ABCC8;ACACB;ACE;ACTN3;ACTR2;ACVR1B;ACVRL1;ADAM10;ADAM12;ADAM8;ADAMTS1;ADAMTS12;ADAMTS7;ADAMTS9;ADIPOQ;ADM;ADM2;ADRB2;AGER;AGRN;AGT;AHSG;AJAP1;ALOX15B;ALOX5;AMELX;AMIGO3;AMTN;ANGPT2;ANGPT4;ANGPTL4;ANGPTL7;ANKRD27;ANO6;ANXA1;ANXA3;AP3B1;AP3D1;APCS;APLNR;APOH;APPL2;AQP1;ARNT;ARNTL;ASCL1;ASCL2;ASPM;ATOH1;ATOH8;ATP2B4;AXL;B2M;B4GALT5;BAD;BAIAP2;BASP1;BCL6;BGLAP;BHLHE40;BHLHE41;BMP1;BMP10;BMP2;B…
GOBP_CELL_CELL_ADHESION	-3.44021	-3.78782	-2.37562	-4.904	4.99053	4.85246	0	0	0.0177252	0	0	0	ABAT;ABCA12;ACTG1;ADA;ADAM9;ADAMTS18;ADD2;ADGRV1;ALOX12;AMIGO2;ANK3;ANXA9;AQP4;ATP1B2;B2M;B4GALNT2;BCL10;BMP6;BVES;CADM1;CAV1;CBFB;CCL28;CD2;CD55;CD80;CD81;CD9;CD93;CDH13;CDH15;CDH16;CDH2;CDH3;CDH5;CDON;CDSN;CELSR2;CHST4;CLDN10;CLDN4;CLEC4M;CLSTN2;CNN3;CNTN1;CNTN6;COL14A1;CSK;CTLA4;CTNNA1;CTNNA3;CTNNB1;CTNND1;DCHS1;DLG1;DLG2;DLG4;DSC2;DSC3;DSCAM;DSP;EFNB1;EFNB2;EGFR;EPB41L5;EPHA7;ESAM;ETS1;EZR;FA…	ABAT;ABCA12;ACTB;ADA;ADORA2A;ADTRP;AKNA;ALOX12;ALOX5;AMIGO2;ANK3;ANXA9;APOA1;ARG1;ASS1;ASTN1;BCL10;BLOC1S4;BMP6;BMP7;BVES;CADM3;CARD11;CAV1;CBFB;CCR7;CD160;CD164;CD2;CD200;CD209;CD27;CD274;CD28;CD3E;CD4;CD40LG;CD44;CD47;CD5;CD6;CD93;CDH13;CDH17;CDH23;CDH3;CDH5;CDSN;CEBPB;CELSR3;CHST2;CLDN19;CLDN5;CNTN1;CNTN2;CORO1A;CRTAM;CSK;CSTA;CTLA4;CTNNA2;CTNNA3;CTNND1;CX3CL1;CXCL12;CYFIP2;DAB1;DLG2;DOCK8;DSC…	ABCA12;ACTB;ACTG1;ADA;ADAMTS18;ADGRV1;ADIPOQ;ADORA2A;ADTRP;AGER;AIF1;AKNA;AKT1;ALOX5;AMIGO3;ANXA1;ANXA2;ANXA9;AQP4;ARG1;ASTN1;ASTN2;B2M;B4GALNT2;BCL10;BCL6;BLK;BMP7;BOC;BSG;BTN2A2;BVES;CADM3;CASP3;CCL2;CCL28;CCR2;CCR7;CD164;CD2;CD209;CD274;CD276;CD28;CD34;CD3E;CD4;CD44;CD74;CD81;CD86;CDH1;CDH10;CDH11;CDH13;CDH15;CDH19;CDH2;CDH24;CDH3;CDH5;CDH6;CDH8;CDHR1;CDHR3;CDON;CDSN;CEBPB;CELSR2;CERCAM;CHST2;…	ACTB;ACTG1;ACTN1;ADAM8;AGER;AKNA;AKT1;ALCAM;ANXA1;ANXA2;ARG2;B2M;BAIAP2L1;BCL10;BCL6;BLK;BMP6;BSG;CADM1;CBFB;CCR2;CCR7;CD164;CD1D;CD2;CD209;CD274;CD34;CD44;CD47;CD55;CD74;CD84;CD9;CD93;CDH1;CDH11;CDH2;CDH5;CDHR3;CDHR4;CEBPB;CELSR2;CHST2;CLDN12;CLDN18;CLDN3;CLDN5;CLDN7;CLIC1;CLSTN1;CLSTN2;CNN3;COL14A1;CORO1A;CSK;CSRP1;CSTA;CTNNA1;CTNNB1;CX3CL1;CX3CR1;CXADR;CYFIP2;DENND6A;DOCK8;DPP4;DSP;DUSP10;EFNB…	ABAT;ABCA12;ACTB;ACTG1;ACTN1;ADAM19;ADAM8;ADAM9;ADAMTS18;ADORA2A;AGER;AIF1;AKNA;ALCAM;ALOX12;ALOX5;AMIGO3;ANXA1;ANXA9;AP3B1;AP3D1;APOA1;APOA4;AQP4;ARG1;ARG2;ASS1;ASTN1;ASTN2;ATP1B2;ATP2C1;B2M;BAIAP2;BCL10;BCL6;BMP2;BMP4;BMP5;BMP6;BMP7;BOC;BVES;C1QTNF1;CADM1;CADM3;CASP3;CAV1;CCDC88B;CCL19;CCL2;CCL21;CCL25;CCR2;CD164;CD177;CD1D;CD24;CD274;CD276;CD300A;CD33;CD44;CD46;CD55;CD58;CD80;CD84;CD9;CD93;CDC…	ABAT;ABCA12;ACTB;ACTG1;ACTN1;ADAM19;ADAM8;ADAM9;ADAMTS18;ADORA2A;AGER;AIF1;AKNA;ALCAM;ALOX12;ALOX5;AMIGO3;ANXA1;ANXA9;AP3B1;AP3D1;APOA1;APOA4;AQP4;ARG1;ARG2;ASS1;ASTN1;ASTN2;ATP1B2;ATP2C1;B2M;BAIAP2;BCL10;BCL6;BMP2;BMP4;BMP5;BMP6;BMP7;BOC;BVES;C1QTNF1;CADM1;CADM3;CASP3;CAV1;CBLN1;CCDC88B;CCL19;CCL2;CCL21;CCL25;CCR2;CD164;CD177;CD1D;CD24;CD274;CD276;CD300A;CD33;CD44;CD46;CD55;CD58;CD80;CD84;CD9;CD…
GOBP_RESPONSE_TO_ENDOGENOUS_STIMULUS	-2.51039	-2.30248	1.9556	-5.17424	4.96587	5.33604	0.00232491	0.00883537	0.113339	0	0	0				ABCA2;ABCA3;ABHD2;ACAP2;ACE;ACSL1;ACTB;ACTR2;ACVR2A;ACVRL1;ADAM17;ADAM9;ADAMTSL2;ADCY6;ADCY8;ADIPOR1;ADIPOR2;ADRB2;AGER;AGTR1;AHCYL1;AKAP8;AKAP9;AKT1;ALAD;AMIGO1;ANG;ANO1;ANXA1;ANXA3;AP3S1;APAF1;APC;APLN;APOE;APP;APPL1;APPL2;APRT;AQP1;AQP4;AREG;ARF6;ARHGEF2;ARID1A;ARID5A;ARPC1B;ARSB;ASCL1;ATF2;ATF4;ATP1A1;ATP1A2;ATP2B1;ATP2B4;ATP5F1A;ATP7A;BACE1;BAD;BAIAP2L1;BCAR1;BCL2;BCL2L1;BCL2L2;BCL9L;BMP4;BM…	AANAT;ABCA1;ABCA2;ABCA3;ABCB11;ABCC1;ABCC8;ABHD2;ACAP2;ACE;ACR;ACSBG1;ACSL1;ACTA1;ACTB;ACTN2;ACTR2;ACVR1C;ACVRL1;ADAM17;ADAM9;ADAMTS12;ADAMTS7;ADAMTSL2;ADCY5;ADCY6;ADCY8;ADIPOR2;ADM;ADRA1A;ADRA2A;ADRB2;AGER;AGRP;AGT;AGTR1;AGTR2;AGTRAP;AHR;AHSG;AIF1;ALK;ALPL;AMHR2;ANG;ANKRD1;ANO1;ANXA1;ANXA3;AP3S1;APAF1;APC;APLN;APLP1;APOA1;APOA2;APOB;APOE;APP;APPL2;AQP1;AQP4;AQP8;AQP9;AR;AREG;ARG1;ARHGEF2;ARID1A;…	AANAT;ABCA1;ABCA2;ABCA3;ABCB11;ABCC1;ABCC8;ABHD2;ACAP2;ACE;ACR;ACSBG1;ACSL1;ACTA1;ACTB;ACTN2;ACTR2;ACVR1C;ACVRL1;ADAM17;ADAM9;ADAMTS12;ADAMTS7;ADAMTSL2;ADCY5;ADCY6;ADCY8;ADIPOQ;ADIPOR2;ADM;ADRA1A;ADRA2A;ADRB2;AGER;AGRP;AGT;AGTR1;AGTR2;AGTRAP;AHR;AHSG;AIF1;ALK;ALPL;AMHR2;ANG;ANKRD1;ANO1;ANXA1;ANXA3;AP3S1;APAF1;APC;APLN;APLP1;APOA1;APOA2;APOB;APOE;APP;APPL2;AQP1;AQP4;AQP8;AQP9;AR;AREG;ARG1;ARHGEF2;…
GOBP_BIOLOGICAL_PROCESS_INVOLVED_IN_INTERSPECIES_INTERACTION_BETWEEN_ORGANISMS	2.02084	-2.81437	-3.04385	-6.00375	4.93793	4.80081	0.0600224	0.000283157	0.000530439	0	0	0			ABCC8;ABCC9;ACTA2;ACTG1;ADH7;ADIPOQ;AGTR1;AIF1;AKAP12;ALPK1;ALYREF;ANG;ANKRD1;ANXA1;AP1S1;APOB;APOL1;AQP4;ARG1;AVP;B2M;BAK1;BANF1;BANK1;BATF;BCL10;BCL2L1;BLK;BNIP3L;BPIFA1;BSG;BST2;BTBD17;BTK;C1QBP;C1QC;C2;C7;C8G;CA3;CACTIN;CAMP;CARD17;CASP3;CCDC80;CCL2;CCL20;CCR4;CCR5;CCR7;CD14;CD180;CD207;CD209;CD226;CD244;CD274;CD4;CD74;CD81;CD96;CDC42EP2;CDHR3;CDK1;CEBPB;CEP192;CFD;CFL1;CHIT1;CHMP1B;CHMP3;CHM…	ACE;ACTA2;ACTG1;ACTR2;ACTR3;ADAM15;ADAM17;ADAM8;ADAM9;ADAMTS9;ADAR;ADH5;AGBL5;AGTR1;AKAP12;AKAP8;AKIRIN2;AKT1;ALAD;ALPK1;ALYREF;ANG;ANKRD17;ANPEP;ANXA1;ANXA3;AP1G1;AP1S1;APOBEC3H;APOE;APPL1;APPL2;AQP1;AQP4;ARF1;ARG2;ARHGEF2;ARID5A;ARL8B;ASS1;ATF2;ATG5;AUP1;B2M;BAIAP2L1;BANF1;BANK1;BATF;BATF2;BAX;BCL10;BCL2;BCL2L1;BCL3;BCR;BIRC2;BIRC3;BLK;BMP6;BNIP3L;BPIFA1;BPIFB1;BSG;BST2;C1QBP;C1R;C1S;C2;C3;C4A;…	ABCA1;ADAM8;ADAM9;ADAR;ADM;AIM2;AKIRIN2;ALPK1;ALPL;ANPEP;ANXA3;APOA4;APOBEC3A;APOBEC3B;AQP1;ARG1;ARRB2;ASGR2;ATG7;AZU1;BATF;BATF2;BCL3;BDKRB1;BMP2;BPI;BTK;C1QA;C1QB;C1QC;C1R;C1RL;C1S;C2;C3;C4BPA;C5AR1;CA3;CAMP;CARD17;CASP4;CAV2;CBL;CCL24;CCL3;CCL3L1;CCL4;CCL8;CD177;CD24;CD274;CD46;CD55;CD58;CD68;CDC42EP2;CDK1;CDK19;CEACAM1;CEBPB;CEBPE;CFB;CFH;CH25H;CHIT1;CHMP5;CHUK;CLDN9;CLEC12B;CLEC4A;CLEC4D;CLE…	ABCA1;ADAM8;ADAM9;ADAR;ADM;AIM2;AKIRIN2;ALPK1;ALPL;ANPEP;ANXA3;APOA4;APOBEC3A;APOBEC3B;AQP1;ARG1;ARRB2;ASGR2;ATG7;AZU1;BATF;BATF2;BCL3;BDKRB1;BMP2;BPI;C1QA;C1QB;C1QC;C1RL;C1S;C2;C3;C4BPA;C5AR1;CAMP;CARD17;CASP4;CAV2;CBL;CCL20;CCL24;CCL3;CCL3L1;CCL4;CCL8;CD177;CD24;CD274;CD46;CD55;CD58;CDC42EP2;CDK1;CDK19;CEACAM1;CEBPB;CEBPE;CFB;CFH;CH25H;CHIT1;CHUK;CLEC4A;CLEC4D;CLEC4E;CLEC5A;CLEC6A;CLEC7A;CLU;CR…
GOBP_REGULATION_OF_ANATOMICAL_STRUCTURE_MORPHOGENESIS	-2.47283	-2.21223	0	-4.9751	4.92478	5.11162	0.00303168	0.0141683	0	0	0	0				ABI3;ACTN4;ACTR2;ACVRL1;ADAMTS1;ADAMTS9;ADGRA2;ADNP;AGO1;AGO2;AMIGO1;ANAPC2;ANGPT2;ANXA1;ANXA3;AQP1;ARHGAP15;ARHGAP35;ARHGAP44;ARHGEF18;ARHGEF7;ARPC2;ATF2;ATP2B4;BCL6;BCL9L;BCR;BMP4;BMPR1A;BMPR2;BRSK1;BRWD1;BTBD7;BTG1;C1QBP;C3;C5;C5AR1;CALR;CAMSAP1;CAPRIN1;CAPZB;CCL11;CCR2;CD34;CD40;CD44;CDC42EP2;CDC42EP3;CDC42EP4;CDC42SE1;CDC42SE2;CDH2;CDH5;CDK5;CDKL5;CELSR1;CELSR2;CEMIP2;CFDP1;CFL1;CHI3L1;CHN1;…	ABCC8;ABI3;ACTN4;ACTR2;ACVRL1;ADAM12;ADAMTS1;ADAMTS12;ADAMTS9;ADM;ADM2;AGT;AGTR2;AJAP1;ALDOA;ALOX5;ANGPT2;ANGPT4;ANGPTL4;ANKRD27;ANKRD6;ANXA1;ANXA3;APCDD1;APLNR;APOA1;APOH;AQP1;AR;ARAP1;ARC;ARHGAP15;ARHGAP18;ARHGAP44;ARHGEF19;ARPC2;ATP2B4;AURKA;BAIAP2;BAMBI;BCL6;BCR;BMP2;BMP4;BMP7;BMPER;BMPR2;BRCA1;BRSK1;BRSK2;BRWD3;BTBD7;BVES;C3;C3AR1;C5;C5AR1;CACNG7;CAMK2B;CAMP;CAMSAP1;CAPZB;CASS4;CAV3;CCBE1;CC…	ABCC8;ABI3;ACTN4;ACTR2;ACVRL1;ADAM12;ADAMTS1;ADAMTS12;ADAMTS9;ADM;ADM2;AGT;AGTR2;AJAP1;ALDOA;ALOX5;ANGPT2;ANGPT4;ANGPTL4;ANKRD27;ANKRD6;ANXA1;ANXA3;APCDD1;APLNR;APOA1;APOH;AQP1;AR;ARAP1;ARC;ARHGAP15;ARHGAP18;ARHGAP44;ARHGEF19;ARPC2;ATP2B4;AURKA;BAIAP2;BAMBI;BCL6;BCR;BMP2;BMP4;BMP7;BMPER;BMPR2;BRCA1;BRSK1;BRSK2;BRWD3;BTBD7;BVES;C3;C3AR1;C5;C5AR1;CACNG7;CAMK2B;CAMP;CAPZB;CASS4;CAV3;CCBE1;CCL11;CCL1…
GOBP_POSITIVE_REGULATION_OF_MAPK_CASCADE	-2.09391	-2.68984	1.95439	-3.65015	4.92045	4.82559	0.0257363	0.000682081	0.113697	0	0	0					ABCA7;ACTA2;ADAM8;ADAM9;ADORA1;ADRA1A;ADRA1D;ADRA2A;ADRA2B;ADRB2;ADRB3;AGER;AKAP13;ALK;ALOX12B;ALOX15;ANGPT1;ANKRD6;APOE;APP;AR;ARL6IP5;ARRB1;ARRB2;AVPR1B;AXIN1;BCAR3;BIRC7;BMP2;BMP4;BMPER;BRAF;C1QTNF1;C5AR1;CALCR;CARD9;CARTPT;CASR;CAV2;CCL1;CCL11;CCL13;CCL16;CCL17;CCL18;CCL19;CCL2;CCL20;CCL21;CCL22;CCL23;CCL24;CCL25;CCL26;CCL3;CCL3L1;CCL4;CCL7;CCL8;CCR1;CD24;CD36;CD44;CDC42;CDH2;CFLAR;CHI3L1;CHR…	ABCA7;ACTA2;ADAM8;ADAM9;ADORA1;ADRA1A;ADRA1D;ADRA2A;ADRA2B;ADRB2;ADRB3;AGER;AKAP13;ALK;ALOX12B;ALOX15;ANGPT1;ANKRD6;APOE;APP;AR;ARL6IP5;ARRB1;ARRB2;AVPR1B;AXIN1;BCAR3;BIRC7;BMP2;BMP4;BMPER;BRAF;C1QTNF1;C5AR1;CALCR;CARD9;CARTPT;CASR;CAV2;CCL1;CCL11;CCL13;CCL16;CCL17;CCL18;CCL19;CCL2;CCL20;CCL21;CCL22;CCL23;CCL24;CCL25;CCL26;CCL3;CCL3L1;CCL4;CCL7;CCL8;CCR1;CD24;CD36;CD44;CDC42;CDH2;CFLAR;CHI3L1;CHR…
GOBP_EXPORT_FROM_CELL	0	-1.73585	2.03004	-1.46485	4.90648	4.81077	0	0.111974	0.0952153	0.160013	0	0					ABAT;ABCA1;ABCA12;ABCC1;ABCC4;ABCC5;ABCC8;ACHE;ACSL4;ACVR1C;ADAM8;ADAM9;ADCY1;ADCY5;ADCY8;ADM;ADORA1;ADORA2A;ADORA2B;ADORA3;ADRA1A;ADRA2A;ADRA2B;AGT;AGTR1;ALOX5;ANG;ANKRD1;ANO1;ANO6;ANXA1;ANXA3;AP1G1;APBB3;APOE;ARFGAP3;ARFGEF1;ARFIP1;ARHGAP44;ARL8B;ARNTL;ATP12A;ATP13A2;ATP1A2;ATP1A4;ATP1B1;ATP1B2;ATP4A;ATP4B;ATP7B;ATP9A;AVP;AVPR1A;AXL;BACE1;BAIAP3;BMP2;BMP6;BMP8A;BRSK1;BRSK2;BTK;C1QTNF1;C1QTNF5;C…	ABAT;ABCA1;ABCA12;ABCC1;ABCC4;ABCC5;ABCC8;ACHE;ACSL4;ACVR1C;ADAM8;ADAM9;ADCY1;ADCY5;ADCY8;ADM;ADORA1;ADORA2A;ADORA2B;ADORA3;ADRA1A;ADRA2A;ADRA2B;AGT;AGTR1;ALOX5;ANG;ANKRD1;ANO1;ANO6;ANXA1;ANXA3;AP1G1;APBB3;APOE;ARFGAP3;ARFGEF1;ARFIP1;ARHGAP44;ARL8B;ARNTL;ATP12A;ATP13A2;ATP1A2;ATP1A4;ATP1B1;ATP1B2;ATP4A;ATP4B;ATP7B;ATP9A;AVP;AVPR1A;AVPR1B;AXL;BACE1;BAIAP3;BMP2;BMP6;BMP8A;BRSK1;BRSK2;BTK;C1QTNF1;C1…
GOBP_DETECTION_OF_ABIOTIC_STIMULUS	-1.82777	0	0	3.37501	2.93227	3.1645	0.0854826	0	0	2.87832e-05	4.85737e-05	4.31623e-06				ABCA4;ADGRV1;ADORA1;AIPL1;ANO3;ASIC3;ATP8A2;BEST1;CACNA1F;CACNA2D4;CALCA;CAMKMT;CAV3;CHRNA10;CHRNA9;CNGB1;COL11A1;CRB1;ELOVL4;EPHB1;GNAT1;GNAT2;GNGT2;GPR88;GRIK2;GRK1;GRK4;GRM6;GUCA1A;GUCY2D;HPN;HTR2A;KCNA1;LHFPL5;MMP24;NOX3;NTRK1;OPN1MW2;OPN5;OTOP1;PDE6B;PDZD7;PKD1L1;PKD1L2;PKD1L3;PKD2L2;PKDREJ;PRDM12;RGS9BP;RHO;RP1;RRH;SAG;SLC24A2;STRC;TACR1;TIMELESS;TNF;TRPC3;TRPM3;TRPM8;TRPV1;TULP1;WHRN
GOBP_CELL_JUNCTION_ASSEMBLY	-3.69666	0	0	-2.3904	4.8951	4.6439	0	0	0	0.00187095	0	0	ABI3;ACTG1;ACTN2;ACTN3;ACVRL1;ADD2;ADNP;AGRN;AMIGO2;ANK2;APC;ARF6;ARHGAP6;ARHGEF7;ASIC2;BCR;BDNF;CAV1;CD9;CDH2;CDH5;CLDN10;CLDN34;CLDN4;CLSTN2;CNTNAP1;COL17A1;COLQ;CORO1C;CORO2B;CRKL;CTNNA1;CTNNB1;CTNND1;CUX2;DCHS1;DLC1;DLG1;DNM3;DSCAM;DST;ECT2;EFNB2;EIF4G1;EPB41L3;EPB41L5;EPHA2;EPHA7;EPHB1;EPHB2;ERBB4;ESAM;FAM107A;FARP1;FERMT2;FLRT2;FLRT3;FZD5;GABRA1;GAP43;GJB2;GJC1;GPC6;GPM6A;HDAC7;HEG1;IKBKB;I…				ABI3;ABL1;ACE;ACE2;ACHE;ACTB;ACTG1;ACTN1;ACTN2;ACTN3;ACVRL1;ADNP;AGRN;AGT;AMIGO3;ANK2;APC;APLNR;APOD;APP;ARHGAP6;ARVCF;BCAS3;BCR;BDNF;BSN;CAPZA1;CAV1;CBLN1;CBLN2;CBLN4;CD9;CDC42;CDH10;CDH11;CDH12;CDH18;CDH19;CDH2;CDH20;CDH22;CDH24;CDH5;CDH6;CDH7;CDH8;CDK5;CEL;CHRNB2;CLASP1;CLDN10;CLDN11;CLDN12;CLDN14;CLDN15;CLDN16;CLDN17;CLDN18;CLDN19;CLDN2;CLDN20;CLDN22;CLDN23;CLDN24;CLDN3;CLDN4;CLDN5;CLDN6;CLDN…	ABI3;ACE;ACE2;ACHE;ACTB;ACTG1;ACTN1;ACTN2;ACTN3;ACVRL1;AGRN;AGT;AMIGO3;ANK2;APC;APLNR;APOD;APP;ARHGAP6;BCAS3;BCR;BSN;CAPZA1;CAV1;CBLN1;CBLN2;CBLN4;CD9;CDC42;CDH11;CDH12;CDH18;CDH2;CDH20;CDH22;CDH24;CDH5;CDH6;CDH7;CDH8;CDK5;CEL;CHRNB2;CLASP1;CLDN10;CLDN11;CLDN12;CLDN15;CLDN16;CLDN17;CLDN18;CLDN19;CLDN2;CLDN20;CLDN22;CLDN23;CLDN24;CLDN3;CLDN4;CLDN6;CLDN7;CLDN8;CLDN9;CLSTN2;CLSTN3;CNTNAP1;CNTNAP2;CO…
GOBP_CELLULAR_COMPONENT_MORPHOGENESIS	-4.40844	-1.93387	0	-3.07789	4.8845	4.90037	0	0.0525723	0	9.64409e-06	0	0	ABI3;ACTA1;ACTC1;ACTG1;ACTL9;ACTN2;ACTR2;ADCY1;ADNP;ADPRHL1;AKAP13;ALS2;AMIGO1;ANK2;ANK3;ANKRD1;APLP2;APP;ARHGAP35;ARHGEF7;ARPIN;ATL1;ATP7A;AUTS2;B3GNT2;B4GALT5;B4GALT6;BCL11A;BCL2;BCL2L1;BDNF;BMPR2;BTBD3;CAMK2B;CAPN3;CAPRIN1;CASQ1;CAV3;CCDC136;CCKAR;CD9;CDH2;CDKL5;CELSR2;CFL2;CFLAR;CHL1;CHN1;CHODL;CLASP1;CLASP2;CNTN1;CNTN6;CNTNAP1;COBL;CORO1C;CPNE1;CPNE9;CRABP2;CREB1;CSRP3;CTNNB1;CUX2;DAG1;DCDC2…				ABCA2;ABI1;ABI3;ACRBP;ACTA1;ACTB;ACTBL2;ACTC1;ACTG1;ACTL7A;ACTL9;ACTN2;ACTR2;ADCY1;ADORA2A;ADPRHL1;AKAP13;ALCAM;ALS2;ANK2;ANKRD1;ANKRD27;APLP1;APLP2;APOE;APP;ARC;ARHGAP44;ARHGEF25;ARTN;ARX;ATOH1;ATP7A;ATP8A2;AURKA;B3GNT2;B4GALT5;BAIAP2;BARHL2;BAX;BMP10;BMP7;BMPR1B;BMPR2;BOC;BRSK1;BRSK2;CACNG7;CAMK2B;CAPN3;CASQ1;CAV3;CCDC136;CCK;CCKAR;CD44;CD9;CDC42;CDH11;CDH2;CDH4;CDK5;CDK5R1;CDK5R2;CDKL5;CELSR2;…	ABCA2;ABI1;ABI3;ACRBP;ACTA1;ACTB;ACTBL2;ACTC1;ACTG1;ACTL7A;ACTL9;ACTN2;ACTR2;ADCY1;ADORA2A;ADPRHL1;AKAP13;ALCAM;ALS2;ANK2;ANKRD1;ANKRD27;APLP1;APLP2;APOE;APP;ARC;ARHGAP44;ARHGEF25;ARTN;ARX;ATOH1;ATP7A;ATP8A2;AURKA;B3GNT2;B4GALT5;BAIAP2;BARHL2;BAX;BMP10;BMP7;BMPR1B;BMPR2;BOC;BRSK1;BRSK2;CACNG7;CAMK2B;CAPN3;CASQ1;CAV3;CCDC136;CCK;CCKAR;CD44;CD9;CDC42;CDH11;CDH2;CDH4;CDK5;CDK5R1;CDK5R2;CDKL5;CELSR2;…
GOBP_EPITHELIUM_DEVELOPMENT	0	0	0	-4.21271	4.88354	5.30264	0	0	0	0	0	0					ABCA12;ABI1;ABL1;ACADVL;ACTA2;ACTB;ACTG1;ACTL8;ACVR1;ACVR1B;ACVRL1;ADAM17;ADAM9;ADAMTS12;ADAMTS16;ADAMTSL2;ADAMTSL4;ADD1;ADIPOQ;ADM;AGR2;AGT;AGTR2;AIRE;AJAP1;ALDH1A2;ALDH1A3;ALOX15B;ALX4;ANKRD6;ANXA1;ANXA4;AP3B1;APAF1;APCDD1;APLNR;AQP11;AR;AREG;ARG2;ARHGAP24;ARHGEF19;ARHGEF26;ARID4A;ARID4B;ARNTL;ARX;ASAH1;ASB2;ASCL1;ASTN2;ATOH1;ATOH8;ATP2C2;ATP6AP2;ATP7A;B4GALT1;B9D1;BAD;BARX1;BASP1;BAX;BCL10;BCR…	ABCA12;ABI1;ACADVL;ACTA2;ACTB;ACTG1;ACTL8;ACVR1B;ACVRL1;ADAM17;ADAM9;ADAMTS12;ADAMTS16;ADAMTSL2;ADAMTSL4;ADIPOQ;ADM;AGR2;AGT;AGTR2;AIRE;AJAP1;ALDH1A2;ALDH1A3;ALOX15B;ALX4;ANKRD6;ANXA1;AP3B1;APAF1;APCDD1;APLNR;AR;AREG;ARG2;ARHGAP24;ARHGEF19;ARHGEF26;ARID4A;ARID4B;ARNTL;ARX;ASAH1;ASB2;ASCL1;ASTN2;ATOH1;ATOH8;ATP2C2;ATP7A;B4GALT1;B9D1;BAD;BARX1;BASP1;BAX;BCL10;BCR;BFSP1;BMP15;BMP2;BMP4;BMP5;BMP6;BMP…
GOBP_TUBE_MORPHOGENESIS	-2.00204	-1.67988	1.72085	-5.58516	4.86524	5.01747	0.039333	0.135277	0.216719	0	0	0				ACE;ACKR3;ACTG1;ACVRL1;ADAM15;ADAM8;ADAMTS1;ADAMTS9;ADGRA2;ADGRF5;ADGRG1;ADIPOR2;AGO1;AGO2;AGTR1;AKT1;AMOTL1;AMOTL2;ANG;ANGPT1;ANGPT2;ANPEP;ANXA1;ANXA2;ANXA3;APLN;APOE;APOLD1;AQP1;AREG;ARHGAP35;ARID2;ATF2;ATP2B4;ATP5F1B;ATP5IF1;B4GALT1;BAX;BCL10;BMP4;BMPR1A;BMPR2;BRD2;BSG;BTG1;C1GALT1;C3;C5;C5AR1;CALCRL;CALD1;CARD10;CASP8;CAV1;CCL11;CCM2;CCR2;CD34;CD40;CDH2;CDH5;CELSR1;CEMIP2;CHD7;CHI3L1;CITED2;C…	ABCC8;ACE;ACTG1;ACVRL1;ADAM12;ADAM15;ADAM8;ADAMTS1;ADAMTS12;ADAMTS16;ADAMTS9;ADIPOR2;ADM;ADM2;AGT;AGTR1;AGTR2;ALOX5;AMOTL1;AMOTL2;ANG;ANGPT1;ANGPT2;ANGPT4;ANGPTL4;ANPEP;ANXA1;ANXA3;APAF1;APLN;APLNR;APOB;APOD;APOE;AQP1;AR;AREG;ARHGAP22;ARHGAP24;ARID2;ASB2;ASB4;ATP2B4;B4GALT1;BAX;BCAS3;BCL10;BCL2L11;BMP2;BMP4;BMP5;BMP7;BMPER;BMPR2;BRCA1;C3;C3AR1;C5;C5AR1;CALD1;CAMP;CARD10;CASP3;CASR;CAV1;CAV3;CC2D2…	ABCC8;ACE;ACTG1;ACVRL1;ADAM12;ADAM15;ADAM8;ADAMTS1;ADAMTS12;ADAMTS16;ADAMTS9;ADIPOR2;ADM;ADM2;AGT;AGTR1;AGTR2;ALOX5;AMOTL1;AMOTL2;ANG;ANGPT1;ANGPT2;ANGPT4;ANGPTL4;ANPEP;ANXA1;ANXA3;APAF1;APLN;APLNR;APOB;APOD;APOE;AQP1;AR;AREG;ARHGAP22;ARHGAP24;ARID2;ASB2;ASB4;ATP2B4;B4GALT1;BAX;BCL10;BCL2L11;BMP2;BMP4;BMP5;BMP7;BMPER;BMPR2;BRCA1;C3;C3AR1;C5;C5AR1;CALD1;CAMP;CARD10;CASP3;CASR;CAV1;CAV3;CC2D2A;CCBE…
GOBP_EPITHELIAL_CELL_DIFFERENTIATION	-2.53704	-1.86015	0	-3.5371	4.85236	5.17646	0.00199906	0.0714726	0	0	0	0					ABCA12;ACADVL;ACTA2;ACTL8;ACVRL1;ADAM9;ADAMTSL4;ADIPOQ;AGR2;AJAP1;ALOX15B;ANXA1;AR;ARHGEF26;ARID4A;ARID4B;ARNTL;ARX;ASAH1;ASCL1;ATOH1;B4GALT1;B9D1;BAD;BARX1;BASP1;BCR;BFSP1;BMP15;BMP2;BMP4;BMP5;BMP6;BMP7;BMPR2;CASP14;CASP3;CAV1;CCDC78;CCND1;CCNO;CD109;CD24;CD34;CDC42;CDH2;CDH23;CDH3;CDH5;CDHR2;CDK1;CDKN1C;CDKN2B;CDSN;CDX2;CEACAM1;CEBPB;CEP152;CITED1;CLDN3;CLIC4;CLRN1;CLRN2;CNFN;COL15A1;COL18A1;CO…	ABCA12;ACADVL;ACTA2;ACTL8;ACVRL1;ADAM9;ADAMTSL4;ADIPOQ;AGR2;AJAP1;ALOX15B;ANXA1;AR;ARHGEF26;ARID4A;ARID4B;ARNTL;ARX;ASAH1;ASCL1;ATOH1;ATOH8;B4GALT1;B9D1;BAD;BARX1;BASP1;BCR;BFSP1;BMP15;BMP2;BMP4;BMP5;BMP6;BMP7;BMPR2;CASP14;CASP3;CAV1;CCDC78;CCND1;CCNO;CD109;CD24;CDC42;CDH2;CDH23;CDH3;CDH5;CDHR2;CDK1;CDKN1C;CDKN2B;CDSN;CDX2;CEACAM1;CEBPB;CEP152;CITED1;CLDN3;CLIC4;CLRN1;CLRN2;CNFN;COL15A1;COL18A1;C…
GOBP_ENZYME_LINKED_RECEPTOR_PROTEIN_SIGNALING_PATHWAY	-2.85134	-1.95639	2.20203	-5.21658	4.84266	4.89205	0.000210208	0.0482254	0.0459401	0	0	0				ABI1;ACVR1B;ACVR2A;ACVRL1;ADAM17;ADAM9;ADAMTSL2;ADGRA2;ADIPOR1;ADRB2;AKT1;ANGPT1;ANGPT2;ANGPTL1;ANKS1A;AP3S1;APC;APLN;APPL1;APPL2;AREG;ARHGEF7;ARID5B;ARNT;ATF2;BAIAP2L1;BAMBI;BCAR1;BCL9L;BLK;BMP3;BMP4;BMP6;BMPR1A;BMPR2;BRAF;CADM4;CAV1;CAV2;CBL;CBLB;CCDC88A;CCND3;CDH5;CDK4;CHN1;CITED2;CLDN5;CNOT9;COL1A1;COL1A2;COL3A1;COL4A1;COL4A2;COL4A3;COL4A5;CPNE3;CREB3L1;CREBBP;CRIM1;CRK;CRKL;CSF1;CSF1R;CSNK2B…	ABI1;ACVR1B;ACVR1C;ACVRL1;ADAM17;ADAM9;ADAMTS12;ADAMTS3;ADAMTSL2;ADIPOQ;ADORA1;ADRA2A;ADRB2;AFAP1L2;AGR2;AGT;AGTR2;AHSG;AKAP3;AKAP4;AKT1S1;ALK;AMH;AMHR2;ANGPT1;ANGPT2;ANGPT4;ANGPTL1;ANKS1A;ANKS1B;AP3S1;APC;APLN;APOA1;APOD;APPL2;AR;AREG;ARNT;ARRB2;ASPN;AXIN1;AXL;BAIAP2;BAMBI;BCAR1;BCAR3;BDKRB2;BMP10;BMP15;BMP2;BMP4;BMP5;BMP6;BMP7;BMP8A;BMPER;BMPR1B;BMPR2;BRAF;BTC;CADM4;CASP3;CASS4;CAV1;CAV2;CAV3;C…	ABI1;ACVR1B;ACVR1C;ACVRL1;ADAM17;ADAM9;ADAMTS12;ADAMTS3;ADAMTSL2;ADIPOQ;ADORA1;ADRA2A;ADRB2;AFAP1L2;AGR2;AGT;AGTR2;AHSG;AKAP3;AKAP4;AKT1S1;ALK;AMH;AMHR2;ANGPT1;ANGPT2;ANGPT4;ANGPTL1;ANKS1A;ANKS1B;AP3S1;APC;APLN;APOA1;APOD;APPL2;AR;AREG;ARNT;ARRB2;ASPN;ATOH8;AXIN1;AXL;BAIAP2;BAMBI;BCAR1;BCAR3;BDKRB2;BDNF;BMP10;BMP15;BMP2;BMP4;BMP5;BMP6;BMP7;BMP8A;BMP8B;BMPER;BMPR1B;BMPR2;BRAF;BTC;CADM4;CASP3;CASS4…
GOBP_MRNA_PROCESSING	-4.20168	2.97587	2.68777	-4.35428	-8.00718	-8.17525	0	0.000247576	0.00351719	0	0	0	AAR2;ACIN1;ADAR;AFF2;AKAP8L;ALKBH5;ALYREF;APOBEC2;APP;AQR;ARL6IP4;BARD1;BCAS2;BUD13;BUD31;C1QBP;CACTIN;CASC3;CCAR2;CCNT1;CD2BP2;CDC40;CDC5L;CDC73;CDK11B;CDK12;CDK13;CELF1;CELF3;CLASRP;CLNS1A;CMTR1;CMTR2;CNOT6L;CPEB1;CPSF1;CPSF2;CPSF3;CPSF4;CPSF4L;CPSF6;CPSF7;CRNKL1;CSTF1;CSTF2;CSTF2T;CSTF3;CWC15;CWC22;CWC25;CWC27;CWF19L2;DAZAP1;DBR1;DDX1;DDX20;DDX23;DDX39A;DDX39B;DDX46;DDX47;DDX5;DHX15;DHX16;DHX3…	ACIN1;ADARB1;AHCYL1;AKAP8L;ALYREF;APOBEC1;APOBEC4;APP;AQR;ARL6IP4;AURKAIP1;BARD1;BCAS2;BRDT;BUD13;BUD31;C1QBP;CACTIN;CASC3;CCAR2;CD2BP2;CDC5L;CDC73;CDK11B;CDK13;CDK9;CELF1;CELF2;CELF3;CELF4;CIR1;CIRBP;CLASRP;CMTR1;CNOT6L;COIL;CPEB1;CPEB3;CPSF1;CPSF3;CPSF4;CPSF4L;CPSF6;CPSF7;CRNKL1;CSDC2;CSTF1;CSTF2T;CSTF3;CTR9;CWC22;CWC25;CWC27;CWF19L1;CWF19L2;DAZAP1;DBR1;DCPS;DDX1;DDX17;DDX20;DDX23;DDX39B;DDX41;…	AAR2;ACIN1;ADAR;ADARB1;AFF2;AHCYL1;AKAP8L;ALKBH5;APP;AQR;ARL6IP4;BCAS2;BRDT;CASC3;CCAR2;CCNT1;CD2BP2;CDC40;CDC5L;CDC73;CDK11B;CDK12;CDK13;CDK9;CELF1;CELF2;CELF3;CELF4;CELF6;CIR1;CIRBP;CLASRP;CLNS1A;CLP1;CMTR1;CMTR2;CNOT6L;CPEB1;CPSF1;CPSF3;CPSF4;CPSF4L;CPSF6;CPSF7;CRNKL1;CSDC2;CSTF1;CSTF2;CSTF2T;CSTF3;CTR9;CWC15;CWC22;CWC25;CWF19L1;CWF19L2;DAZAP1;DDX17;DDX20;DDX23;DDX39A;DDX39B;DDX41;DDX46;DDX47;…		ACIN1;ADARB1;ADARB2;AHCYL1;AICDA;AKAP8L;ALKBH5;APOBEC1;AQR;ARL6IP4;BCAS2;BUD13;C1QBP;CCNT1;CD2BP2;CDC40;CDC5L;CDK11A;CDK13;CELF1;CIRBP;CLNS1A;CNOT6L;COIL;CPSF1;CPSF3;CPSF4;CPSF4L;CPSF6;CRNKL1;CSTF1;CSTF2;CSTF2T;CSTF3;CTR9;CWC15;CWC22;CWC27;CWF19L1;CWF19L2;DAZAP1;DBR1;DCPS;DDX1;DDX20;DDX23;DDX41;DDX46;DDX47;DDX5;DHX15;DHX35;DHX36;DHX38;DHX8;DHX9;ECD;EFTUD2;EIF4A3;ELAVL4;FAM172A;FAM50A;FASTKD5;FIP1…	A1CF;ACIN1;ADARB1;ADARB2;AHCYL1;AICDA;AKAP8L;ALKBH5;APOBEC1;APOBEC4;AQR;ARL6IP4;AURKAIP1;BCAS2;BRDT;BUD13;C1QBP;CCNT1;CD2BP2;CDC40;CDC5L;CDK11A;CDK12;CDK13;CDK9;CELF1;CIR1;CIRBP;CLASRP;CLNS1A;CNOT6L;COIL;CPSF1;CPSF2;CPSF3;CPSF4;CPSF4L;CPSF6;CPSF7;CRNKL1;CSTF1;CSTF2;CSTF2T;CSTF3;CTR9;CWC15;CWC22;CWC25;CWC27;CWF19L1;CWF19L2;DAZAP1;DBR1;DCPS;DDX1;DDX20;DDX23;DDX41;DDX46;DDX47;DDX5;DHX15;DHX16;DHX35;…
GOBP_REGULATION_OF_CELL_POPULATION_PROLIFERATION	2.00715	-2.71695	1.85065	-4.66594	4.81659	4.80782	0.0638678	0.000550874	0.15361	0	0	0					A4GNT;ABCC8;ABI1;ACE;ACE2;ACER2;ACER3;ACVR1C;ACVRL1;ADAM10;ADAM17;ADAMTS1;ADM;ADORA1;ADORA2A;ADORA3;ADRA1A;ADRA2A;AGBL4;AGER;AGT;AGTPBP1;AGTR1;AHR;AIF1;AKIRIN2;ALDH1A2;ALK;ALOX15B;ALOX5;AMBN;AMELX;ANG;ANGPT1;ANXA1;APC;APLN;APLNR;APOD;APOE;APP;APPL2;AQP1;AR;AREG;ARG1;ARG2;ARHGEF2;ARID2;ARNT;ARX;ASCL1;ASCL2;ASPH;ASPM;ATF3;ATF5;ATP7A;ATP8A2;AVP;AVPR1A;AVPR2;AZGP1;B2M;B4GALT1;BAMBI;BCL6;BCL6B;BID;BIR…	A4GNT;ABCC8;ABI1;ACE;ACE2;ACER2;ACER3;ACVR1C;ACVRL1;ADAM10;ADAM17;ADAMTS1;ADAMTS8;ADIPOQ;ADM;ADORA1;ADORA2A;ADORA3;ADRA1A;ADRA1D;ADRA2A;AGBL4;AGER;AGT;AGTPBP1;AGTR1;AHR;AIF1;AKIRIN2;ALDH1A2;ALK;ALOX15B;ALOX5;AMBN;AMELX;ANG;ANGPT1;ANXA1;APC;APLN;APLNR;APOD;APOE;APOH;APP;APPL2;AQP1;AR;AREG;ARG1;ARG2;ARHGEF2;ARID2;ARNT;ARX;ASCL1;ASCL2;ASPH;ASPM;ATAD5;ATF3;ATF5;ATOH8;ATP7A;ATP8A2;AVP;AVPR1A;AVPR1B;AV…
GOBP_PHAGOCYTOSIS	0	-2.95864	0	-3.67744	4.81648	4.57143	0	0.000106626	0	0	0	0					ABCA1;ABCA7;ADORA1;ALOX15;ANO6;ANXA11;ANXA3;APOA2;ARHGAP25;ATG3;AZU1;BIN2;C2;C3;C4BPA;CD14;CD300A;CD300LF;CD302;CD93;CEACAM4;CEBPE;CLEC7A;CNN2;CYBA;DNM2;DOCK2;DYSF;ELANE;ELMO2;F2RL1;FCER1G;FCGR1A;FCN1;FCN2;FGR;FPR2;GAS6;GATA2;GSN;HCK;ICAM3;ICAM5;IL15;IL1B;ITGA2;ITGAM;ITGAV;ITGB2;ITGB3;JMJD6;KIAA1109;LBP;LDLR;LEPR;LRP1;LYN;LYST;MARCO;MBL2;MERTK;MYD88;MYH9;MYO7A;NCF2;NCF4;NOD2;NR1H3;OLFM4;P2RY6;PEA…	ABCA1;ABCA7;ADORA1;ALOX15;ANXA11;ANXA3;APOA2;ARHGAP25;ATG3;AZU1;BIN2;C2;C3;C4BPA;CD14;CD300A;CD300LF;CD302;CD93;CEACAM4;CEBPE;CLEC7A;CNN2;CYBA;DOCK2;DYSF;ELANE;ELMO2;F2RL1;FCER1G;FCGR1A;FCN1;FCN2;FCN3;FGR;FPR2;GAS6;GATA2;GSN;HCK;ICAM3;ICAM5;IL1B;ITGA2;ITGAM;ITGAV;ITGB2;ITGB3;JMJD6;KIAA1109;LBP;LDLR;LEPR;LRP1;LYN;LYST;MARCO;MBL2;MERTK;MYD88;MYH9;MYO7A;NCF2;NCF4;NOD2;NR1H3;OLFM4;P2RY6;PEAR1;PECAM1;…
GOBP_NEGATIVE_REGULATION_OF_MULTICELLULAR_ORGANISMAL_PROCESS	2.07692	-3.46011	0	-4.71838	4.77806	4.66131	0.0481445	0	0	0	0	0		ABAT;ABCG5;ABCG8;ABHD6;ACOD1;ACTN3;ACVRL1;ADA;ADAMTS1;ADGRB1;ADIPOR1;ADM;ADRA1A;ADRB2;ADTRP;AHSG;ALOX12;ALOX5;ALPK2;AMOT;ANGPT2;APOA1;APOA2;APOD;ARG1;ARHGAP4;ARHGDIB;ARNTL;ASCL2;ATF4;ATP1A1;AVPR1A;AVPR2;BANK1;BCL11A;BCL3;BIN1;BMP7;BMPR2;BST2;BTK;C5AR2;CALCRL;CARD17;CAV3;CCR7;CD200;CD274;CD38;CD96;CDH3;CHSY1;CLDN5;CLEC4A;CMKLR1;CSK;CTLA4;CX3CL1;CYP51A1;DLL4;DRAXIN;DUSP10;E2F2;ECM1;EFEMP1;EFNA3;EPH…		ACE;ACOT11;ACOT13;ACVRL1;ADAM17;ADAMTS1;ADAMTS9;ADCY7;ADIPOR1;ADORA2B;ADRB2;AGER;AGO1;AKAP8;ALDH1A1;ANGPT1;ANGPT2;ANGPTL7;ANXA1;ANXA4;ANXA5;APOE;APPL2;AQP4;ARG2;ARHGAP42;ARHGDIB;ARRB1;ARRDC3;ASB1;ATF2;ATF4;ATP1A1;ATP1A2;ATP2A2;ATP2B1;ATP2B4;B2M;BANF1;BANK1;BCL2;BCL3;BCL6;BCR;BIN1;BMP4;BMPR1A;BMPR2;BST2;C1QBP;CALCRL;CALR;CARD10;CARD17;CBFB;CCL11;CCR1;CCR2;CCR7;CD200;CD274;CD2AP;CD34;CD74;CD84;CD9;…	ABAT;ABCC8;ABCD1;ABCG5;ABCG8;ACE;ACOT11;ACTN3;ACVR1C;ACVRL1;ADAM17;ADAMTS1;ADAMTS12;ADAMTS18;ADAMTS7;ADAMTS9;ADCY7;ADIPOQ;ADM;ADORA1;ADORA2B;ADRA1A;ADRA2A;ADRB1;ADRB2;AGER;AGT;AGTR2;AHSG;ALOX12;ALOX5;ANGPT1;ANGPT2;ANGPT4;ANGPTL7;ANXA1;ANXA4;ANXA5;APCS;APOA1;APOA2;APOA4;APOC2;APOC3;APOD;APOE;APOH;APOM;APPL2;AQP4;ARG1;ARG2;ARHGDIB;ARNTL;ARRB1;ARRB2;ARRDC3;ASB1;ASCL2;ASPN;ATOH1;ATP1A2;ATP2A2;ATP2B4;…	ABAT;ABCC8;ABCD1;ABCG5;ABCG8;ACE;ACOT11;ACTN3;ACVR1C;ACVRL1;ADAM17;ADAMTS1;ADAMTS12;ADAMTS18;ADAMTS7;ADAMTS9;ADCY7;ADIPOQ;ADM;ADORA1;ADORA2B;ADRA1A;ADRA2A;ADRB1;ADRB2;AGER;AGT;AGTR2;AHSG;ALOX12;ALOX5;ANGPT1;ANGPT2;ANGPT4;ANGPTL7;ANXA1;ANXA4;ANXA5;APCS;APOA1;APOA2;APOA4;APOC2;APOC3;APOD;APOE;APOH;APOM;APPL2;AQP4;ARG1;ARG2;ARHGDIB;ARNTL;ARRB1;ARRB2;ARRDC3;ASCL2;ASPN;ATOH1;ATP1A2;ATP2A2;ATP2B4;AVP;A…
GOBP_CYTOSOLIC_TRANSPORT	-2.0911	1.85791	2.36228	-4.07017	0	0	0.0260955	0.201433	0.0216061	0	0	0			ACTR2;AKTIP;ANKFY1;ANKRD27;AP1AR;AP1G1;AP2A1;AP4M1;ARFIP1;ARFRP1;ARL8B;ATG14;ATP9A;BAIAP3;BECN1;BET1L;DAB2;DCTN1;DENND2A;DENND5A;DNAJC13;DOP1A;DOP1B;EEA1;EHD3;EPS15;EVI5;EZR;GAK;GBF1;GCC2;GOSR1;HEATR5B;HOOK2;HOOK3;KIF16B;KIF1C;KIF5B;KLHL20;LAMP1;LMTK2;LRRK2;MAGEL2;MAP2K1;MAP2K2;MAPK1;MAPK3;MON2;MTMR2;MYO1D;PHETA1;PIK3C3;PIK3R4;PIKFYVE;PLEKHJ1;PREPL;PRKN;PTPN23;RAB14;RAB21;RAB29;RAB5A;RAB6A;RAB6B;…
GOBP_DEFENSE_RESPONSE_TO_OTHER_ORGANISM	1.9796	-2.93569	-2.83957	-4.67835	4.72711	4.45307	0.0720677	0.000122569	0.00130688	0	0	0			ABCC9;ACTG1;AIF1;ALPK1;ANG;ANXA1;APOL1;AQP4;ARG1;BANF1;BATF;BCL10;BCL2L1;BLK;BNIP3L;BPIFA1;BST2;BTK;C1QBP;C1QC;C2;C7;C8G;CACTIN;CAMP;CCL2;CCL20;CD14;CD180;CD207;CD209;CD226;CD244;CD4;CD74;CD96;CDC42EP2;CEBPB;CFD;CHMP3;CLEC4A;CLEC4C;CLEC4D;CLEC4E;CLEC5A;COCH;COLEC10;CORO1A;COTL1;CR2;CRCP;CRTAM;CSF1R;CX3CR1;CXCL10;CXCL13;CXCL16;CXCL9;CYBB;DDX1;DDX60;DEFA5;DEFB103B;DEFB105A;DEFB115;DEFB118;DEFB125;D…		ADAM8;ADAR;AIM2;AKIRIN2;ALPK1;ANXA3;APOA4;APOBEC3A;APOBEC3B;AQP1;ARG1;ARRB2;ATG7;AZU1;BATF;BATF2;BCL3;BPI;BTK;C1QA;C1QB;C1QC;C1R;C1RL;C1S;C2;C3;C4BPA;C5AR1;CAMP;CASP4;CCL24;CCL3;CCL3L1;CCL4;CCL8;CD177;CD46;CD55;CD58;CDC42EP2;CEACAM1;CEBPB;CEBPE;CFB;CFH;CH25H;CHUK;CLEC12B;CLEC4A;CLEC4D;CLEC4E;CLEC5A;CLEC6A;CLEC7A;CLU;CR1;CREBBP;CRISP3;CRK;CSF1;CTSG;CXCL16;CYBA;CYBB;DAPK1;DDIT4;DEFA3;DEFA4;DEFA6;DE…	ACTR2;ADAM15;ADAM8;ADAMTS13;ADAR;AGBL5;AIM2;AKIRIN2;ALPK1;ANXA3;APOA4;APOBEC3A;APOBEC3B;AQP1;ARG1;ARRB2;ASS1;ATG7;AZU1;BATF;BATF2;BCL3;BPI;BTK;C1QA;C1QB;C1QC;C1R;C1RL;C1S;C2;C3;C4BPA;C5AR1;C9;CAMP;CASP4;CCL17;CCL20;CCL24;CCL3;CCL3L1;CCL4;CCL8;CD177;CD207;CD46;CD55;CD58;CDC42EP2;CDC42EP4;CEACAM1;CEBPB;CEBPE;CFB;CFD;CFH;CH25H;CHUK;CLEC12B;CLEC4A;CLEC4D;CLEC4E;CLEC5A;CLEC6A;CLEC7A;CLU;CR1;CREBBP;CRI…
GOBP_REGULATION_OF_IMMUNE_RESPONSE	2.39746	-3.55186	-2.36247	-4.61526	4.71849	4.52916	0.00964143	0	0.0188206	0	0	0		ACOD1;ADA;ADAR;ARG1;ARID5A;AZGP1;BANK1;BCL10;BCL6;BCR;BLNK;BTK;BTLA;BTN3A1;C4BPA;C5AR1;C5AR2;CARD11;CASP8;CAV1;CCR7;CD160;CD19;CD200;CD22;CD226;CD274;CD28;CD300LF;CD36;CD38;CD4;CD47;CD48;CD79A;CD79B;CD81;CD86;CD8A;CD8B2;CD96;CDC37;CGAS;CLEC4D;CLEC4E;CMKLR1;COLEC10;CR2;CREBBP;CRK;CRKL;CRTAM;CSK;CTLA4;DDX3X;DGKZ;DHX58;DUSP10;DUSP22;ECM1;EIF2B5;EP300;EPHB2;ERAP1;EREG;ERMAP;ESR1;F2RL1;FCER1G;FCER2;FC…	ADA;ADAR;AGER;ALOX15;ALPK1;AMBP;ANXA1;ARG1;ATAD5;B2M;BANF1;BANK1;BCL10;BCL6;BLK;BLNK;BTK;BTN2A2;BTN3A1;BTNL2;C1QBP;C1QC;C2;C7;C8G;CACTIN;CCR2;CCR7;CD14;CD19;CD226;CD274;CD276;CD28;CD300LF;CD4;CD48;CD5L;CD74;CD81;CD86;CD8A;CD8B2;CD96;CFD;CFP;CLEC4D;CLEC4E;CNR1;COCH;COL3A1;COLEC10;COLEC11;COLEC12;CR2;CRTAM;CSK;CTSS;CXCL13;DDX60;DHX58;DUSP10;ECM1;EIF2B2;EIF2B3;ENPP3;EPHB2;ERAP1;EREG;ERMAP;ESR1;EXOSC…		ADAM8;ADAR;ADORA2B;AIM2;AKIRIN2;ALOX15;ALPK1;ARG1;ARRB2;BCL6;BMX;BTK;BTNL3;BTNL8;C1QA;C1QB;C1QC;C1R;C1RL;C1S;C2;C3;C3AR1;C4BPA;C5AR1;CD177;CD24;CD274;CD300A;CD300LF;CD46;CD55;CD59;CD5L;CEACAM1;CFB;CFH;CLEC12B;CLEC4D;CLEC4E;CLEC6A;CLEC7A;CLU;CR1;CR1L;CREBBP;CRK;CTSG;CYBA;DUSP3;ELANE;ENTPD7;EP300;EREG;F2RL1;FCER1G;FCGR1A;FCGR1B;FCGR2A;FCGR2C;FCGR3A;FCN1;FES;FFAR2;FGR;FKBP1A;FLOT1;FLOT2;FPR1;FPR2;FP…	ADAM8;ADAR;ADORA2B;AIM2;AKIRIN2;ALOX15;ALPK1;ARG1;ARRB2;BCL6;BMX;BTNL3;BTNL8;C1QA;C1QB;C1QC;C1R;C1RL;C1S;C2;C3;C3AR1;C4BPA;C5AR1;CD177;CD24;CD274;CD300A;CD300LF;CD46;CD55;CD59;CD5L;CEACAM1;CFB;CFH;CLEC4D;CLEC4E;CLEC6A;CLEC7A;CLU;CR1;CR1L;CREBBP;CRK;CTSG;CYBA;DUSP3;ECM1;ELANE;ENTPD7;EP300;EREG;F2RL1;FCER1G;FCGR1A;FCGR1B;FCGR2A;FCGR2C;FCGR3A;FCN1;FES;FFAR2;FGR;FKBP1A;FLOT1;FLOT2;FPR1;FPR2;FPR3;FURI…
GOBP_LEUKOCYTE_MIGRATION	2.34846	-3.10627	-2.0384	-4.21994	4.71052	4.43075	0.0124666	5.36373e-05	0.0811136	0	0	0		ADA;ADD2;ADTRP;AKIRIN1;ALOX5;APOD;ASB2;BCR;BDKRB1;C5AR1;C5AR2;CAMK1D;CCR1;CCR6;CCR7;CD200;CD47;CD81;CHST2;CHST4;CMKLR1;CNR2;CORO1A;CRK;CRKL;CRTAM;CSF1R;CSF3R;CX3CL1;CXCL12;CXCR1;CXCR2;CXCR3;CXCR4;CXCR5;CYP7B1;DBH;DEFB124;DOCK8;DUSP1;ECM1;EDN3;EDNRB;F2RL1;FCER1G;FLT1;GATA3;GOLPH3;GPR15;GPR18;GPR183;GPSM3;HCK;IL16;IL17RA;IL1A;IL1B;IL27RA;IL34;IL4;ITGA1;ITGA3;ITGA4;ITGA9;ITGAL;ITGB2;ITGB7;KIT;KLRK1;…			ADAM10;ADAM17;ADAM8;ADORA1;AGER;ALOX5;ANO6;AZU1;BDKRB1;BST1;C3AR1;C5AR1;CCL1;CCL20;CCL24;CCL3;CCL3L1;CCL4;CCL8;CCR1;CD177;CD300A;CD9;CD99L2;CH25H;CRK;CSF1;CSF3R;CTSG;CX3CL1;CXCL1;CXCL12;CXCL16;CXCL2;CXCL3;CXCR1;CXCR2;CXCR4;CYP19A1;DAPK2;DEFB124;DOCK8;DUSP1;ECM1;EDN2;ELANE;EMILIN1;EPX;EXT1;F11R;F2RL1;FCER1G;FFAR2;FOLR2;FPR2;FUT4;FUT7;GAS6;GBA;GCNT1;GP2;GPSM3;HCK;HMOX1;HOXA7;HSD3B7;ICAM1;IL10;IL17R…	ADAM10;ADAM8;ADORA1;ALOX5;AZU1;BDKRB1;BST1;C3AR1;C5AR1;CCL20;CCL24;CCL3;CCL3L1;CCL4;CCL8;CCR1;CD177;CD300A;CD9;CH25H;CRK;CSF1;CSF3R;CTSG;CX3CL1;CXCL1;CXCL12;CXCL16;CXCL2;CXCL3;CXCR1;CXCR2;CXCR4;DAPK2;DEFB124;DOCK8;DUSP1;ECM1;EDN2;ELANE;EMILIN1;EPX;EXT1;F11R;F2RL1;FCER1G;FFAR2;FPR2;FUT4;FUT7;GAS6;GBA;GCNT1;GP2;GPSM3;HCK;HMOX1;HOXA7;HSD3B7;ICAM1;IL10;IL17RA;IL1B;IL1R1;IL6R;ITGA2;ITGA7;ITGA9;ITGB2;L…
GOBP_RESPONSE_TO_OXYGEN_CONTAINING_COMPOUND	-1.86166	-2.81576	0	-4.93064	4.69234	4.91685	0.074153	0.000285151	0	0	0	0				ABCA2;ABHD2;ABL2;ACE;ACER2;ACSL1;ACTB;ACTR2;ADAM15;ADAM17;ADAM9;ADCY6;ADCY7;ADCY8;ADH5;ADIPOR1;ADNP;ADNP2;ADRB2;AGER;AGRN;AGTR1;AHCYL1;AKAP12;AKAP8;AKAP9;AKIRIN2;AKR1A1;AKR1B10;AKT1;ALAD;ALDH1A1;AMIGO1;ANGPT2;ANO1;ANXA1;AP3S1;APC;APOE;APP;APPL1;APPL2;APRT;AQP1;AQP4;AREG;ARHGEF2;ARID5A;ARPC1B;ASCL1;ASXL1;ATF2;ATF4;ATM;ATP1A1;ATP1A2;ATP2B1;ATP2B4;ATP5F1A;ATP7A;BACE1;BAD;BAIAP2L1;BCAR1;BCL10;BCL2;BC…	AANAT;ABAT;ABCA1;ABCA12;ABCA2;ABCB11;ABCC1;ABCC8;ABHD2;ACE;ACER2;ACHE;ACSL1;ACTB;ACTR2;ACVR1C;ADAM15;ADAM17;ADAM9;ADAMTS13;ADCY1;ADCY2;ADCY3;ADCY5;ADCY6;ADCY8;ADCYAP1R1;ADH7;ADM;ADRA2A;ADRB2;AGAP3;AGER;AGRN;AGRP;AGT;AGTR1;AGTR2;AGTRAP;AHR;AHSG;AIF1;AKIRIN2;ALDH1A2;ALK;ALPL;ANGPT2;ANKRD1;ANO1;ANXA1;AP3S1;APC;APLP1;APOA2;APOA4;APOB;APOD;APOE;APP;APPL2;AQP1;AQP2;AQP4;AQP8;AQP9;AR;AREG;ARG1;ARHGEF2;A…	AANAT;ABAT;ABCA1;ABCA12;ABCA2;ABCB11;ABCC1;ABCC8;ABCC9;ABHD2;ACE;ACER2;ACHE;ACSL1;ACTB;ACTN2;ACTR2;ACVR1C;ADAM15;ADAM17;ADAM9;ADAMTS13;ADCY1;ADCY2;ADCY3;ADCY5;ADCY6;ADCY8;ADCYAP1R1;ADH4;ADH6;ADH7;ADIPOQ;ADM;ADRA2A;ADRB2;AGAP3;AGER;AGRN;AGRP;AGT;AGTR1;AGTR2;AGTRAP;AHR;AHSG;AIF1;AKIRIN2;ALDH1A2;ALK;ALPL;ANGPT2;ANKRD1;ANO1;ANXA1;AP3S1;APC;APLP1;APOA2;APOA4;APOB;APOD;APOE;APP;APPL2;AQP1;AQP2;AQP4;AQP…
GOBP_MAPK_CASCADE	-2.67657	-2.94023	0	-4.52414	4.69065	4.5809	0.000746746	0.000113417	0	0	0	0					ABCA7;ACE2;ACTA2;ADAM8;ADAM9;ADORA1;ADORA2B;ADRA1A;ADRA1D;ADRA2A;ADRA2B;ADRB2;ADRB3;AGER;AGT;AKAP13;ALK;ALOX12B;ALOX15;AMBP;ANGPT1;ANKRD6;APOA1;APOE;APP;AR;ARL6IP5;ARRB1;ARRB2;ASH1L;ATF3;AVP;AVPR1B;AXIN1;BCAR3;BIRC7;BMP2;BMP4;BMP7;BMPER;BRAF;C1QL4;C1QTNF1;C5AR1;CALCR;CAMKK2;CARD9;CARTPT;CASC2;CASR;CAV1;CAV2;CAV3;CBLC;CCL1;CCL11;CCL13;CCL16;CCL17;CCL18;CCL19;CCL2;CCL20;CCL21;CCL22;CCL23;CCL24;CCL2…	ABCA7;ACE2;ACTA2;ADAM8;ADAM9;ADORA1;ADORA2B;ADRA1A;ADRA2A;ADRA2B;ADRB2;ADRB3;AGER;AGT;AKAP13;ALK;ALOX12B;ALOX15;AMBP;ANGPT1;ANKRD6;APOA1;APOE;APP;ARRB1;ARRB2;ATF3;AVP;AXIN1;BCAR3;BIRC7;BMP2;BMP7;BMPER;BRAF;C1QL4;C1QTNF1;C5AR1;CALCR;CAMKK2;CARD9;CARTPT;CASC2;CASR;CAV2;CAV3;CBLC;CCL1;CCL11;CCL13;CCL17;CCL18;CCL19;CCL2;CCL20;CCL21;CCL22;CCL23;CCL24;CCL25;CCL26;CCL3;CCL3L1;CCL4;CCL7;CCL8;CCR1;CD24;CD…
GOBP_ACTIN_FILAMENT_BASED_PROCESS	-4.88549	-3.36173	0	-4.59193	4.6822	4.67771	0	0	0	0	0	0	ABI3;ABL2;ABLIM2;ABRACL;ACTA1;ACTA2;ACTC1;ACTG1;ACTN2;ACTN3;ACTN4;ACTR3;ADD2;ADD3;ADPRHL1;AKAP11;AKAP13;AKAP9;AMOT;AMOTL1;AMOTL2;ANK2;ANKRD1;ANLN;ANTXR1;ARF6;ARFGEF1;ARHGAP17;ARHGAP26;ARHGAP35;ARHGAP40;ARHGAP6;ARHGEF10;ARHGEF15;ARHGEF18;ARHGEF5;ASB2;ATP1A1;ATP2A1;ATP2A2;AVIL;BAIAP2L2;BCL2;BCR;BIN1;BST2;CACNA1C;CACNA2D1;CALD1;CALR;CAPN3;CASQ1;CAV1;CAV3;CAVIN3;CCIN;CCL24;CDC42BPA;CDC42BPB;CDC42BPG;…	ABI3;ABL2;ABLIM2;ABRACL;ACTA1;ACTA2;ACTB;ACTC1;ACTG1;ACTN2;ACTN3;ACTN4;ACTR2;ACTR3;ADD1;ADD2;ADD3;ADPRHL1;AGAP2;AKAP13;ALKBH4;AMOT;AMOTL1;AMOTL2;ANK2;ANLN;APOA1;AQP1;ARF1;ARF6;ARHGAP25;ARHGAP26;ARHGAP35;ARHGAP40;ARHGAP6;ARHGDIB;ARHGEF10;ARHGEF10L;ARHGEF18;ARHGEF19;ARPC1B;ARPC2;ARPC4;ARPC5;ARRB1;ASB2;ATP1A1;ATP2A1;ATP2A2;BAG4;BCAS3;BCL6;BCR;BIN1;BRSK2;BST2;CALR;CAP1;CAPG;CAPN10;CAPN3;CAPZA1;CAPZA2…			ABI1;ABI3;ABL2;ABLIM3;ACAP2;ACTA1;ACTA2;ACTB;ACTBL2;ACTC1;ACTG1;ACTN1;ACTN2;ACTN3;ACTN4;ACTR2;ACTR3;ADORA1;ADPRHL1;ADRA2A;AIF1;AIF1L;AKAP13;ALDOA;ALKBH4;ALOX15;AMOTL1;AMOTL2;ANG;ANK2;ANKRD1;ANLN;ANTXR1;ANXA1;APOA1;AQP1;ARAP1;ARF1;ARFGEF1;ARFIP1;ARHGAP18;ARHGAP25;ARHGAP26;ARHGAP28;ARHGAP40;ARHGAP44;ARHGAP6;ARHGDIA;ARHGDIB;ARHGEF11;ARHGEF15;ARHGEF17;ARHGEF19;ARHGEF2;ARPC1A;ARPC1B;ARPC2;ARPC3;ARPC4;…	ABI1;ABI3;ABLIM3;ACAP2;ACTA1;ACTA2;ACTB;ACTBL2;ACTC1;ACTG1;ACTN1;ACTN2;ACTN3;ACTN4;ACTR2;ACTR3;ADORA1;ADPRHL1;ADRA2A;AIF1;AIF1L;AKAP13;ALDOA;ALKBH4;ALOX15;AMOTL1;AMOTL2;ANG;ANK2;ANKRD1;ANLN;ANTXR1;ANXA1;APOA1;AQP1;ARAP1;ARF1;ARFGEF1;ARFIP1;ARHGAP18;ARHGAP25;ARHGAP26;ARHGAP28;ARHGAP40;ARHGAP44;ARHGAP6;ARHGDIA;ARHGDIB;ARHGEF11;ARHGEF15;ARHGEF17;ARHGEF19;ARHGEF2;ARPC1A;ARPC1B;ARPC2;ARPC3;ARPC4;ARPC5…
GOBP_CIRCULATORY_SYSTEM_PROCESS	-4.99656	-3.1468	0	-2.37021	4.67308	4.5248	0	1.44597e-05	0	0.0021201	0	0	ABAT;ABCC2;ABCC4;ABCC9;ABCG2;ACTA2;ACTC1;ACVRL1;ADA;ADM;ADRA2B;ADRB1;ADRB2;AGTR1;AKAP12;AKAP13;ANK2;APLN;AR;ARHGAP35;ARHGAP42;ASIC2;ATP1A1;ATP1A3;ATP1B2;ATP2A1;ATP2A2;ATP2A3;ATP2B1;ATP2B2;ATP2B4;AVPR1A;BCR;BDKRB1;BDKRB2;BIN1;BMP6;BMPR2;BVES;CACNA1C;CACNA2D1;CALM1;CASQ2;CAV1;CAV3;CD38;CDH5;CHRM3;CORIN;CORO2B;CPS1;CSRP3;CTNNA3;CYP4F12;CYP4F2;DDAH1;DES;DLG1;DLL1;DMPK;DNM1L;DOCK4;DOCK5;DSC2;DSP;ECE1;…	ABAT;ABCB1;ABCC1;ABCC3;ABCC4;ABCC9;ABCG2;ACE;ACTA2;ACTC1;ACVRL1;ADA;ADM;ADORA2A;ADRA1A;ADRA2B;ADRB1;ADRB2;AGT;AGTRAP;AKAP12;AKAP13;ANK2;APLN;AR;ARHGAP35;ATP1A1;ATP1A3;ATP2A1;ATP2A2;ATP2A3;ATP2B3;ATP2B4;AVPR1A;AVPR2;BCR;BDKRB1;BDKRB2;BIN1;BMP6;BMPR2;BVES;CASQ2;CASR;CAV1;CAV3;CD36;CD38;CDH5;CHD7;CHRM3;CLDN5;CORIN;CSRP3;CTNNA3;CTNNBIP1;CXCL12;CXCR4;CYB5R3;CYP4F12;CYP4F2;DBH;DDAH1;DES;DLL1;DLL4;DSC2;…			ABAT;ABCA2;ABCC1;ABCC2;ABCC3;ABCC4;ABCC5;ABCC8;ABCC9;ACE;ACE2;ACSM3;ACTA2;ACTC1;ACVRL1;ADAMTS16;ADCY6;ADIPOQ;ADM;ADM2;ADORA1;ADORA2A;ADORA2B;ADORA3;ADRA1A;ADRA1D;ADRA2A;ADRA2B;ADRB1;ADRB2;ADRB3;AGER;AGT;AGTR1;AGTR2;AGTRAP;AKAP13;ANGPT1;ANK2;ANPEP;APLN;APOE;AR;ATP1A2;ATP1A4;ATP1B1;ATP1B2;ATP2A1;ATP2A2;ATP2A3;ATP2B2;ATP2B3;ATP2B4;ATP6AP2;AVP;AVPR1A;AVPR1B;AVPR2;AZU1;BCR;BDKRB1;BDKRB2;BMP10;BMP6;BMP…	ABAT;ABCA2;ABCC1;ABCC2;ABCC3;ABCC4;ABCC5;ABCC8;ACE;ACE2;ACTA2;ACTC1;ACVRL1;ADAMTS16;ADCY6;ADM;ADM2;ADORA1;ADORA2A;ADORA2B;ADORA3;ADRA1A;ADRA1D;ADRA2A;ADRA2B;ADRB1;ADRB2;ADRB3;AGER;AGT;AGTR1;AGTR2;AGTRAP;AKAP13;ANGPT1;ANPEP;APLN;APOE;AR;ATP1A2;ATP1A4;ATP1B1;ATP1B2;ATP2A1;ATP2A3;ATP2B2;ATP2B4;AVP;AVPR1A;AVPR1B;AVPR2;AZU1;BDKRB1;BDKRB2;BMP10;BMP6;BMPR2;BVES;C2CD4A;C2CD4B;C3AR1;CACNA1C;CACNA1D;CACNA1…
GOBP_CYTOKINE_PRODUCTION	2.1904	-4.09642	-2.36494	-4.70172	4.66467	4.59281	0.0277519	0	0.0187178	0	0	0		ACKR1;ACOD1;ACP5;AGT;AKAP12;ALOX5;APOA1;APOA2;APOD;ARG1;ARID5A;ASB1;ATF4;B2M;BANK1;BCL10;BCL3;BCL6;BST2;BTK;BTN3A1;C1QTNF4;C5AR1;C5AR2;CARD11;CARD17;CASP8;CCR7;CD160;CD2;CD200;CD226;CD244;CD274;CD28;CD36;CD3E;CD4;CD40LG;CD47;CD6;CD81;CD86;CD96;CDH3;CEBPB;CEBPG;CGAS;CHIA;CHID1;CLEC4A;CLEC4E;CLEC9A;CMKLR1;CRLF2;CRTAM;CSF1R;CSK;CX3CL1;CYBB;DDX21;DDX3X;DEFB124;DHX58;DLL1;EGR1;EPHA2;EPHB2;EREG;ERMAP;E…	ABCC8;ACE2;ACKR1;ADIPOQ;ADRA2A;AFAP1L2;AGER;AIF1;AIRE;AKAP12;ALOX15B;ALOX5;ANXA1;AQP4;ARG1;ASB1;ATF4;B2M;BANF1;BANK1;BATF;BCL10;BCL6;BMPR1A;BRCA1;BST2;BTK;BTN2A2;BTN3A1;BTNL2;C1QBP;C1QTNF4;CACTIN;CAMK4;CARD17;CCR2;CCR7;CD14;CD2;CD226;CD244;CD274;CD276;CD28;CD34;CD3E;CD4;CD74;CD81;CD86;CD96;CDH3;CEBPB;CHIA;CIDEA;CLEC4A;CLEC4E;CLEC5A;COL3A1;CRTAM;CSF1R;CSK;CX3CL1;CX3CR1;CYBB;CYP1B1;DDX1;DHX33;DHX58…		ADAM8;ADAMTS3;ADORA2B;AGPAT2;AIM2;AKIRIN2;ALOX15B;ALOX5;ANGPT1;ARG1;ARRB2;AZU1;BATF;BCL3;BCL6;BPI;BRCA1;BTK;BTNL3;BTNL8;C3;C3AR1;C5AR1;CARD17;CCL3;CD24;CD274;CD46;CD55;CD58;CEACAM1;CEBPB;CHI3L1;CHUK;CLEC4A;CLEC4E;CLEC5A;CLEC6A;CLEC7A;CLEC9A;CLU;CMA1;CR1;CYBA;CYBB;CYP1B1;DEFB124;DICER1;EBI3;EGR1;EIF2AK2;ELANE;EPX;EREG;F11R;F2R;F2RL1;FCER1G;FCN1;FFAR2;FFAR3;FGR;FLOT1;FURIN;FZD5;GAPDH;GAS6;GBA;GBP5;…	ADAM8;ADAMTS3;ADORA2B;ADRA2A;AGPAT2;AIM2;AKIRIN2;ALOX15B;ALOX5;ANGPT1;ARG1;ARRB2;AZU1;BATF;BCL3;BCL6;BPI;BRCA1;BTNL3;BTNL8;C3;C3AR1;C5AR1;CARD17;CCL3;CD24;CD274;CD46;CD55;CD58;CEACAM1;CEBPB;CHI3L1;CHUK;CLEC4A;CLEC4E;CLEC5A;CLEC6A;CLEC7A;CLEC9A;CLU;CMA1;CR1;CYBA;CYBB;CYP1B1;DEFB124;DICER1;EBI3;EGR1;EIF2AK2;ELANE;EPX;EREG;F11R;F2R;F2RL1;FCER1G;FCN1;FFAR1;FFAR2;FFAR3;FGR;FLOT1;FURIN;FZD5;GAPDH;GAS6;…
GOBP_RESPONSE_TO_GROWTH_FACTOR	-1.97536	-1.66034	2.41144	-5.04766	4.65507	4.7238	0.0454909	0.144163	0.0169808	0	0	0			ABL1;ACAP2;ACVR1;ACVR1B;ACVR2A;ACVR2B;ACVRL1;ADAM17;ADAM9;ADAMTS12;ADAMTS3;ADGRA2;AGT;AKT1S1;AMHR2;ANGPT2;ANXA3;APOA1;APP;APPL1;APPL2;ARF6;ARNT;ARRB2;ASCL1;ASPN;ATF2;ATP2B4;ATP7A;BAG4;BAMBI;BCL9;BCL9L;BDNF;BECN1;BMP4;BMP5;BMP6;BMPER;BMPR2;CALCA;CASK;CASR;CAT;CAV1;CAV2;CBL;CCBE1;CD63;CDKN1C;CDKN2B;CEP57;CFLAR;CHRD;CITED2;CLDN1;COL2A1;COL4A2;COMP;CORO1B;CRB2;CREB1;CREBBP;CRIM1;CRKL;CSNK1D;CSTF2;CTD…	ACAP2;ACVR1B;ACVR2A;ACVRL1;ADAM17;ADAM9;ADAMTSL2;ADGRA2;AKT1;ANGPT2;ANXA1;ANXA3;APAF1;APLN;APP;APPL1;APPL2;ARF6;ARNT;ASCL1;ATF2;ATP2B4;ATP7A;BAMBI;BCAR1;BCL9L;BMP4;BMP6;BMPR1A;BMPR2;CADM4;CASK;CAT;CAV1;CAV2;CBL;CD44;CDC34;CDH5;CFLAR;CIB1;CITED2;CLDN5;CLEC3B;COL1A1;COL1A2;COL3A1;COL4A2;CORO1A;CORO1B;CPNE3;CREB1;CREB3L1;CREBBP;CRIM1;CRK;CRKL;CSNK1D;CTNNB1;CX3CR1;CYFIP2;DAB2;DAB2IP;DCN;DDIT4;DDX5;DK…	ABL1;ACAP2;ACVR1B;ACVR1C;ACVRL1;ADAM17;ADAM9;ADAMTS12;ADAMTS3;ADAMTS7;ADAMTSL2;AGT;AGTR2;AKT1S1;AMHR2;ANGPT2;ANKRD1;ANXA1;ANXA3;APAF1;APLN;APOA1;APP;APPL2;ARG1;ARNT;ARRB2;ASCL1;ASPN;ATF2;ATP2B4;ATP7A;AXIN1;BAG4;BAIAP2;BAMBI;BCAR1;BDNF;BGLAP;BMP10;BMP15;BMP2;BMP4;BMP5;BMP6;BMP7;BMP8A;BMP8B;BMPER;BMPR1A;BMPR1B;BMPR2;CADM4;CALCA;CASP3;CASR;CAT;CAV1;CAV2;CAV3;CBL;CCBE1;CCL2;CCNA2;CD109;CD44;CD63;CDH5…	ACAP2;ACVR1B;ACVR1C;ACVRL1;ADAM17;ADAM9;ADAMTS12;ADAMTS3;ADAMTS7;ADAMTSL2;AGT;AGTR2;AKT1S1;AMHR2;ANGPT2;ANKRD1;ANXA1;ANXA3;APAF1;APLN;APOA1;APP;APPL2;ARG1;ARNT;ARRB2;ASCL1;ASPN;ATP2B4;ATP7A;AXIN1;BAG4;BAIAP2;BAMBI;BCAR1;BDNF;BGLAP;BMP10;BMP15;BMP2;BMP4;BMP5;BMP6;BMP7;BMP8A;BMP8B;BMPER;BMPR1B;BMPR2;CADM4;CALCA;CASP3;CASR;CAT;CAV1;CAV2;CAV3;CBL;CCBE1;CCL2;CCNA2;CD109;CD44;CD63;CDH5;CDKN1C;CDKN2B;CE…
GOBP_HEMOSTASIS	-2.13944	-2.50646	0	-2.06373	4.61935	4.58828	0.0204283	0.00258689	0	0.013015	0	0					ACTN1;ALOX12;CD59;CD9;CEACAM1;CLIC1;CTSG;CYP4F2;DGKD;DGKG;DGKI;EMILIN2;ENTPD1;F11R;F12;F2R;F2RL1;F2RL3;F5;FCER1G;FERMT3;FLNA;GAS6;GATA1;GNAQ;GP1BA;GP1BB;GP5;GP6;GP9;GPI;HPSE;ILK;ITGA2;ITGB3;ITPK1;JAK2;LYN;MAPK14;MERTK;MMRN1;MPL;MYH9;MYL9;NFE2;NFE2L2;P2RX1;P2RY1;PAPSS2;PDGFB;PEAR1;PIK3CB;PIK3CG;PLA2G4A;PLAU;PLAUR;PLCG2;PLEK;PLSCR1;PRKCD;PRKG1;PROS1;RAB27A;SELP;SERPINA1;SERPINB2;SERPINE1;SERPINE2;S…	ACTN1;ADRA2A;ALOX12;ANXA8;CD59;CD9;CEACAM1;CLIC1;CTSG;CYP4F2;DGKD;DGKG;DGKI;EMILIN2;ENTPD1;ENTPD2;F11R;F12;F2R;F2RL1;F2RL2;F2RL3;F5;FCER1G;FERMT3;FLNA;GAS6;GATA1;GNA13;GNAQ;GP1BA;GP1BB;GP5;GP6;GP9;GPI;HPSE;ILK;ITGA2;ITGB3;ITPK1;JAK2;LYN;MAPK14;MERTK;MMRN1;MPL;MYH9;MYL9;NFE2;NFE2L2;P2RX1;P2RY1;PAPSS2;PDGFB;PEAR1;PF4;PIK3CB;PIK3CG;PLA2G4A;PLAU;PLAUR;PLCG2;PLEK;PLSCR1;PRKCD;PRKG1;PROS1;RAB27A;SCUBE1…
GOBP_HISTONE_MODIFICATION	-2.68851	2.20599	4.31934	-4.09713	-2.92041	-3.22791	0.000682618	0.0464018	0	0	2.11013e-05	4.31124e-06		AASS;ACTL6A;AKAP8;AKAP8L;APBB1;APLNR;ARID4A;ARID4B;ARRB1;ASH1L;ASH2L;ASXL1;ATF2;ATG5;ATM;ATRX;ATXN7;ATXN7L3;AURKB;AUTS2;BAP1;BAZ1B;BAZ2A;BCL6;BEND3;BMI1;BRCA1;BRCA2;BRCC3;BRD1;BRD4;BRD7;BRD8;BRMS1;BRMS1L;BRPF1;BRPF3;CAMK1;CARM1;CBX8;CCNA2;CDC73;CDK1;CDK2;CDK5;CDK9;CHD3;CHD5;CHEK1;CHTOP;CLOCK;COPRS;CPA4;CRTC2;CTCF;CTNNB1;CTR9;CUL4B;CXXC1;DDB1;DDB2;DMAP1;DNMT1;DOT1L;DPY30;DR1;DTX3L;DYDC1;DYDC2;EED;…	AASS;AKAP8;AKAP8L;APBB1;APLNR;ARID4A;ARID4B;ARID5A;ARRB1;ASH1L;ASXL1;ATF2;ATG5;ATRX;ATXN7;ATXN7L3;AUTS2;BAP1;BAZ1B;BAZ2A;BCOR;BEND3;BMI1;BRCC3;BRD1;BRD4;BRD7;BRD8;BRMS1;BRMS1L;BRPF1;BRPF3;CAMK1;CARM1;CBX8;CDC73;CDK2;CDK9;CHD3;CHD5;CHTOP;COPRS;CREBBP;CRTC2;CTCF;CTNNB1;CTR9;CUL4B;CXXC1;DCAF1;DDB1;DDB2;DMAP1;DOT1L;DPY30;DR1;DRD1;EED;EHMT1;EHMT2;EID1;ELK4;ENY2;EP300;EPC1;EPC2;EPOP;EYA2;EYA3;EZH1;EZH2…
GOBP_REGULATION_OF_DEFENSE_RESPONSE	2.17516	-3.26332	-1.75836	-3.70822	4.60759	4.34547	0.0298042	0	0.187619	0	0	0		ACE;ACOD1;ACP5;ADA;ADAR;ADORA2A;AGT;AHSG;AKNA;ALOX5;ALOX5AP;APOA1;ARG1;BTK;CALCRL;CASP8;CCR7;CD160;CD200;CD226;CD28;CD47;CD96;CDH5;CEBPB;CGAS;CNR2;CREB3L3;CREBBP;CRK;CRTAM;CST7;CX3CL1;DHX58;DUSP10;EDNRB;EMILIN2;EP300;ERAP1;EREG;ESR1;ETS1;F12;FEM1A;FGL2;FGR;FOXF1;GATA3;GFER;GGT1;GHRL;GPRC5B;GSTP1;HAMP;HCK;HEXIM1;HGF;HLA-E;HMGB2;HSP90AB1;HYAL2;IFI16;IFIT1B;IL16;IL17RA;IL18;IL1B;IL22RA2;IL2RA;IL6ST;…			ADAM8;ADAR;ADORA1;ADORA2B;AIM2;AKIRIN2;ALOX15;ALOX5;ALOX5AP;AOAH;ARG1;ARG2;ARRB2;BCL6;BRD4;BST1;BTK;C2CD4A;C3;CASP4;CASP5;CCL24;CCL3;CDH5;CDK19;CEACAM1;CEBPA;CEBPB;CFH;CLEC12B;CLEC6A;CLEC7A;CMA1;CR1;CREBBP;CRK;CST7;CTSC;CYBA;ELANE;EMILIN1;EMILIN2;EP300;EREG;F12;F2RL1;FANCA;FCN1;FFAR2;FFAR3;FGR;FPR2;FURIN;FUT7;GBA;GBP5;GHRL;GPR31;GPSM3;GRN;HCK;HERC5;HGF;HMGB2;HYAL2;IL10;IL17RA;IL18;IL1B;IL1R1;IL1R…
GOBP_GOLGI_ORGANIZATION	-1.89091	1.81092	1.91275	-3.80128	0	-1.46354	0.0655592	0.230848	0.130599	0	0	0.195434
GOBP_SUPRAMOLECULAR_FIBER_ORGANIZATION	-3.40077	-1.73961	0	-4.46258	4.59113	4.3556	0	0.11029	0	0	0	0	ACTA1;ACTC1;ACTG1;ACTN2;ACTR3;ADAMTS14;ADAMTS3;ADD2;ADD3;ADPRHL1;AKAP13;AKAP9;ANKRD1;APC;APP;ARF6;ARFGEF1;ARHGAP17;ARHGAP35;ARHGAP40;ARHGAP6;ARHGEF10;ARHGEF15;ARHGEF18;ARHGEF5;ARHGEF7;ARL3;ATP7A;ATXN7;AVIL;AXIN1;B2M;BAIAP2L2;BCL2;BFSP1;BIN1;CALD1;CAMSAP1;CAMSAP2;CAPN3;CASQ1;CAV3;CCL24;CD36;CDC42EP4;CDH5;CDK5RAP2;CENPJ;CFL2;CFLAR;CGNL1;CIT;CKAP2;CLASP1;CLASP2;CLIP1;COL12A1;COL14A1;COL1A1;COL1A2;CO…				ABI1;ACTC1;ACTG1;ACTN1;ACTR2;ACTR3;ADAMTS14;ADAMTS2;ADAMTS3;ADAMTS7;ADPRHL1;AIF1;AKAP13;ALDOA;ALOX15;ANG;ANKRD1;APC;APC2;APOA1;APOE;APP;ARAP1;ARF1;ARFGEF1;ARFIP1;ARHGAP18;ARHGAP25;ARHGAP40;ARHGAP6;ARHGEF2;ARL3;ARPC1A;ARPC1B;ARPC2;ARPC3;ARPC4;ARPC5;ARRB1;ASAP3;ATP7A;ATXN7;AVIL;AXIN1;B2M;BACE1;BAG4;BAIAP2;BCAR1;BFSP1;BID;BIN3;BMP1;BMP10;CALD1;CAPG;CAPN3;CAPZA1;CAPZA2;CAPZB;CASQ1;CASS4;CAV3;CCDC13;C…
GOBP_POSITIVE_REGULATION_OF_LOCOMOTION	-2.10241	-2.69095	0	-5.7072	4.59036	4.40339	0.0248153	0.000678943	0	0	0	0				ACKR3;ACTA2;ACTG1;ACTN4;ACVR1B;ADAM10;ADAM17;ADAM8;ADAM9;ADAMTS1;ADGRA2;AGER;AGO2;AKAP12;AKIRIN1;AKT1;AKT3;ANGPT1;ANO6;ANXA1;ANXA3;APC;APP;ARF6;ARHGEF2;ARHGEF39;ARHGEF7;ATM;ATP5F1A;ATP5F1B;ATP7A;ATP8A1;BCAR1;BCL2;BMP4;BMPR2;C1QBP;C5AR1;CALR;CAPN7;CAV1;CAVIN1;CCAR1;CCDC25;CCL11;CCR1;CCR2;CCR7;CD151;CD274;CD40;CD47;CD74;CD99L2;CDH5;CFAP69;CIB1;CLASP2;CLDN3;COL1A1;CORO1A;CPNE3;CRK;CRKL;CSF1;CSF1R;CT…	ACTA2;ACTG1;ACTN4;ACVR1B;ADAM10;ADAM17;ADAM8;ADAM9;ADAMTS1;ADRA2A;AGER;AGT;AIF1;ANGPT1;ANGPT4;ANO6;ANXA1;ANXA3;APC;APP;ARHGEF2;ATP7A;AZU1;BAG4;BCAR1;BDKRB1;BMP2;BMP4;BMP7;BMPR2;BVES;C1QTNF8;C3AR1;C5AR1;CASR;CASS4;CAV1;CCBE1;CCL1;CCL11;CCL19;CCL20;CCL21;CCL24;CCL26;CCL27;CCL3;CCL4;CCL7;CCL8;CCR1;CCR2;CD151;CD274;CD99L2;CDH13;CDH5;CEACAM6;CGA;CLASP1;CLDN4;CLEC7A;CMKLR1;COL1A1;CPNE3;CRK;CRKL;CSF1;CS…
GOBP_CELL_CYCLE	-3.4916	2.17846	0	-3.37096	-2.17034	-2.57361	0	0.0513958	0	0	0.0087717	0.000605168	AAAS;AATF;ABCB1;ABL1;ABRAXAS2;ACTB;ACTL6A;ACTR2;ACTR3;ACTR8;ACVR1;ACVR1B;ADAM17;ADAMTS1;AFAP1L2;AHCTF1;AJUBA;AKAP8;AKAP8L;AKT1;ALKBH4;ALMS1;AMBRA1;ANAPC1;ANAPC10;ANAPC13;ANAPC15;ANAPC16;ANAPC2;ANAPC4;ANAPC7;ANK3;ANKLE2;ANKRD17;ANLN;ANXA1;ANXA11;APBB2;APC;APEX1;APEX2;APP;APPL1;ARF1;ARF6;ARHGEF10;ARHGEF2;ARL2;ARL3;ARL8A;ARL8B;ARNTL;ARPP19;ASNS;ASPM;ASZ1;ATAD5;ATF2;ATF5;ATM;ATP2B4;ATR;ATRIP;ATRX;AUN…	AAAS;AATF;ABCB1;ABL1;ABRAXAS1;ABRAXAS2;ACTL6A;ACTR2;ACTR3;ACTR5;ACTR8;ACVR1;ACVR1B;ADAM17;ADARB1;AFAP1L2;AGO4;AHCTF1;AIF1;AJUBA;AKAP8;AKAP8L;AKT1;AKT2;ALKBH4;ALMS1;ALOX15B;AMBRA1;ANAPC1;ANAPC10;ANAPC13;ANAPC15;ANAPC16;ANAPC2;ANAPC4;ANAPC5;ANAPC7;ANGEL2;ANKK1;ANKLE2;ANKRD17;ANKRD53;ANLN;ANXA1;ANXA11;APBB1;APBB2;APC;APEX1;APEX2;APP;APPL1;APPL2;ARAP1;ARF1;ARF6;ARHGEF2;ARL2;ARL3;ARL8A;ARPP19;ASCL1;AS…
GOBP_PLATELET_ACTIVATION	-1.71421	-2.37756	0	-1.74602	4.57804	4.66223	0.126825	0.00570199	0	0.0576632	0	0					ACTN1;ADAMTS13;ADAMTS18;ADRA2A;ALOX12;CD9;CEACAM1;CLIC1;CTSG;DGKD;DGKG;DGKI;EMILIN2;ENTPD2;F11R;F2R;F2RL2;F2RL3;FCER1G;FERMT3;FLNA;GATA1;GNA13;GP1BA;GP1BB;GP5;GP6;GP9;ILK;ITGB3;JAK2;LYN;MAPK14;MERTK;MMRN1;MPL;MYH9;MYL9;P2RX1;P2RY1;PDGFB;PDPN;PEAR1;PF4;PIK3CB;PIK3CG;PLA2G4A;PLCG2;PLEK;PLSCR1;PRKCD;PRKG1;PTPN6;SELP;SERPINE2;SH2B3;SLC7A11;SRC;STXBP3;SYK;TEC;THBD;TLN1;TLR4;TREML1;UBASH3B;VAV3;VCL;VWF	ACTN1;ADAMTS13;ADAMTS18;ADRA2A;ALOX12;CD9;CEACAM1;CLIC1;CTSG;DGKD;DGKG;DGKI;EMILIN2;ENTPD2;F11R;F2R;F2RL2;F2RL3;FCER1G;FERMT3;FLNA;GATA1;GNA13;GP1BA;GP1BB;GP5;GP6;GP9;ILK;ITGB3;JAK2;LYN;MAPK14;MERTK;MMRN1;MPL;MYH9;MYL9;P2RX1;P2RY1;PDGFB;PDPN;PEAR1;PF4;PIK3CB;PIK3CG;PLA2G4A;PLCG2;PLEK;PLSCR1;PRKCD;PRKG1;PTPN6;SELP;SERPINE2;SH2B3;SLC7A11;SRC;SYK;TEC;THBD;TLN1;TLR4;TREML1;UBASH3B;VAV3;VCL;VWF
GOBP_POSITIVE_REGULATION_OF_RESPONSE_TO_EXTERNAL_STIMULUS	1.77749	-3.05696	-1.77531	-3.951	4.55865	4.65683	0.13967	5.08437e-05	0.181714	0	0	0		ABCC1;ACE;ACOD1;AGT;AKIRIN1;ALOX5AP;ARG1;BMP6;BMPR2;BTK;C5AR1;CAMK1D;CASR;CCR1;CCR6;CCR7;CD160;CD180;CD226;CD28;CD47;CD81;CDH13;CEBPB;CGAS;CMKLR1;CREB3L3;CREBBP;CRTAM;CSF1R;CX3CL1;CXCL12;CXCR4;DEFB124;DHX58;EMILIN2;EP300;EREG;ETS1;F2RL1;FEM1A;FGF18;GHRL;GPRC5B;HCK;HEXIM1;HLA-E;HMGB2;HSPB1;HYAL2;IFI16;IL16;IL17RA;IL18;IL1B;IL4;IL6ST;IRF7;KDR;KLK7;KLRC2;KLRD1;KLRK1;LAMP1;LDLR;LILRA5;LYN;MAPK3;MED1;…			ADAM10;ADAM17;ADAM8;ADORA2B;AIM2;AKIRIN2;ALOX5AP;ARG1;AZU1;BTK;C2CD4A;C3;C3AR1;C5AR1;CCL24;CCL3;CCL4;CCR1;CDK19;CEBPA;CEBPB;CLEC6A;CLEC7A;CREBBP;CSF1;CTSC;CXCL12;CXCR4;CYBA;DAPK2;DEFB124;EDN2;EMILIN1;EMILIN2;EP300;EREG;F2RL1;FCN1;FFAR2;FFAR3;FGF2;FKBP1B;FLNA;FPR2;GAS6;GBP5;GHRL;GPSM3;GRN;HCK;HMGB2;HYAL2;IGF1R;IL17RA;IL18;IL1B;IL1RL1;IL6R;ITGA2;JAK2;KIR2DL4;KLK3;KLK5;LAG3;LBP;LDLR;LGALS1;LGMN;LILR…	ADAM10;ADAM8;ADORA2B;AIM2;AKIRIN2;ALOX5AP;ARG1;AZU1;BTK;C2CD4A;C3;C3AR1;C5AR1;CCL24;CCL3;CCL4;CCR1;CDK19;CEBPA;CEBPB;CLEC6A;CLEC7A;CNR1;CREBBP;CSF1;CTSC;CXCL12;CXCR4;CYBA;DAPK2;DEFB124;EDN2;EMILIN1;EMILIN2;EP300;EREG;F2RL1;FCN1;FFAR2;FFAR3;FGF2;FKBP1B;FLNA;FPR2;GAS6;GBP5;GHRL;GPSM3;GRN;HCK;HMGB2;HYAL2;IGF1R;IL17RA;IL18;IL1B;IL1RL1;IL6R;ITGA2;JAK2;KIR2DL4;KLK3;KLK5;LAG3;LBP;LDLR;LGALS1;LGMN;LILRA2…
GOBP_REGULATION_OF_SECRETION	1.7363	-1.79048	1.75805	-1.51856	4.52863	4.57176	0.159307	0.0929302	0.197232	0.133774	0	0					ABAT;ABCA12;ABCB11;ABCC8;ABCG1;ACE;ACHE;ACSL3;ACSL4;ACVR1C;ADAM8;ADAM9;ADCY1;ADCY5;ADCY8;ADCYAP1;ADIPOQ;ADORA1;ADORA2A;ADORA2B;ADORA3;ADRA1A;ADRA2A;ADRA2B;AGT;AGTR1;ALOX12B;ALOX5;ANG;ANKRD1;ANO1;ANXA1;AP1G1;APBA1;APBB3;APOE;AQP1;ARFIP1;ARNTL;ATP13A2;ATP2A2;ATP9A;AVP;AVPR1A;AVPR1B;AVPR2;BACE1;BAD;BAIAP3;BCR;BMP2;BMP6;BMP8A;BRSK2;C1QTNF1;C2CD2L;CACNA1G;CACNA1H;CACNA1I;CACNB2;CADPS;CAMK2A;CARTPT;CAS…	ABAT;ABCA12;ABCB11;ABCC8;ACE;ACHE;ACSL3;ACSL4;ACVR1C;ADAM8;ADAM9;ADCY1;ADCY5;ADCY8;ADORA1;ADORA2A;ADORA2B;ADORA3;ADRA1A;ADRA2A;ADRA2B;AGT;AGTR1;ALOX12B;ALOX5;ANG;ANKRD1;ANO1;ANXA1;AP1G1;APBB3;APOE;AQP1;ARFIP1;ARNTL;ATP13A2;ATP9A;AVP;AVPR1A;AVPR1B;AVPR2;BACE1;BAIAP3;BMP2;BMP6;BMP8A;BRSK2;C1QTNF1;C2CD2L;CACNA1G;CACNA1I;CACNB2;CADPS;CAMK2A;CARTPT;CASR;CCKAR;CCR2;CD177;CD300A;CD33;CD84;CDK5R2;CEACAM1…
GOBP_REGULATION_OF_TRANSMEMBRANE_TRANSPORT	-3.98574	-3.11821	1.87244	-1.72237	4.52714	4.52859	0	2.73741e-05	0.144072	0.0632082	0	0	ACTN2;ADRB2;AKAP6;ANK2;ANO9;ARL6IP5;ASIC2;ATP1B2;ATP2A1;ATP2B4;ATP7A;AZIN1;BDKRB1;BIN1;CACNA1B;CACNA1C;CACNA1E;CACNA1F;CACNA1I;CACNA2D1;CACNB1;CACNG1;CACNG5;CALCR;CAPN3;CASQ1;CASQ2;CAV1;CAV3;CD19;CEMIP;CHRM3;CLCN1;CLIC4;CLIC5;CTTNBP2NL;DHRS7C;DLG1;DLG4;EDN3;ERFE;F2;F2R;F2RL3;FGF12;GAL;GALR2;GEM;GPER1;GSG1L;GSTM2;HAMP;HECW2;HK2;HOMER1;HRC;ITGB1;JPH1;JPH2;KCNA1;KCNA2;KCNA7;KCNAB3;KCNC3;KCNC4;KCND2;…	ABCB1;ACE;ACTB;ACTN2;ACTN4;ADRB2;AGT;AHNAK;AKAP6;AKT2;AMIGO1;ANK2;ANK3;ANO9;ATP2A1;ATP2B4;AZIN1;BDKRB1;BIN1;CACNA1A;CACNA1F;CACNA1I;CACNA2D4;CACNG1;CALCR;CAPN1;CAPN10;CAPN3;CASQ1;CASQ2;CAV1;CAV3;CD19;CHD7;CHRM3;CLCN1;CLIC3;CLIC4;CLIC5;CNKSR3;COMMD1;CORO1A;CX3CL1;CYBB;DHRS7C;DIAPH1;DNM2;EPHB2;ERFE;F2R;F2RL3;FABP5;FGF12;FXYD1;FXYD6;G6PD;GAL;GEM;GJA1;GJA5;GPR35;GPR89B;GSTM2;HAMP;HK2;HOMER1;HRC;HVCN1…			ABCC8;ACE;ACE2;ACSL1;ACTB;ACTN2;ACTN4;ADIPOQ;ADRA2A;ADRB2;AGT;ANK2;ANO6;APLNR;APP;APPL2;ARC;ARL6IP5;ATP1A2;ATP1B1;ATP1B2;ATP2A1;ATP2B4;ATP7A;AZIN1;BAX;BDKRB1;BRAF;C3;CA2;CAB39;CACNA1A;CACNA1B;CACNA1C;CACNA1D;CACNA1E;CACNA1F;CACNA1G;CACNA1H;CACNA1I;CACNA1S;CACNA2D1;CACNA2D2;CACNA2D3;CACNA2D4;CACNB1;CACNB2;CACNB3;CACNB4;CACNG1;CACNG2;CACNG3;CACNG4;CACNG5;CACNG6;CACNG7;CACNG8;CALCR;CALHM1;CALM1;CALM…	ABCC8;ACE;ACE2;ACSL1;ACTB;ACTN4;ADRA2A;ADRB2;AGT;ANO6;APLNR;APP;APPL2;ARC;ARL6IP5;ATP1A2;ATP1B1;ATP1B2;ATP2A1;ATP2B4;ATP7A;AZIN1;BAX;BDKRB1;BRAF;C3;CA2;CAB39;CACNA1A;CACNA1B;CACNA1C;CACNA1D;CACNA1E;CACNA1F;CACNA1G;CACNA1I;CACNA1S;CACNA2D2;CACNA2D4;CACNB1;CACNB3;CACNB4;CACNG1;CACNG3;CACNG4;CACNG5;CACNG6;CACNG7;CACNG8;CALCR;CALHM1;CAPN1;CAPN3;CASQ1;CASQ2;CATSPER1;CATSPER3;CATSPER4;CAV3;CCL2;CCR2;CD…
GOBP_REGULATION_OF_CELL_DIFFERENTIATION	0	-2.48296	2.16737	-4.60502	4.52286	4.8763	0	0.00300546	0.0511531	0	0	0					ABCA1;ABCA12;ABCC8;ABCG1;ACE;ACTN3;ACTN4;ACTR2;ACVR1B;ACVRL1;ADAM8;ADAMTS12;ADAMTS20;ADAMTS7;ADAMTS9;ADIG;ADIPOQ;ADM;ADRA2B;AGER;AGT;AGTR1;AJAP1;ALK;ALOX15B;ALOX5;ANKLE1;ANKRD2;ANKRD27;ANXA1;AP3B1;AP3D1;APC;APC2;APCS;APOA1;APOB;APP;APPL2;AR;AREG;ARHGEF2;ARNT;ARNTL;ARPC2;ARRB2;ASB4;ASCL1;ASCL2;ASPM;ASXL2;ATOH1;ATP11A;AURKA;AXIN1;AXL;B2M;BAD;BAIAP2;BAMBI;BCL6;BCL6B;BEND6;BGLAP;BHLHA15;BHLHE40;BHLHE…	ABCA1;ABCA12;ABCC8;ABCG1;ACE;ACTN3;ACTN4;ACTR2;ACVR1B;ACVRL1;ADAM8;ADAMTS12;ADAMTS20;ADAMTS7;ADAMTS9;ADIG;ADIPOQ;ADM;ADRA2B;AGER;AGT;AGTR1;AJAP1;ALK;ALOX15B;ALOX5;ANKLE1;ANKRD2;ANKRD27;ANXA1;AP3B1;AP3D1;APC;APC2;APCS;APOA1;APOB;APP;APPL2;AR;AREG;ARHGEF2;ARNT;ARNTL;ARPC2;ARRB2;ASB4;ASCL1;ASCL2;ASPM;ASXL2;ATOH1;ATP11A;AURKA;AXIN1;AXL;B2M;BAD;BAIAP2;BAMBI;BCL6;BCL6B;BEND6;BGLAP;BHLHA15;BHLHE40;BHLHE…
GOBP_INNATE_IMMUNE_RESPONSE	1.93205	-2.60678	-2.85168	-4.81912	4.50648	4.27308	0.0853881	0.00132037	0.00119482	0	0	0			ACTG1;ACTR3;ADAR;AIF1;ALPK1;ANG;ANXA1;AP1G1;APOL1;AQP4;ARG1;BANF1;BCL10;BLK;BPIFA1;BST2;BTK;C1QB;C1QBP;C1QC;C2;C7;C8G;CACTIN;CADM1;CAMP;CCL2;CCL20;CCL8;CD14;CD180;CD209;CD226;CD244;CD6;CD74;CD96;CDC42EP2;CFD;CFP;CIITA;CLEC4A;CLEC4C;CLEC4D;CLEC4E;CLEC5A;CNPY3;COCH;COLEC10;COLEC11;COLEC12;CORO1A;CR2;CRCP;CRK;CRTAM;CSF1;CSF1R;CX3CL1;CX3CR1;CXCL10;CXCL16;CYBB;DDX1;DDX58;DDX60;DEFA5;DEFB105A;DEFB110;D…	ACTG1;ACTR2;ACTR3;ADAM8;ADAR;ANG;ANXA1;APOBEC3H;ARG2;ARID5A;BANF1;BCL10;BIRC3;BLK;BPIFA1;BPIFB1;BST2;C1QBP;C1R;C1S;C2;C3;C4A;C5;C7;CADM1;CASP8;CCL11;CD14;CD180;CD1D;CD209;CD244;CD47;CD55;CD74;CD84;CEBPG;CFD;CH25H;CHUK;CIITA;CLEC4A;CLEC4C;CLU;CNPY3;COLEC12;CORO1A;CREBBP;CRK;CSF1;CX3CL1;CX3CR1;CXCL16;CYBB;DDX1;DDX21;DDX3X;DDX58;DHX58;DHX9;DTX3L;DUSP10;EIF2AK2;EP300;ERAP1;F2RL1;FADD;FCER1G;FCGR3A;FG…	ADAM8;ADAR;AIM2;AKIRIN2;ALPK1;APOA4;APOBEC3A;APOBEC3B;ARG1;ARRB2;BPI;BTK;C1QA;C1QB;C1QC;C1R;C1RL;C1S;C2;C3;C4BPA;CAMP;CASP4;CCL24;CCL3;CCL3L1;CCL4;CCL8;CD177;CD46;CD55;CD58;CDC42EP2;CEACAM1;CFB;CFH;CH25H;CHUK;CLEC12B;CLEC4A;CLEC4D;CLEC4E;CLEC5A;CLEC6A;CLEC7A;CLU;CR1;CREBBP;CRISP3;CRK;CSF1;CXCL16;CYBA;CYBB;DAPK1;DEFA3;DEFA4;DEFA6;DEFB124;DMBT1;EIF2AK2;ELF4;EP300;EREG;F12;F2RL1;FCER1G;FCGR1A;FCGR3A…
GOBP_CHEMICAL_HOMEOSTASIS	-2.23191	-2.2991	1.86208	-1.8886	4.4863	4.5624	0.0122404	0.00901106	0.149674	0.0307987	0	0					ABCA1;ABCA12;ABCA2;ABCA3;ABCB11;ABCB6;ABCC6;ABCC8;ABCD1;ABCG4;ABCG5;ABCG8;ABHD4;ABHD5;ACE;ACOX1;ACOX2;ACSM1;ACSM2A;ADCY5;ADCY6;ADCY8;ADCYAP1R1;ADIPOR2;ADM;ADORA1;ADORA2A;ADRA1A;ADRA2A;AGER;AGT;AGTR1;ALOX12;ALOX12B;ALOX5;ALOXE3;ANGPTL4;ANKRD9;ANO1;AP3B1;AP3D1;APLNR;APOA1;APOA2;APOA4;APOA5;APOB;APOC2;APOC3;APOC4;APOE;APOM;APP;APPL2;AQP1;AQP2;AQP4;AQP9;ARF1;ATOX1;ATP12A;ATP13A2;ATP13A3;ATP13A4;ATP13…	ABCA1;ABCA2;ABCA3;ABCB6;ABCC6;ABCC8;ABCD1;ABCG4;ABCG5;ABCG8;ABHD4;ABHD5;ACE;ACOX1;ACOX2;ACSM1;ACSM2A;ADCY5;ADCY6;ADCY8;ADCYAP1R1;ADM;ADORA1;ADRA2A;AGER;AGT;AGTR1;ALOX12;ALOX12B;ALOX5;ANGPTL4;AP3B1;APLNR;APOA1;APOA2;APOA4;APOC2;APOC3;APOE;AQP1;AQP2;AQP4;AQP9;ATOX1;ATP12A;ATP13A3;ATP13A5;ATP1A2;ATP1A4;ATP1B1;ATP1B2;ATP2A1;ATP2B2;ATP2B4;ATP2C1;ATP2C2;ATP4A;ATP4B;ATP6AP1;ATP6V0A1;ATP6V0A4;ATP6V0D1;AT…
GOBP_CELLULAR_RESPONSE_TO_ENDOGENOUS_STIMULUS	-2.4309	-1.91159	2.44391	-4.65745	4.47398	4.42312	0.00393002	0.0581892	0.0146244	0	0	0			ABHD2;ABL1;ACACA;ACAP2;ACE;ACOD1;ACTR2;ACVR1;ACVR2A;ACVR2B;ACVRL1;ADAM17;ADAM9;ADAMTS12;ADCY5;ADCY6;ADCY8;ADIPOR2;ADRB2;AGRP;AGT;AGTRAP;AHCYL1;AHSG;AIFM1;AKAP8;AKAP9;AKT2;AMHR2;AMIGO1;AOC1;APC;APEX1;APLP1;APOA1;APP;APPL1;APPL2;AQP1;AQP9;ARF6;ARHGEF2;ARID1A;ARID5A;ARNTL;ARRB2;ASPN;ASS1;ATF2;ATP1A1;ATP1A2;ATP2B1;ATP2B4;ATP7A;BACE1;BAG4;BAIAP2L1;BAMBI;BBS2;BBS4;BCAR3;BCAS3;BCL2L11;BCL2L2;BCL9;BCL9L;…		AANAT;ABCC1;ABHD2;ACAP2;ACE;ACSL1;ACTA1;ACTB;ACTR2;ACVRL1;ADAM17;ADAM9;ADAMTS12;ADAMTS7;ADAMTSL2;ADCY5;ADCY6;ADCY8;ADIPOR2;ADRA2A;ADRB2;AGER;AGRP;AGT;AGTR1;AGTR2;AGTRAP;AHR;AHSG;AIF1;ALK;AMHR2;ANKRD1;ANO1;ANXA1;AP3S1;APAF1;APC;APLN;APLP1;APOA1;APOB;APP;APPL2;AQP1;AQP8;AQP9;AR;ARG1;ARHGEF2;ARID1A;ARID5A;ARNTL;ARRB2;ASS1;ATP1A2;ATP2B4;ATP7A;AXIN1;BACE1;BAG4;BAIAP2;BAMBI;BCAR1;BCAR3;BCL2L11;BCL2L2;B…	AANAT;ABCC1;ABHD2;ACAP2;ACE;ACSL1;ACTA1;ACTB;ACTN2;ACTR2;ACVRL1;ADAM17;ADAM9;ADAMTS12;ADAMTS7;ADAMTSL2;ADCY5;ADCY6;ADCY8;ADIPOR2;ADRA2A;ADRB2;AGER;AGRP;AGT;AGTR1;AGTR2;AGTRAP;AHR;AHSG;AIF1;ALK;AMHR2;ANKRD1;ANO1;ANXA1;AP3S1;APAF1;APC;APLN;APLP1;APOA1;APOB;APP;APPL2;AQP1;AQP8;AQP9;AR;ARG1;ARHGEF2;ARID1A;ARID5A;ARNTL;ARRB2;ASIP;ASS1;ATP1A2;ATP2B4;ATP7A;AXIN1;BACE1;BAG4;BAIAP2;BAMBI;BCAR1;BCAR3;BCL2L…
GOBP_HISTONE_METHYLATION	-1.58629	2.09107	3.25058	-2.25848	-2.87788	-2.98469	0.195264	0.0831465	0.000123915	0.00437624	3.98066e-05	2.83536e-05		AASS;ARID4A;ARID4B;ASH1L;ASH2L;ATRX;AUTS2;BEND3;BRCA1;BRD4;CARM1;CHD5;CHTOP;COPRS;CTCF;CTNNB1;CTR9;CXXC1;DNMT1;DOT1L;DPY30;DYDC1;DYDC2;EED;EHMT1;EHMT2;EZH1;EZH2;FBL;GFI1;HCFC1;IWS1;KANSL1;KANSL2;KANSL3;KAT8;KDM1A;KDM3A;KDM4A;KDM4C;KDM4D;KDM6A;KMT2A;KMT2B;KMT2C;KMT2D;KMT2E;KMT5A;KMT5B;KMT5C;MCRS1;MECOM;MECP2;MEN1;MLLT6;MTF2;MTHFR;MYB;N6AMT1;NELFA;NELFE;NFYB;NFYC;NNMT;NR1H4;NSD1;NSD2;NSD3;NTMT1;OGT…	AASS;ARID4A;ARID4B;ASH1L;ASH2L;ATRX;AUTS2;BCOR;BEND3;BRD4;CARM1;CHD5;CHTOP;COPRS;CREBBP;CTCF;CTNNB1;CTR9;CXXC1;DOT1L;DPY30;EED;EHMT1;EHMT2;EZH1;EZH2;FBL;GATA3;GFI1;HCFC1;IWS1;JARID2;JMJD4;KANSL1;KANSL2;KANSL3;KAT8;KDM1A;KDM3A;KDM4A;KDM4C;KDM6A;KMT2A;KMT2B;KMT2C;KMT2D;KMT2E;KMT5B;KMT5C;MCRS1;MECOM;MECP2;MEN1;MLLT6;MTF2;MTHFR;N6AMT1;NELFA;NELFE;NFYB;NSD1;NSD2;NSD3;NTMT1;OGT;PAF1;PAGR1;PAX5;PAXBP1;P…
GOBP_POSITIVE_REGULATION_OF_TRANSPORT	-2.01852	-1.95478	0	-3.56837	4.45453	4.55312	0.036985	0.0485027	0	0	0	0					ABAT;ABCA1;ABCA12;ABCA13;ABCA3;ABCA7;ABCB11;ABCC8;ABCG4;ABLIM3;ACE2;ACSL1;ACSL3;ACSL4;ACTB;ACTN4;ADAM8;ADAM9;ADCY8;ADCYAP1R1;ADORA1;ADORA2A;ADORA2B;ADRA2A;ADRB2;AGT;AHSG;ALOX12B;ANG;ANGPT1;ANKFY1;ANKRD1;ANO6;ANXA1;AP1G1;APLN;APLNR;APOA1;APOA2;APOA5;APOE;APPL2;AQP1;ARC;ARRB1;ARRB2;ATP1B1;ATP1B2;ATP2A1;ATP2C1;ATP2C2;ATP8A2;AVP;AVPR1A;AXL;AZIN1;AZU1;B2M;BAIAP3;BBC3;BDKRB1;BMP2;BMP6;BRAF;C1QTNF1;C2;C…	ABAT;ABCA1;ABCA12;ABCA13;ABCA3;ABCA7;ABCB11;ABCC8;ABCG4;ABLIM3;ACE2;ACHE;ACSL1;ACSL3;ACSL4;ACTB;ACTN4;ADAM8;ADAM9;ADCY8;ADCYAP1R1;ADORA1;ADORA2A;ADORA2B;ADRA2A;ADRB2;AGT;AHSG;ALOX12B;ANG;ANGPT1;ANKFY1;ANKRD1;ANO1;ANO6;ANXA1;AP1G1;APLN;APLNR;APOA1;APOA2;APOA5;APOE;APPL2;AQP1;ARC;ARRB1;ARRB2;ATP13A2;ATP1B1;ATP1B2;ATP2A1;ATP2C1;ATP2C2;ATP8A2;AVP;AVPR1A;AXL;AZIN1;AZU1;B2M;BAIAP3;BAX;BBC3;BDKRB1;BMP2;…
GOBP_MUSCLE_SYSTEM_PROCESS	-6.64228	-5.12067	-2.88403	-2.27744	4.44842	4.39133	0	0	0.00108073	0.00385539	0	0	ABAT;ACTA1;ACTA2;ACTN2;ACTN3;ADA;ADRA2B;ADRB2;AKAP6;ANK2;ANKRD2;APBB2;ARHGAP42;ATP2A1;ATP2A2;ATP2B1;ATP2B4;BDKRB2;BIN1;CACNA1C;CACNA2D1;CAMK2B;CASQ1;CASQ2;CAV1;CAV3;CD38;CFLAR;CHRM3;CKMT2;CLCN1;CNN1;CRYAB;CSRP3;CTNNA3;DES;DLG1;DOCK5;DSC2;DSP;EDN3;EDNRB;ERRFI1;F2R;FGF12;FLNA;FOXO3;GALR2;GATA4;GJC1;GNAO1;GPER1;GRIP2;GSN;GSTM2;HAMP;HAND2;HCN4;HOMER1;HRC;HTR7;ITGA2;KBTBD13;KCNA1;KCND3;KCNE5;KCNJ12;KC…	ABAT;ACTA1;ACTA2;ACTN2;ACTN3;ADA;ADRA1A;ADRA2B;ADRB2;AGT;AKAP6;ANK2;ATP1A1;ATP2A1;ATP8A2;BDKRB2;BIN1;CALCRL;CASQ1;CASQ2;CAV1;CAV3;CD38;CHRM3;CHRNA1;CHRNB4;CKMT2;CLCN1;CNN1;CRYAB;CSRP3;CTNNA3;DES;DSC2;DSP;EDNRB;ERRFI1;F2R;FGF12;FXYD1;G6PD;GHRL;GJA1;GJA5;GNAO1;GRIP2;GRK2;GSN;GSTM2;HAMP;HDAC4;HRC;HTR2B;IL1B;JSRP1;JUP;KCNA1;KCNE2;KCNE4;KCNJ12;KCNJ2;KCNJ3;KCNMA1;KLHL41;LMNA;LMOD1;LMOD2;LMOD3;MAP2K6;MK…	ABCC8;ACTA1;ACTA2;ACTN2;ACTN3;ADA;ADRA1B;ADRA2A;ADRA2B;AKAP6;ANK2;ANKRD2;ANXA6;ATP2A1;BIN1;CACNA1S;CALM1;CASQ1;CASQ2;CAV3;CHRNA1;CHRNB4;CHRND;CHRNG;CKMT2;CLCN1;CNN1;CRYAB;CSRP3;CTNNA3;DES;DMPK;DSC2;DSP;ENO1;FGF12;G6PD;GATM;GJA1;GLRX3;GSTM2;GSTO1;HAND2;HEY2;HRC;HTR2B;IGF1;IGFBP5;KCNJ12;KCNJ2;KCNJ5;KCNMA1;KCNN2;KLHL41;LMNA;LMOD2;LMOD3;MLIP;MSTN;MYBPC1;MYBPC2;MYBPC3;MYBPH;MYH1;MYH13;MYH3;MYH6;MYH8;M…		ABAT;ABCC8;ACE2;ACTA1;ACTA2;ACTN2;ACTN3;ADORA1;ADORA2B;ADRA1A;ADRA2A;ADRA2B;ADRB2;AGT;AIF1;AKAP13;ALDOA;ANK2;ANKRD2;APBB2;ARG2;ARHGEF11;ASPH;ATP1A2;ATP1B1;ATP2A1;ATP2A2;ATP2B4;ATP8A2;BDKRB2;BMP10;CACNA1C;CACNA1D;CACNA1G;CACNA1H;CACNA1S;CACNA2D1;CACNB2;CALCA;CALD1;CALM1;CALM2;CAMK2B;CAMK2G;CAMTA2;CASQ1;CASQ2;CAV1;CAV3;CCDC78;CDK9;CFLAR;CHGA;CHRM2;CHRM3;CHRNA1;CHRNA3;CHRNB1;CHRNB2;CHRNB4;CHRND;CHRN…
GOBP_ERK1_AND_ERK2_CASCADE	0	-2.92596	0	-2.79454	4.44738	4.45232	0	0.000129402	0	8.01138e-05	0	0					ABCA7;ACE2;ACTA2;ADRA1A;AGER;AGT;ALOX15;ANGPT1;APOA1;APOE;APP;ARRB1;ARRB2;ATF3;AVP;BMP2;BMP4;BMPER;BRAF;C1QL4;C5AR1;CALCR;CARD9;CASR;CCL1;CCL11;CCL13;CCL17;CCL18;CCL19;CCL2;CCL20;CCL21;CCL22;CCL23;CCL24;CCL25;CCL26;CCL3;CCL3L1;CCL4;CCL7;CCL8;CCR1;CD36;CD44;CDK1;CEACAM1;CFLAR;CHI3L1;CHRNA10;CHRNA7;CNKSR3;CRKL;CRYBA1;CSF1R;CSK;CTSH;CX3CL1;CXCL17;DAB2;DAB2IP;DRD2;DSTYK;DUSP10;DUSP26;DUSP3;DUSP4;DUSP…	ABCA7;ACE2;ACTA2;ADRA1A;AGER;AGT;ALOX15;ANGPT1;APOA1;APOE;APP;ARRB1;ARRB2;ATF3;AVP;BMP2;BMP4;BMPER;BRAF;C1QL4;C5AR1;CALCR;CARD9;CASR;CCL1;CCL11;CCL13;CCL17;CCL18;CCL19;CCL2;CCL20;CCL21;CCL22;CCL23;CCL24;CCL25;CCL26;CCL3;CCL3L1;CCL4;CCL7;CCL8;CCR1;CD44;CDK1;CEACAM1;CFLAR;CHI3L1;CHRNA10;CHRNA7;CNKSR3;CRKL;CRYBA1;CSF1R;CSK;CTSH;CX3CL1;CXCL17;DAB2;DAB2IP;DRD2;DSTYK;DUSP26;DUSP3;DUSP4;DUSP9;EGF;EGFR;E…
GOBP_REGULATION_OF_INTRACELLULAR_SIGNAL_TRANSDUCTION	-2.27273	-3.29418	0	-6.89767	4.44654	4.20852	0.00990669	0	0	0	0	0		ABCA7;ABL2;ABRA;ACE2;ACKR3;ACTA2;ACTN3;ACTN4;ADA;ADCYAP1R1;ADIPOR1;ADRA1A;ADRA2B;ADRB2;AGER;AGT;AIP;AKAP12;AKAP13;AKAP5;AKAP6;AKIP1;AKT3;ALS2;AMOT;ANAPC15;ANGPT1;ANKRD17;APIP;APOA1;AR;ARF6;ARHGAP10;ARHGAP11A;ARHGAP15;ARHGAP20;ARHGAP23;ARHGAP24;ARHGAP25;ARHGAP26;ARHGAP29;ARHGAP30;ARHGAP31;ARHGAP35;ARHGAP4;ARHGAP40;ARHGAP45;ARHGAP6;ARHGAP9;ARHGDIA;ARHGDIB;ARHGEF10;ARHGEF10L;ARHGEF12;ARHGEF17;ARHGEF…		ABCA7;ABL2;ACKR3;ACTA2;ACTN4;ADAM8;ADAM9;ADGRG1;ADIPOR1;ADORA2B;ADRA1B;ADRB2;AGER;AGO3;AIDA;AKAP12;AKAP13;AKAP5;AKT1;AKT3;ALPK1;ANGPT1;ANKRD17;ANKRD54;APOE;APP;ARF6;ARFGAP1;ARFGEF1;ARFGEF2;ARFGEF3;ARHGAP1;ARHGAP12;ARHGAP15;ARHGAP17;ARHGAP21;ARHGAP23;ARHGAP25;ARHGAP26;ARHGAP28;ARHGAP29;ARHGAP30;ARHGAP31;ARHGAP32;ARHGAP35;ARHGAP42;ARHGAP44;ARHGAP45;ARHGAP5;ARHGDIA;ARHGDIB;ARHGEF1;ARHGEF10;ARHGEF12;…	ABCA1;ABCA7;ABR;ACTN4;ADAM8;ADAM9;ADCYAP1R1;ADORA1;ADORA2B;ADRA2A;ADRB3;ALK;ALOX15;ALPK1;ANGPT1;ANKRD6;ARAP1;ARFGEF1;ARHGAP11A;ARHGAP11B;ARHGAP18;ARHGAP19;ARHGAP21;ARHGAP24;ARHGAP26;ARHGAP27;ARHGAP29;ARHGAP6;ARHGAP9;ARHGEF11;ARHGEF17;ARNTL;ARRB2;ATF3;ATP2B4;ATP2C1;AURKA;AURKB;BCL3;BCL6;BDKRB2;BID;BMP2;BST1;C5AR1;CANT1;CAV2;CBL;CCDC125;CCL24;CCL3;CCL3L1;CCL4;CCL8;CCR1;CD24;CD300A;CDKN2D;CDT1;CEACA…
GOBP_REGULATION_OF_INFLAMMATORY_RESPONSE	2.82741	-2.99917	0	-2.55269	4.43877	4.52046	0.000517856	6.78283e-05	0	0.000594447	0	0	ABHD12;ACE2;ACOD1;ACP5;ADAM8;ADIPOQ;ADORA1;ADORA2A;ADORA2B;AGT;ALOX5;ALOX5AP;AOAH;APOE;BAP1;BST1;BTK;C3;CCR2;CDK19;CEBPA;CMA1;CNR1;CNR2;CREB3L3;CST7;CTSC;CXCL17;DDT;DNASE1L3;ENPP3;F12;FABP4;FFAR2;FFAR4;FGR;FOXP3;FURIN;FUT7;GATA3;GHRL;GPS2;GPSM3;GPX1;GPX4;HCK;HLA-DRB1;IL12B;IL15;IL16;IL1B;IL1RL1;IL1RL2;IL2RA;IL33;IRF3;ISL1;JAK2;KLKB1;KRT1;LBP;LGALS1;LPCAT3;LPL;LTA;MAPK13;MAPK14;MDK;MEFV;METRNL;MGL…				ADAM8;ADORA1;ADORA2B;ALOX15;ALOX5;ALOX5AP;AOAH;BCL6;BRD4;BST1;BTK;C2CD4A;C3;CASP4;CASP5;CCL24;CCL3;CDH5;CDK19;CEBPA;CEBPB;CMA1;CST7;CTSC;ELANE;F12;FANCA;FFAR2;FFAR3;FGR;FPR2;FURIN;FUT7;GBA;GGT1;GHRL;GPR31;GPSM3;GRN;HCK;HGF;HYAL2;IL10;IL17RA;IL18;IL1B;IL1R1;IL1RL1;IL20RB;IL22RA2;ISL1;ITGA2;JAK2;LBP;LDLR;LGALS1;LILRA5;LPL;LRRK2;LYN;MAPK13;MAPK14;MEFV;METRNL;MGLL;MIR142;MIR181C;MIR195;MIR21;MIR221;M…	ADAM8;ADORA1;ADORA2B;ALOX15;ALOX5;ALOX5AP;AOAH;BCL6;BRD4;BST1;BTK;C2CD4A;C3;CASP4;CASP5;CCL24;CCL3;CDH5;CDK19;CEBPA;CEBPB;CMA1;CNR1;CST7;CTSC;CX3CL1;ELANE;F12;FANCA;FFAR2;FFAR3;FGR;FPR2;FURIN;FUT7;GBA;GGT1;GHRL;GPR31;GPSM3;GRN;HCK;HGF;HYAL2;IL10;IL17RA;IL18;IL1B;IL1R1;IL1RL1;IL20RB;IL22RA2;ISL1;ITGA2;JAK2;LBP;LDLR;LGALS1;LILRA5;LPL;LRRK2;LYN;MAPK13;MAPK14;MEFV;METRNL;MGLL;MIR142;MIR181C;MIR195;MI…
GOBP_CELL_MORPHOGENESIS_INVOLVED_IN_NEURON_DIFFERENTIATION	-2.48521	0	0	-2.60518	4.43485	4.49678	0.00283221	0	0	0.000389767	0	0						ABI1;ABI3;ACTB;ACTBL2;ACTR2;ADCY1;ALCAM;ALS2;ANKRD27;APLP1;APLP2;APOE;APP;ARC;ARHGAP44;ARHGEF25;ARTN;ARX;ATOH1;ATP8A2;B3GNT2;B4GALT5;BAIAP2;BARHL2;BMP7;BMPR1B;BMPR2;BOC;BRSK1;BRSK2;CABP4;CAMK2B;CCK;CCKAR;CDC42;CDH11;CDH2;CDH23;CDH4;CDHR1;CDK5;CDK5R1;CDK5R2;CDKL5;CELSR2;CFL1;CHN1;CHODL;CHRNA3;CHRNA7;CHRNB2;CLRN1;CLRN2;CNTN1;CNTN2;CNTN4;CNTN6;CNTNAP1;COBL;CRABP2;CSF1R;CTNND2;CTTN;CUL7;CUX1;CUX2;CXC…
GOBP_REGULATION_OF_BODY_FLUID_LEVELS	-2.78912	-2.92722	-1.89478	-2.26585	4.39697	4.53838	0.000353301	0.000120559	0.124953	0.00417289	0	0						ABAT;ABCA12;ACTB;ACTG1;ACTN1;ADAMTS13;ADAMTS18;ADCY6;ADM;ADORA1;ADORA2A;ADRA2A;ADRA2B;ALOX12;ALOX12B;ALOXE3;ANO6;ANXA5;ANXA8;AP3B1;APLN;APLNR;APOE;AQP1;AQP2;AQP4;ATP6V1B1;ATP7B;AVP;AVPR2;AXL;C1GALT1C1;C1QTNF1;CCND1;CD59;CD9;CEACAM1;CEL;CELA2A;CELSR2;CFTR;CHRM1;CLDN4;CLIC1;COL3A1;COMP;CTSG;CYBA;CYP11B2;CYP4A11;CYP4F11;CYP4F12;CYP4F2;DGKB;DGKD;DGKG;DGKI;EDNRB;ELOVL1;EMILIN2;EMP2;ENPP4;ENTPD1;ENTPD2…
GOBP_POSITIVE_REGULATION_OF_CYTOKINE_PRODUCTION	2.31841	-3.47268	-2.62698	-4.17967	4.38133	4.37023	0.0147255	0	0.00433709	0	0	0		AGT;AKAP12;APOA2;ARID5A;ATF4;B2M;BCL10;BCL3;BTN3A1;C1QTNF4;C5AR1;CARD11;CASP8;CCR7;CD160;CD2;CD200;CD226;CD244;CD274;CD28;CD36;CD3E;CD4;CD40LG;CD6;CD81;CD86;CEBPB;CEBPG;CGAS;CHIA;CLEC4E;CLEC9A;CRLF2;CRTAM;CSF1R;CX3CL1;CYBB;DDX21;DDX3X;DEFB124;DHX58;EGR1;EPHB2;EREG;F2R;F2RL1;FCER1G;FGR;FLT4;FRMD8;FZD5;G3BP1;GATA3;GPRC5B;GPSM3;HEG1;HGF;HILPDA;HK1;HLA-E;HMGB2;HPSE;HRAS;HSPA1A;HSPB1;HTR2B;HYAL2;IFI16…	ABCC8;ADIPOQ;ADRA2A;AFAP1L2;AGER;AIF1;AIRE;AKAP12;ALOX15B;ANXA1;ATF4;B2M;BATF;BCL10;BMPR1A;BRCA1;BTN3A1;C1QTNF4;CAMK4;CCR2;CCR7;CD14;CD2;CD226;CD244;CD274;CD276;CD28;CD34;CD3E;CD4;CD74;CD81;CD86;CEBPB;CHIA;CLEC4E;CLEC5A;CRTAM;CSF1R;CX3CL1;CYBB;CYP1B1;DDX1;DHX33;DHX58;EIF2AK2;EPHB2;EREG;F2RL1;F3;FCER1G;FERMT1;FGR;FZD5;GBP5;GDF2;GLMN;GPSM3;HAVCR2;HDAC2;HGF;HLA-E;HMGB2;HPSE;HRAS;HSP90AA1;HSPA1A;HSPB…
GOBP_HOMEOSTATIC_PROCESS	-2.00604	-2.48631	2.03471	-3.36534	4.37952	4.55002	0.0388069	0.0029473	0.0936895	0	0	0						ABAT;ABCA1;ABCA12;ABCA2;ABCA3;ABCA4;ABCB11;ABCB6;ABCC6;ABCC8;ABCD1;ABCG4;ABCG5;ABCG8;ABHD4;ABHD5;ACADL;ACADVL;ACE;ACHE;ACOT11;ACOX1;ACOX2;ACSL1;ACSM1;ACSM2A;ACTB;ACTG1;ACTN3;ACVR1B;ADAM17;ADAM8;ADAR;ADCY5;ADCY6;ADCY8;ADCYAP1R1;ADIPOR2;ADM;ADORA1;ADORA2A;ADRA1A;ADRA2A;ADRB1;ADRB2;ADRB3;AGER;AGT;AGTR1;AIPL1;ALAS1;ALDOA;ALK;ALOX12;ALOX12B;ALOX5;ALOXE3;ALPL;AMPD2;ANG;ANGPT1;ANGPTL4;ANKRD9;ANO1;ANO6;A…
GOBP_CELL_SUBSTRATE_ADHESION	-3.44443	-2.07162	0	-4.27742	4.37469	4.33379	0	0.0288754	0	0	0	0	ABI3BP;ACER2;ACTG1;ACTN2;ACTN3;ACTN4;ACVRL1;ADAM9;ADAMTS13;ADAMTS9;AJAP1;ANGPT2;ANGPTL3;ANTXR1;AP1AR;ARHGAP6;ARHGEF7;ATP1B2;ATRN;BCAM;BCL2;BCR;BVES;C1QBP;CALR;CARMIL1;CASK;CCL28;CD36;CDH13;CDK6;CLASP1;CLASP2;COL17A1;COL1A1;COL3A1;COL5A3;CORO1C;CORO2B;CRK;CRKL;CTNNB1;DAG1;DAPK3;DISC1;DLC1;DOCK1;DOCK5;ECM2;EDIL3;EMP2;EPB41L5;EPHB1;FAM107A;FBLN1;FBLN2;FER;FERMT2;FGG;FLNA;FMN1;FOXF1;FZD4;GCNT2;GSK3B;…
GOBP_CYTOSKELETON_ORGANIZATION	-3.89789	0	0	-3.88739	4.33666	4.05397	0	0	0	0	0	0	ABI3;ABL2;ABLIM1;ABLIM2;ACTA1;ACTC1;ACTG1;ACTN2;ACTN3;ACTN4;ACTR3;ADD2;ADD3;ADPRHL1;AGRN;AKAP11;AKAP13;AKAP9;AMOT;AMOTL1;AMOTL2;ANK1;ANK2;ANK3;ANKRD1;ANLN;ANTXR1;APC;ARAP3;ARF6;ARFGEF1;ARHGAP10;ARHGAP17;ARHGAP26;ARHGAP35;ARHGAP40;ARHGAP6;ARHGEF10;ARHGEF15;ARHGEF18;ARHGEF5;ARHGEF7;ARL3;ARMC2;ASB2;ASPM;ATAT1;ATRX;ATXN7;AUNIP;AURKB;AVIL;AXIN1;BAIAP2L2;BCL2;BCR;BFSP1;BICD1;BICD2;BIN1;BRWD1;BRWD3;BST2…
GOBP_REPRODUCTION	0	2.70688	0	3.28568	4.32236	4.32387	0	0.00174895	0	2.61666e-05	0	0		A2M;ABCC8;ACR;ACRBP;ACVR1C;ADAM15;ADAM21;ADAM28;ADAM32;ADAMTS2;ADCY10;ADGRG1;ADGRG2;ADIG;ADRA2A;AFP;AGO4;ALOX15B;AMH;ANTXR1;ARMC2;ATAT1;ATRX;BASP1;BIRC2;BMP15;BMP5;BMPR1A;BNC1;BOK;BRDT;BRINP1;C3;CACNA1H;CALR3;CATSPER2;CATSPERD;CATSPERG;CBX2;CCDC39;CCDC40;CCDC87;CCNA1;CD46;CELF3;CENPI;CETN2;CFAP157;CFAP206;CFAP43;CFAP44;CFAP45;CFAP52;CFAP54;CFAP58;CFAP65;CFAP69;CFTR;CHFR;CLGN;CNTFR;COL16A1;CREB3L4…		ABCC8;ACOD1;ACR;ACSBG1;ACTL9;ACVR1C;ADAM20;ADAM21;ADAM32;ADAMTS16;ADCY10;ADCYAP1R1;ADGRG2;ADIG;ADRA2A;ADRA2B;AFP;AGT;ALOX15B;AMBP;APOB;ASPM;ASZ1;ATP1A4;ATP8B3;AURKA;AVPR1A;BMP15;BMP7;BRCA2;BRINP1;BRIP1;BSPH1;BTBD18;BUB1B;CABS1;CABYR;CACNA1H;CACNA1I;CALCA;CATSPER4;CATSPERB;CBX2;CCDC136;CCIN;CCNA1;CCNB2;CCNB3;CCNE1;CCNF;CCR6;CDC20;CDC25C;CDK1;CDX4;CELF3;CELF4;CENPI;CENPS;CEP131;CFAP45;CFAP58;CITED1…
GOBP_AXON_DEVELOPMENT	-2.59554	0	0	-2.77621	4.31971	4.30762	0.00134391	0	0	9.36513e-05	0	0
GOBP_CHLORIDE_TRANSMEMBRANE_TRANSPORT	-2.47267	0	0	3.152	2.01972	1.98668	0.00302276	0	0	5.38533e-05	0.0184493	0.0215736				ANO2;ANO3;ANO4;ANO5;ANO7;ANO9;BEST1;CASR;CLCN1;GABRA1;GABRA3;GABRA4;GABRA6;GABRB1;GABRB2;GABRB3;GABRD;GABRG3;GABRQ;GABRR2;GABRR3;GLRB;SLC12A1;SLC12A3;SLC12A5;SLC12A8;SLC26A10;SLC26A3;SLC26A4;SLC26A7;SLC26A8;SLC4A8;SLC5A1;SLC6A1
GOBP_EMBRYONIC_MORPHOGENESIS	0	0	2.53494	-1.91036	4.27853	4.24629	0	0	0.00875107	0.0279199	0	0			ABL1;ACVR1;ACVR2B;ADM;AFF3;AHI1;ALX4;APLNR;APOA1;ARFRP1;ARL13B;ARMC5;ASB2;ATOH8;B9D1;BBS5;BCL2L11;BMP4;BMPR2;CACNA1C;CC2D2A;CCDC39;CCDC40;CDC73;CDK20;CDKN1C;CHD7;CITED2;CLASP1;COL2A1;COL8A1;CRABP2;CREBBP;CYP26B1;DACT1;DEAF1;DLL1;DLL4;DSCAML1;DUSP4;DUSP5;DVL1;DVL2;DVL3;DYNC2H1;ECE1;EDN1;EDNRA;EFNA1;EIF4A3;EPB41L5;ETS2;EXT2;EYA2;FBXW4;FGF10;FGF9;FGFR2;FLT1;FLVCR1;FOLR1;FOXC2;FOXE1;FOXF2;FOXG1;FRS2;…
GOBP_TRANSMEMBRANE_RECEPTOR_PROTEIN_TYROSINE_KINASE_SIGNALING_PATHWAY	-2.64217	-1.96757	0	-4.06436	4.26884	4.29528	0.000983921	0.0459789	0	0	0	0
GOBP_MYELOID_LEUKOCYTE_MIGRATION	1.62379	-2.11332	-1.96053	-3.54387	4.26549	4.02257	0.219724	0.0236383	0.0992089	0	0	0
GOBP_CELLULAR_RESPONSE_TO_BIOTIC_STIMULUS	1.88585	-2.59778	0	-2.37342	4.26549	4.15393	0.100929	0.00140449	0	0.00208794	0	0
GOBP_SYNAPSE_ORGANIZATION	-2.89359	0	0	0	4.25846	4.6102	0.000130111	0	0	0	0	0						ABI3;ACHE;ACTB;ACTBL2;ACTG1;ACTN1;ACTR2;ADAM10;AGRN;ALS2;AMIGO3;APBB2;APOE;APP;ARC;ARF1;ARHGAP22;ARHGAP39;ARHGAP44;ARHGEF15;BAIAP2;BCAN;BSN;C1QA;C1QB;C1QC;C1QL1;C1QL3;C3;C5AR1;CACNB1;CACNB2;CACNB3;CACNB4;CACNG2;CAMK1;CAMK2B;CAMKV;CAST;CBLN1;CBLN2;CBLN3;CBLN4;CDC20;CDC42;CDH2;CDH8;CDK5;CDK5R1;CDKL5;CEL;CFL1;CHRNA1;CHRNA7;CHRNB2;CLN3;CLSTN2;CLSTN3;CNTN2;CNTNAP1;COL4A1;COL4A5;CRKL;CTBP2;CTNNB1;CTNND…
GOBP_RESPONSE_TO_CYTOKINE	0	-2.74045	-1.83703	-6.43513	4.25226	4.12793	0	0.00047072	0.14997	0	0	0				ACKR2;ACKR3;ACSL1;ACTG1;ACTN4;ACTR2;ACTR3;ADAM10;ADAM17;ADAM9;ADAR;ADIPOR1;ADIPOR2;AFF3;AKAP12;AKT1;ALAD;ANGPT1;ANXA1;APP;APPL1;APPL2;AQP4;ARHGEF2;ARID5B;ASAH1;ASS1;ATIC;ATP5F1B;BAD;BCL2;BCL2L1;BCLAF1;BIRC2;BIRC3;BST2;CACYBP;CAPN2;CASP8;CAV1;CBL;CCL11;CCR1;CCR2;CCR7;CD14;CD274;CD300LF;CD40;CD44;CD47;CD74;CDC34;CDC42EP2;CDC42EP4;CDK4;CDK9;CEBPA;CEBPB;CH25H;CHI3L1;CHUK;CIB1;CIITA;CLDN18;CNOT7;CNOT9…
GOBP_SODIUM_ION_TRANSPORT	-3.01401	0	0	3.13776	3.64023	3.57928	3.23422e-05	0	0	6.96707e-05	0	0	ADRB2;ASIC2;ASIC3;ATP1B2;ATP2B4;ATP4A;CACNA1I;CAV3;DLG1;EDNRB;FGF12;HCN4;HECW2;NETO1;NETO2;NKAIN2;NKAIN4;NKX2-5;NOS1;NOS3;PER1;PRKCE;SCN10A;SCN11A;SCN1B;SCN2A;SCN3A;SCN3B;SCN4A;SCN4B;SCN5A;SCN7A;SGK1;SLC10A1;SLC10A5;SLC10A6;SLC12A1;SLC12A2;SLC13A4;SLC17A7;SLC22A4;SLC24A1;SLC24A2;SLC38A2;SLC38A3;SLC38A4;SLC4A10;SLC5A11;SLC5A12;SLC5A3;SLC5A5;SLC6A12;SLC6A17;SLC6A19;SLC6A2;SLC6A7;SLC8A1;SLC8A2;SLC8A…			ASIC3;ATP12A;ATP1A4;ATP1B4;ATP4A;CACNA1G;CACNA1H;CACNA1I;CATSPER4;CAV3;CNTN1;EDN1;FGF12;FGF14;FXYD6;HCN1;HCN2;HCN4;HECW1;NALCN;NKAIN1;NKAIN2;NOS1;OSR1;PCSK9;SCN10A;SCN11A;SCN2A;SCN2B;SCN4A;SCN4B;SCN5A;SCN8A;SCN9A;SLC10A2;SLC12A1;SLC12A3;SLC13A2;SLC13A3;SLC13A4;SLC17A2;SLC17A7;SLC17A8;SLC22A4;SLC24A1;SLC24A2;SLC28A3;SLC38A11;SLC38A3;SLC4A10;SLC4A11;SLC4A8;SLC4A9;SLC5A1;SLC5A12;SLC5A5;SLC5A6;SLC5A7…
GOBP_SEROTONIN_RECEPTOR_SIGNALING_PATHWAY	0	0	0	3.11984	2.88161	2.96116	0	0	0	6.76215e-05	6.80512e-05	4.59233e-05				CHRM1;CHRM3;GNAZ;HRH1;HRH2;HTR1A;HTR1B;HTR2A;HTR2C;HTR3A;HTR4;HTR5A;HTR7;OR10H2;OR11H4;OR11H7;OR5T2
GOBP_CELL_CELL_ADHESION_VIA_PLASMA_MEMBRANE_ADHESION_MOLECULES	-2.75655	-2.13584	-2.08284	2.82811	4.61766	4.64365	0.000460381	0.0211216	0.0659472	0.000331835	0	0				ADIPOQ;AMIGO2;APOA1;CADM3;CD177;CDH10;CDH15;CDH16;CDH17;CDH18;CDH19;CDH23;CDH24;CDH26;CDH3;CDH4;CDH6;CDH8;CDHR1;CELSR3;CLDN10;CLDN16;CLDN19;CLDN2;CLDN20;CLDN23;CLDN4;CLDN6;CLSTN3;CNTN2;CNTN4;CNTN6;CRB1;CRB2;CRTAM;DAB1;DSC1;DSC2;DSC3;DSCAML1;DSG1;DSG3;GPC6;GRID2;IGSF11;IGSF21;IGSF9;IL1RN;KIRREL3;LGALS7B;LRRC4C;MDGA1;MILR1;MMP24;MPZ;MPZL2;MYOT;NLGN1;NTNG1;PCDH10;PCDH11Y;PCDH15;PCDH9;PCDHA11;PCDHAC1…	ADIPOQ;ALCAM;AMIGO3;APOA1;ATP2C1;BMP2;CADM1;CADM3;CBLN1;CD164;CD177;CD84;CDH11;CDH12;CDH13;CDH15;CDH16;CDH17;CDH18;CDH19;CDH2;CDH20;CDH22;CDH23;CDH24;CDH26;CDH3;CDH4;CDH5;CDH6;CDH7;CDH8;CDHR1;CDHR2;CDHR4;CDHR5;CEACAM1;CEACAM5;CEACAM6;CEACAM8;CELSR1;CELSR2;CELSR3;CLDN10;CLDN11;CLDN12;CLDN15;CLDN16;CLDN17;CLDN18;CLDN19;CLDN2;CLDN20;CLDN22;CLDN23;CLDN3;CLDN4;CLDN6;CLDN7;CLDN8;CLDN9;CLSTN2;CLSTN3;CNT…	ADIPOQ;ALCAM;AMIGO3;APOA1;ATP2C1;BMP2;CADM1;CADM3;CBLN1;CD164;CD177;CD84;CDH11;CDH12;CDH13;CDH15;CDH16;CDH17;CDH18;CDH19;CDH2;CDH20;CDH22;CDH23;CDH24;CDH26;CDH3;CDH4;CDH5;CDH6;CDH7;CDH8;CDHR1;CDHR2;CDHR4;CDHR5;CEACAM1;CEACAM5;CEACAM6;CEACAM8;CELSR1;CELSR2;CELSR3;CLDN10;CLDN11;CLDN12;CLDN15;CLDN16;CLDN17;CLDN18;CLDN19;CLDN2;CLDN20;CLDN22;CLDN23;CLDN3;CLDN4;CLDN5;CLDN6;CLDN7;CLDN8;CLDN9;CLSTN2;CLST…
GOBP_CELL_PART_MORPHOGENESIS	-2.94588	0	0	-3.03627	4.20404	4.24575	6.44695e-05	0	0	1.84649e-05	0	0
GOBP_RESPONSE_TO_MOLECULE_OF_BACTERIAL_ORIGIN	2.17801	-2.9986	-1.81034	-2.43096	4.17929	4.05132	0.0293869	6.72061e-05	0.162722	0.00142055	0	0
GOBP_POSITIVE_REGULATION_OF_ERK1_AND_ERK2_CASCADE	-1.54675	-2.32417	0	-2.37536	4.16658	4.1489	0.216556	0.00775871	0	0.00206058	0	0
GOBP_NEGATIVE_REGULATION_OF_PEPTIDASE_ACTIVITY	-2.52042	-1.93978	-2.42964	-2.66063	4.149	3.9384	0.00221225	0.0512592	0.0149451	0.000253306	0	0			AMBP;ANXA2;ANXA8L1;AVP;BIN1;BST2;CARD17;CD109;CD44;COL28A1;COL6A3;CPAMD8;CRYAB;CST6;CST7;CST8;CST9L;CSTA;CSTB;CTSB;DHCR24;ECM1;FABP1;FETUB;GPX1;HGF;IFI16;IL9;ITIH2;ITIH5;KLF4;KNG1;LXN;NGF;NOL3;NR4A1;PEBP1;PI15;PRDX3;PTGS2;RAG1;RPS6KA1;SERPINA1;SERPINA3;SERPINA7;SERPINB1;SERPINB11;SERPINB12;SERPINB2;SERPINB4;SERPINB5;SERPINB6;SERPINB7;SERPINB9;SERPINC1;SERPINE1;SERPINE2;SERPINF1;SERPINH1;SERPINI1;…
GOBP_REGULATION_OF_CELL_ACTIVATION	3.27366	-3.99191	-1.90415	-4.16537	4.14314	3.94901	0	0	0.123078	0	0	0	ADAM8;ADORA2A;ADORA2B;AIF1;AMBRA1;AP3B1;APLF;APOE;ARG1;AXL;BAD;BLK;BMP4;BST1;BTK;CAMK4;CARD11;CASP3;CBLB;CCDC88B;CCL2;CCR2;CD160;CD177;CD1D;CD209;CD226;CD274;CD276;CD300LF;CD3E;CD4;CD40;CD40LG;CD5;CD6;CD74;CD83;CD84;CD86;CEBPA;CHRNB2;CLEC4D;CLEC4G;CLNK;CNR1;CNR2;CORO1A;CRLF2;CRTAM;CST7;CTSC;CYGB;CYP26B1;DCAF15;EBI3;EFNB3;EGR3;ENPP3;ERBB2;FCER1G;FCHO1;FGL2;FGR;FLOT2;FN1;FOXJ1;FOXP3;GATA1;GATA3;GLM…	ABAT;ACTA2;ADA;ADGRF5;ADORA2A;ALOX12;ARG1;BANK1;BCL10;BTK;CAPN3;CARD11;CCR7;CD19;CD2;CD200;CD209;CD22;CD226;CD27;CD274;CD28;CD300LF;CD38;CD3E;CD4;CD40LG;CD5;CD6;CDKN1A;CEBPB;CGAS;CLEC4D;CNR2;CORO1A;CSK;CST7;CTLA4;CX3CL1;CYP26B1;DOCK8;DUSP10;EFNB1;EFNB2;EGR3;EMILIN2;FCGR3A;FCHO1;FCRL3;FGR;FOXF1;GAL;GATA1;GATA2;GATA3;GP1BA;GP5;GP6;GP9;GPR183;HAMP;HLA-DOB;HLA-E;HLX;IGF2;IKZF3;IL18;IL1B;IL27RA;IL2RA;…
GOBP_POSITIVE_REGULATION_OF_CELL_DIFFERENTIATION	1.81765	-2.14486	0	-3.6834	4.13995	4.04197	0.12229	0.0202155	0	0	0	0
GOBP_MACROPHAGE_ACTIVATION	0	-2.08264	0	-3.63963	4.13943	4.01191	0	0.0274632	0	0	0	0
GOBP_CELLULAR_RESPONSE_TO_OXYGEN_CONTAINING_COMPOUND	-1.51337	-1.82852	0	-4.44214	4.13497	4.06976	0.237267	0.0810233	0	0	0	0
GOBP_POSITIVE_REGULATION_OF_INTRACELLULAR_SIGNAL_TRANSDUCTION	0	-2.79082	0	-5.48517	4.13107	3.99621	0	0.000323354	0	0	0	0				ABCA7;ACKR3;ACTA2;ACTN4;ADAM8;ADAM9;ADGRG1;ADORA2B;ADRA1B;ADRB2;AGER;AGO3;AKAP12;AKAP13;AKT3;ALPK1;ANGPT1;ANKRD17;APOE;APP;ARHGEF3;ARL6IP5;ARRB1;ATM;AVPI1;BAD;BANK1;BAX;BCAP31;BCL10;BCLAF1;BIRC2;BIRC3;BMP4;BOK;BRAF;BRD4;BST2;C1QBP;C5AR1;CALR;CANT1;CARD11;CASP8;CAT;CAV1;CAV2;CAVIN3;CBL;CCL11;CCR1;CCR7;CD14;CD36;CD40;CD44;CD74;CDH2;CFLAR;CHERP;CHI3L1;CHUK;CIB1;CLEC16A;COL3A1;CPNE1;CRACR2A;CRKL;CSF1…
GOBP_REGULATION_OF_HYDROLASE_ACTIVITY	-2.60237	-2.69158	0	-4.99449	4.11429	3.99069	0.0012645	0.000675946	0	0	0	0				ABCA2;ABCE1;ABL1;ABL2;ACER2;ADPRH;ADRB1;ADRM1;AFDN;AGER;AGRN;AGTR1;AJUBA;AKIRIN2;AKT1;AKT2;ALS2;ANG;ANP32B;ANTXR1;ANXA1;ANXA2;APAF1;APC2;APH1A;APLP2;APP;AQP1;ARAP2;ARAP3;ARF4;ARFGEF1;ARHGAP12;ARHGAP15;ARHGAP25;ARHGAP29;ARHGAP35;ARHGAP42;ARHGAP44;ARHGAP45;ARHGEF10;ARHGEF15;ARHGEF16;ARHGEF26;ARHGEF7;ARL1;ARL6IP1;ARL6IP5;ASAP1;ATP2A3;ATP5IF1;BAD;BAK1;BAX;BCAP31;BCAR3;BCL10;BCL2L13;BCL6;BCR;BEX3;BIN1…
GOBP_POSITIVE_REGULATION_OF_CATALYTIC_ACTIVITY	-2.2649	-2.06802	0	-5.23209	4.10805	3.9902	0.0102699	0.0294876	0	0	0	0				ABI1;ABL2;ACE;ACER2;ACSL1;ADAM17;ADAM8;ADAM9;ADCY8;ADNP;ADORA2B;ADRB2;ADRM1;AFDN;AGER;AGRN;AGTR1;AIMP2;AKAP13;AKAP5;AKIRIN2;AKT1;ANG;ANGPT1;ANP32B;ANTXR1;APAF1;APC2;APH1A;APOE;APP;ARAP2;ARAP3;AREG;ARF4;ARHGAP25;ARHGAP29;ARHGAP35;ARHGAP42;ARHGAP45;ARHGEF10;ARHGEF15;ARHGEF26;ARHGEF7;ARL1;ARL6IP5;ARRDC3;ARRDC4;ASAP1;ATP2A3;ATP2B4;ATP7A;B3GAT3;BAD;BAX;BCAP31;BCL10;BCL2;BCL2L13;BCR;BEX3;BIN1;BMI1;BMPR…
GOBP_REGULATED_EXOCYTOSIS	0	-1.68184	0	0	4.07969	3.87707	0	0.134454	0	0	0	0
GOBP_NEUROTRANSMITTER_TRANSPORT	0	0	0	3.08847	4.00971	4.16457	0	0	0	8.02731e-05	0	0				ADCY1;ADRA1A;ADRA2A;BAIAP3;CAMK2A;CHRNA3;CHRNA6;CHRNB4;CPLX1;CSPG5;DDC;DOC2B;ERC2;GABRQ;GFAP;GRIN3A;GRM4;HTR1B;HTR2A;KCNJ10;KCNMB4;KMO;LIN7B;NAPB;NLGN1;NOS1;NRXN1;OTOF;P2RX1;P2RY4;PCLO;PFN2;PPFIA3;PRKN;PTPRN2;RAB3B;RIMS1;RIMS2;RIMS3;RIMS4;RPH3A;SLC17A7;SLC17A8;SLC18A1;SLC1A2;SLC1A6;SLC1A7;SLC22A1;SLC22A2;SLC22A3;SLC29A2;SLC29A4;SLC4A8;SLC5A7;SLC6A1;SLC6A12;SLC6A13;SLC6A15;SLC6A17;SLC6A3;SLC6A4;SL…
GOBP_CELLULAR_RESPONSE_TO_NITROGEN_COMPOUND	-2.31784	-1.525	0	-3.6324	4.05443	3.98512	0.00775638	0.209541	0	0	0	0
GOBP_ENDOCYTOSIS	0	-1.68193	1.78393	-3.65019	4.04579	4.05811	0	0.13453	0.186743	0	0	0
GOBP_REGULATION_OF_LEUKOCYTE_MIGRATION	0	-2.10424	-2.31231	-2.8435	4.02756	3.50712	0	0.0246316	0.0239815	5.09709e-05	0	0			ADA;ADTRP;AGER;AIF1;AIRE;AKIRIN1;AKT1;ANXA1;BDKRB1;C1QBP;CALR;CAMK1D;CCL2;CCL20;CCL28;CCL8;CCR2;CCR7;CD74;CD81;CHST2;CREB3;CRK;CSF1;CSF1R;CX3CL1;CX3CR1;CXCL10;CXCL12;CXCL13;CXCR3;CYP19A1;DNM1L;DOCK8;ECM1;EDN3;EMILIN1;F2RL1;FUT7;GCSAM;GPR18;GPSM3;GREM1;IL23A;IL27RA;IL6;ITGA4;JAM3;KITLG;KLRC4-KLRK1;KLRK1;LGALS3;LYN;MADCAM1;MCU;MDK;MIF;MMP14;MOSPD2;MPP1;MSN;MSTN;MYD88;NBL1;NCKAP1L;OLFM4;PADI2;PDGFD;…
GOBP_RESPONSE_TO_BACTERIUM	2.37946	-3.20077	-3.69995	-3.35703	4.02357	4.04302	0.0106245	1.70705e-05	0	0	0	0		ACE;ACOD1;ACP5;ADAMTS13;ADGRB1;ADH7;ADM;ALPL;APOB;ARG1;ARID5A;ASS1;BANK1;BCL10;BCL3;BDKRB1;BMP6;BPIFA2;C4BPA;C5AR1;CAMP;CARD17;CASP8;CAV1;CCR7;CD160;CD274;CD4;CD6;CD96;CEBPB;CEBPE;CHIT1;CLEC4D;CLEC4E;CNP;CNR2;CSF2RB;CUBN;CX3CL1;CYP1A1;DEFB124;DHX58;DMBT1;DUSP10;EDNRB;EFNB2;EMILIN2;EPHA2;ERAP1;F2R;FASLG;FCER1G;FGR;FMO1;FOS;GATA1;GBP2;GFER;GJB2;GJB6;GSDMA;GSDMC;GSTP1;GZMA;HAMP;HCK;HLA-E;HMGB2;HPGD;…	ABCC8;ADH7;ADIPOQ;AKAP12;ANG;ANKRD1;APOB;ARG1;B2M;BANK1;BCL10;BPIFA1;C2;CA3;CACTIN;CAMP;CARD17;CASP3;CCDC80;CCL2;CCL20;CCR4;CCR5;CCR7;CD14;CD180;CD274;CD4;CD96;CEBPB;CEP192;CFD;CHIT1;CLEC4D;CLEC4E;CMPK2;CNR1;CNR2;COCH;CPS1;CUBN;CX3CR1;CXCL10;CXCL13;CXCL9;CYP1A1;CYP2E1;DEFA5;DEFB103B;DEFB105A;DEFB115;DEFB118;DEFB125;DEFB129;DEFB130B;DEFB131B;DHX58;DMBT1;DUSP10;EMILIN1;EMILIN2;EPHA2;EPHB2;ERAP1;F2R…
GOBP_RECEPTOR_MEDIATED_ENDOCYTOSIS	-1.8793	0	1.74694	-2.98942	4.01392	3.85907	0.0690456	0	0.202997	3.23141e-05	0	0
GOBP_REGULATION_OF_PHAGOCYTOSIS	0	-2.2959	0	-2.57793	4.01121	3.71817	0	0.00913311	0	0.000478656	0	0
GOBP_EXTERNAL_ENCAPSULATING_STRUCTURE_ORGANIZATION	-1.96476	2.60231	0	-3.35852	5.04962	5.11289	0.047774	0.00393427	0	0	0	0		ABI3BP;ABL1;ADAM10;ADAM15;ADAM8;ADAMTS10;ADAMTS12;ADAMTS17;ADAMTS18;ADAMTS19;ADAMTS2;ADAMTS5;ADAMTS6;ADAMTS7;ADAMTS9;ADAMTSL2;AEBP1;ANGPTL7;ANTXR1;BMP1;CCDC80;CHADL;CMA1;COL11A2;COL13A1;COL14A1;COL16A1;COL1A1;COL1A2;COL27A1;COL28A1;COL3A1;COL4A1;COL4A3;COL4A4;COL4A5;COL4A6;COL5A1;COL5A2;COL6A5;COL6A6;COL8A2;COL9A1;COL9A2;COMP;CRTAP;CTSK;DAG1;DDR1;DDR2;DPT;ECM2;EFEMP2;EGFL6;EGFLAM;ELF3;ELN;ERCC2;E…			ABI3BP;ABL1;ADAM10;ADAM15;ADAM8;ADAMTS1;ADAMTS12;ADAMTS13;ADAMTS14;ADAMTS15;ADAMTS16;ADAMTS17;ADAMTS18;ADAMTS19;ADAMTS2;ADAMTS20;ADAMTS3;ADAMTS4;ADAMTS7;ADAMTS8;ADAMTS9;ADAMTSL2;ADAMTSL3;ADAMTSL4;ADAMTSL5;AGT;ANGPTL7;ANTXR1;APLP1;APP;ATP7A;B4GALT1;BCL3;BMP1;BMP2;CAPG;CAV1;CAV2;CCDC80;CFLAR;CHADL;CLASP1;CMA1;COL10A1;COL11A1;COL11A2;COL12A1;COL13A1;COL14A1;COL15A1;COL16A1;COL17A1;COL18A1;COL1A1;COL…	ABI3BP;ADAM10;ADAM15;ADAM8;ADAMTS1;ADAMTS12;ADAMTS13;ADAMTS14;ADAMTS15;ADAMTS16;ADAMTS17;ADAMTS18;ADAMTS19;ADAMTS2;ADAMTS20;ADAMTS3;ADAMTS4;ADAMTS7;ADAMTS8;ADAMTS9;ADAMTSL2;ADAMTSL3;ADAMTSL4;ADAMTSL5;AGT;ANGPTL7;ANTXR1;APLP1;APP;ATP7A;B4GALT1;BCL3;BMP1;BMP2;CAPG;CAV1;CAV2;CCDC80;CFLAR;CHADL;CLASP1;CMA1;COL10A1;COL11A1;COL11A2;COL12A1;COL13A1;COL14A1;COL15A1;COL16A1;COL17A1;COL18A1;COL1A1;COL22A1;…
GOBP_CELLULAR_RESPONSE_TO_MOLECULE_OF_BACTERIAL_ORIGIN	2.22474	-2.37374	0	-2.15464	4.00857	4.02063	0.0236865	0.00581921	0	0.0078838	0	0
GOBP_POSITIVE_REGULATION_OF_DEFENSE_RESPONSE	2.0112	-2.75734	-2.04159	-3.06073	4.00826	4.06161	0.0630213	0.000400716	0.0805743	1.87874e-05	0	0
GOBP_POSITIVE_REGULATION_OF_MOLECULAR_FUNCTION	-2.3895	-2.76048	0	-5.98247	4.00101	3.73523	0.00501399	0.000392978	0	0	0	0				ABCB1;ABI1;ABL1;ABL2;ACE;ACER2;ACSL1;ACTN4;ADAM17;ADAM8;ADAM9;ADCY8;ADD1;ADNP;ADORA2B;ADPRH;ADRB1;ADRB2;ADRM1;AFDN;AGER;AGRN;AGTR1;AHSA1;AIMP2;AJUBA;AKAP13;AKAP5;AKAP9;AKIRIN2;AKT1;AKT2;ALS2;AMFR;AMIGO1;ANG;ANGPT1;ANK3;ANP32B;ANTXR1;ANXA2;ANXA3;APAF1;APC2;APH1A;APOE;APP;ARAP1;ARAP2;ARAP3;AREG;ARF4;ARHGAP25;ARHGAP27;ARHGAP29;ARHGAP35;ARHGAP42;ARHGAP45;ARHGEF10;ARHGEF15;ARHGEF16;ARHGEF2;ARHGEF26;AR…
GOBP_IMMUNE_EFFECTOR_PROCESS	2.27357	-3.29985	-1.78635	-4.35386	4.00042	3.74604	0.0187533	0	0.176777	0	0	0		ACE;ADA;APBB1IP;APOA1;APOA2;ARG1;ARID5A;ARL8B;AZGP1;BCL10;BCL3;BCL6;BCR;BST2;BTK;C4BPA;CCR6;CD160;CD180;CD19;CD22;CD226;CD244;CD27;CD28;CD36;CD40LG;CD47;CD81;CD86;CD8A;CD96;CDH17;CEBPG;CGAS;CLEC4D;CLEC4E;COLEC10;CORO1A;CR2;CRK;CRTAM;CSF2RB;DBH;DDX21;DHX58;DLL1;DOCK11;DOCK2;DUSP10;DUSP22;EMP2;EOMES;EPHB2;EXO1;F2RL1;FCER1G;FCER2;FCGR1A;FCGR3A;FCRL3;FGL2;FGR;FOXF1;FZD5;GAPT;GATA1;GATA2;GATA3;GFER;GP…
GOBP_CENTRAL_NERVOUS_SYSTEM_DEVELOPMENT	0	0	0	-1.64147	3.99928	3.94424	0	0	0	0.0863135	0	0
GOBP_REGULATION_OF_RESPONSE_TO_STRESS	0	-3.00889	0	-5.31309	3.99857	3.73294	0	5.82913e-05	0	0	0	0				ABCA7;ABCB1;ABCD1;ABHD12;ABI3;ABL1;ACE;ACKR3;ACTA2;ACTB;ACTG1;ACTR2;ADAM8;ADAR;ADCY8;ADORA2B;AGER;AGTR1;AIDA;AJUBA;AKIRIN2;AKNA;AKT1;AKT3;ALOX5AP;AMFR;ANO6;ANXA1;AP1G1;APOE;APP;APPL1;APPL2;AREL1;ARFGEF1;ARG2;ARHGEF2;ARID2;ARL6IP5;ASH1L;ATF4;ATF6;ATG5;ATM;ATP2B4;ATP7A;B2M;BABAM1;BABAM2;BAD;BAG6;BAK1;BANF1;BAX;BCAP31;BCL2;BCL2L1;BCL6;BCL6B;BCLAF1;BCR;BIRC2;BIRC3;BMP4;BMPR1A;BOK;BRD4;BRD8;C1QBP;C3;C…
GOBP_POSITIVE_REGULATION_OF_IMMUNE_SYSTEM_PROCESS	2.66205	-4.22012	-2.13284	-4.75927	3.9922	4.06817	0.00197401	0	0.055172	0	0	0	ACOD1;ADAM10;ADAM8;ADORA2B;AIF1;APPL2;AQP3;ARG1;AXL;BLK;BST1;BTK;BTN3A1;BTNL9;C1QA;C1QB;C1QC;C3;C3AR1;C5;C5AR1;C6;CACNB3;CARD11;CASP6;CBLB;CCDC88B;CCL2;CCL20;CCL8;CCR1;CCR2;CCR6;CD160;CD177;CD1D;CD209;CD226;CD247;CD274;CD276;CD3E;CD4;CD40;CD40LG;CD5;CD6;CD74;CD83;CD84;CD8A;CEBPA;CFD;CFP;CHRNB2;CLEC4D;CLEC6A;CLNK;CLU;CNR1;COCH;COLEC11;CORO1A;CRLF2;CRTAM;CTNNBIP1;CTSC;CX3CR1;CXCL10;CXCL12;CXCL13;CX…	ACOD1;ADA;AKIRIN1;AQP3;ARG1;ARID5A;AZGP1;BANK1;BCL10;BCL6;BDKRB1;BLNK;BTK;BTN3A1;C4BPA;C5AR1;C5AR2;CAMK1D;CARD11;CASP8;CAV1;CBFB;CCR1;CCR6;CCR7;CD160;CD19;CD2;CD209;CD22;CD226;CD244;CD27;CD274;CD28;CD36;CD38;CD3E;CD4;CD40LG;CD47;CD5;CD6;CD79A;CD79B;CD81;CD86;CD8A;CDKN1A;CGAS;CLEC4D;CMKLR1;COLEC10;CORO1A;CR2;CREBBP;CRKL;CRLF2;CRTAM;CSF1R;CSK;CTLA4;CTNNBIP1;CX3CL1;CXCL12;DDX21;DEFB124;DGKZ;DHX58;DO…		ADAM10;ADAM8;ADORA2B;AGER;AKIRIN1;AKT1;ANXA1;APP;ARID5A;B2M;BANK1;BAX;BCL10;BCL6;BLK;C1R;C1S;C2;C3;C4A;C5;C5AR1;C7;CADM1;CALR;CASP8;CAV1;CBFB;CCR2;CCR7;CD19;CD1D;CD2;CD209;CD22;CD244;CD274;CD36;CD47;CD55;CD74;CD79A;CD79B;CD84;CDKN1A;CFD;CLU;CMTM3;CORO1A;CREB1;CRKL;CSF1;CSK;CTSC;CX3CL1;CX3CR1;CXCL17;DDX1;DDX21;DDX58;DHX58;DHX9;DNAJB9;DNM1L;DOCK8;DPP4;DUSP10;EFNB2;EFNB3;ELF1;EP300;EVI2B;EZR;F2RL1;F…
GOBP_DOPAMINE_TRANSPORT	1.82453	0	2.13743	3.02399	2.58862	2.67925	0.121096	0	0.0587514	8.65216e-05	0.000582688	0.000309193				ABAT;CHRNA4;CHRNA6;CHRNB2;CNR1;DTNBP1;FGF20;GDNF;HTR1B;HTR2A;MAPK15;OPRK1;PARK7;PRKN;RAB3A;RAB3B;SLC18A2;SLC22A1;SLC22A2;SLC22A3;SLC29A4;SLC6A3;SNCG;SYT1;SYT10;SYT11;SYT12;SYT13;SYT17;SYT2;SYT3;SYT4;SYT5;SYT6;SYT7;SYT8;SYT9
GOBP_VESICLE_MEDIATED_TRANSPORT	0	-2.32743	3.28127	-6.09442	3.97118	3.65785	0	0.00755454	0.000131204	0	0	0			AAK1;ABCA1;ABCA2;ABL1;ABL2;ACAP2;ACHE;ACKR2;ACKR4;ACSL3;ACTR1A;ADAMTS9;ADCY1;ADGRB1;ADM;ADORA1;ADORA2A;ADORA2B;ADRA1A;ADRB2;AGAP2;AGER;AHI1;AHSG;AIF1;AKAP5;AKT2;AKTIP;ALMS1;ALS2;AMPH;ANGPT1;ANK3;ANKFY1;ANKRD13A;ANKRD13B;ANKRD13D;ANKRD27;ANKRD50;ANO6;ANXA11;ANXA3;AP1AR;AP1B1;AP1G1;AP1G2;AP1M1;AP1M2;AP1S2;AP2A1;AP2A2;AP2B1;AP2M1;AP2S1;AP3B1;AP3B2;AP3D1;AP3M1;AP3M2;AP3S1;AP3S2;AP4B1;AP4E1;AP4M1;AP4S…	ABCA2;ABCA7;ABL1;ABL2;ACAP2;ACKR2;ACKR3;ACTB;ACTG1;ACTR1A;ADAMTS9;ADORA2B;ADRB2;AGER;AKAP5;AKT2;AKTIP;ALS2;ANGPT1;ANK3;ANKFY1;ANKRD13A;ANKRD27;ANKRD50;ANO6;ANXA1;ANXA11;ANXA2;ANXA3;AP1B1;AP1G1;AP1M1;AP1S1;AP1S2;AP1S3;AP2A1;AP2A2;AP2B1;AP2M1;AP2S1;AP3B1;AP3D1;AP3M1;AP3S1;AP4B1;AP4S1;APLN;APOE;APP;APPL1;APPL2;ARAP3;ARCN1;ARF1;ARF3;ARF4;ARF5;ARF6;ARFGAP1;ARFGAP2;ARFGEF1;ARFGEF2;ARFIP1;ARHGAP1;ARHGAP…
GOBP_DETECTION_OF_VISIBLE_LIGHT	0	0	0	3.01135	1.86389	1.97356	0	0	0	9.83004e-05	0.0378357	0.0229524				ABCA4;AIPL1;ATP8A2;BEST1;CACNA1F;CACNA2D4;CAMKMT;CNGB1;CRB1;ELOVL4;GNAT1;GNAT2;GPR88;GRK1;GRK4;GRM6;GUCY2D;OPN1MW2;OPN1SW;OPN5;PDE6B;RGS9BP;RHO;ROM1;RP1;RRH;SAG;TULP1
GOBP_MUSCLE_CONTRACTION	-6.78974	-5.14079	-2.78587	-1.89887	3.94917	4.1515	0	0	0.00166883	0.029394	0	0	ABAT;ACTA1;ACTA2;ACTN2;ACTN3;ADA;ADRA2B;ADRB2;ANK2;ANKRD2;APBB2;ARHGAP42;ATP2A1;ATP2A2;ATP2B1;ATP2B4;BDKRB2;BIN1;CACNA1C;CACNA2D1;CASQ1;CASQ2;CAV1;CAV3;CD38;CHRM3;CKMT2;CLCN1;CNN1;CRYAB;CSRP3;CTNNA3;DES;DLG1;DOCK5;DSC2;DSP;EDN3;EDNRB;F2R;FGF12;FLNA;GALR2;GATA4;GJC1;GNAO1;GPER1;GRIP2;GSN;GSTM2;HCN4;HOMER1;HRC;HTR7;ITGA2;KBTBD13;KCNA1;KCND3;KCNE5;KCNJ12;KCNJ3;KCNJ5;KCNMA1;KCNN2;KIT;KLHL41;LMOD1;LMO…	ABAT;ACTA1;ACTA2;ACTN2;ACTN3;ADA;ADRA1A;ADRA2B;ADRB2;AGT;ANK2;ATP1A1;ATP2A1;ATP8A2;BDKRB2;BIN1;CALCRL;CASQ1;CASQ2;CAV1;CAV3;CD38;CHRM3;CHRNA1;CHRNB4;CKMT2;CLCN1;CNN1;CRYAB;CSRP3;CTNNA3;DES;DSC2;DSP;EDNRB;F2R;FGF12;GHRL;GJA1;GJA5;GNAO1;GRIP2;GRK2;GSN;GSTM2;HRC;HTR2B;JSRP1;JUP;KCNA1;KCNE2;KCNE4;KCNJ12;KCNJ2;KCNJ3;KCNMA1;KLHL41;LMOD1;LMOD2;LMOD3;MAP2K6;MKKS;MYBPC1;MYBPC2;MYBPH;MYH1;MYH11;MYH13;MYH3;…	ACTA1;ACTA2;ACTN2;ACTN3;ADA;ADRA1B;ADRA2A;ADRA2B;ANK2;ANKRD2;ANXA6;ATP2A1;BIN1;CACNA1S;CALM1;CASQ1;CASQ2;CAV3;CHRNA1;CHRNB4;CHRND;CHRNG;CKMT2;CLCN1;CNN1;CRYAB;CSRP3;CTNNA3;DES;DMPK;DSC2;DSP;ENO1;FGF12;GJA1;GSTM2;GSTO1;HRC;HTR2B;KCNJ12;KCNJ2;KCNJ5;KCNMA1;KCNN2;KLHL41;LMOD2;LMOD3;MYBPC1;MYBPC2;MYBPC3;MYBPH;MYH1;MYH13;MYH3;MYH6;MYH8;MYL1;MYL3;MYL4;MYL9;MYLK2;MYLPF;MYOM1;MYOM2;MYOM3;MYOT;NMUR1;NOS1;O…
GOBP_RESPONSE_TO_LIPID	-2.30431	-2.48825	0	-3.79965	3.94467	3.88501	0.00835344	0.00292982	0	0	0	0
GOBP_REGULATION_OF_VASCULATURE_DEVELOPMENT	-2.18055	-1.88419	0	-4.36507	3.93813	4.02191	0.0162659	0.0646896	0	0	0	0
GOBP_TISSUE_MORPHOGENESIS	-1.93611	0	0	-3.83528	3.91685	3.98767	0.0544117	0	0	0	0	0
GOBP_LEUKOCYTE_CHEMOTAXIS	2.60087	-2.32843	-1.78628	-4.02698	3.90189	3.822	0.00305548	0.00751901	0.176273	0	0	0	ADAM10;ADAM8;AIF1;ALOX5;BSG;BST1;C3AR1;C5;C5AR1;CALCA;CCL11;CCL17;CCL2;CCL20;CCL22;CCL8;CCR1;CCR2;CCR5;CCR6;CD74;CH25H;CNR2;CORO1A;CSF3R;CX3CR1;CXCL10;CXCL12;CXCL13;CXCL17;CXCL6;CXCL9;CXCR2;CXCR4;DDT;DUSP1;F7;FCER1G;FFAR2;GPR183;GPSM3;GREM1;IL12A;IL16;IL1B;JAM3;KLRK1;LBP;LGALS3;LGMN;MAPK1;MDK;MIF;NCKAP1L;NINJ1;PGF;PIK3CD;PIK3CG;PIP5K1C;PLA2G1B;PLA2G7;PPIB;PTK2B;PTN;RAC2;RPS19;S100A8;S100A9;SFTPD;…
GOBP_NEGATIVE_REGULATION_OF_DEVELOPMENTAL_PROCESS	-1.77197	-1.676	2.18879	-4.38155	3.88981	3.80197	0.103552	0.137107	0.0463965	0	0	0
GOBP_NEUTROPHIL_MIGRATION	2.33233	-1.94825	-2.06211	-2.71279	3.87424	3.86327	0.013545	0.0491527	0.0729967	0.000169351	0	0
GOBP_REGULATION_OF_METAL_ION_TRANSPORT	-3.5019	-2.90041	0	-1.44994	3.87399	4.03268	0	0.000125326	0	0.16801	0	0	ACTN2;ADRB2;AKAP6;ANK2;ATF4;ATP1B2;ATP2A1;ATP2B4;ATP7A;BDKRB1;BIN1;CACNA1C;CACNA2D1;CACNB1;CACNG1;CALCR;CAMK2A;CAMK2B;CAPN3;CASQ1;CASQ2;CAV1;CAV3;CD19;CEMIP;DHRS7C;DLG1;EDN3;EGF;EPPIN;F2;F2R;F2RL3;FCRL3;FFAR1;FGF12;GAL;GALR2;GEM;GPER1;GRIN1;GRM6;GSTM2;HAMP;HECW2;HOMER1;HOMER2;HRC;ITGB1;JPH1;JPH2;KCNA1;KCNAB3;KCNE5;KCNN2;KEL;KIF5B;LRRC52;LRRC55;MCHR1;METTL21C;MYLK;NETO1;NETO2;NIPSNAP2;NKAIN2;NKAIN…
GOBP_MUSCLE_TISSUE_DEVELOPMENT	-3.74603	-3.33937	-2.03702	-1.85702	3.86332	4.29503	0	0	0.0812349	0.0355954	0	0	ACTA1;ACTC1;ACTN2;ACTN3;ADAMTS9;ADPRHL1;AKAP6;ALDH1A2;ALPK2;ALPK3;ANKRD1;ARNTL;ASB2;ATF3;BVES;CASQ1;CAV1;CAV3;CENPF;CFL2;CFLAR;CSRP3;DLG1;DLL1;DSP;ENG;EPHB1;ERBB4;FGF2;FHL2;FHOD3;FLNB;GATA4;GJC1;HAMP;HCN4;HDAC9;HEG1;HOMER1;HOPX;IGF2;ITGA8;ITGB1;JPH2;KEL;KLHL41;LMOD3;LRRC10;MAFF;MEF2C;MEF2D;METTL21C;MYBPC3;MYH11;MYH6;MYH7;MYL2;MYL3;MYL7;MYLK;MYLK2;MYLK3;MYLPF;MYO18B;MYOCD;MYOZ1;MYOZ2;NEB;NEURL1;NK…	ACTA1;ACTC1;ACTN2;ACTN3;ADPRHL1;ADRA1A;AKAP6;ALPK2;ALPK3;ARNTL;ASB2;ATF3;BMP7;BTG2;BVES;CASQ1;CAV3;CFL2;CSRP3;CYP26B1;DSP;EGR1;ENG;EOMES;ERBB4;EYA1;FHL2;FHOD3;FOS;G6PD;GJB6;GPC1;HAMP;HDAC9;HLX;HOPX;HOXD9;IGF2;JPH2;KEL;KLF5;KLHL40;KLHL41;LEF1;LMOD3;LRRC10;MESP1;MSC;MSX1;MYH6;MYL2;MYL3;MYL7;MYLK2;MYLK3;MYLPF;MYO18B;MYOCD;MYOZ1;MYOZ2;NEB;NPPA;NR4A1;NRAP;PAX5;POPDC2;PPARA;RBFOX1;RBM24;RIPOR2;RYR1;RYR…
GOBP_REGULATION_OF_CELL_ADHESION	-2.55255	-3.62028	0	-5.16628	3.85686	3.59046	0.00181905	0	0	0	0	0		ABAT;ABCA12;ABL2;ACER2;ACTG1;ACTN4;ACVRL1;ADA;ADORA2A;ADTRP;AGER;AJAP1;AKNA;ALOX12;ALOX5;ANGPT1;ANGPT2;ANK3;APBB1IP;APOA1;APOD;ARG1;ARG2;ARHGAP6;ARHGDIB;ARHGEF7;ARPC2;ASS1;ATM;ATP5F1B;B2M;BAG4;BCAS3;BCL10;BCL6;BMP6;BMP7;CALR;CARD11;CARMIL1;CASK;CAV1;CBFB;CCDC88B;CCR7;CD160;CD164;CD209;CD27;CD274;CD28;CD36;CD3E;CD4;CD40LG;CD44;CD47;CD5;CD6;CD81;CD86;CDH13;CDK6;CDSN;CEBPB;CHST2;CHST4;CIB1;CLASP1;CO…		ABI3BP;ABL2;ACER2;ACTG1;ACTN4;ACVRL1;ADAM10;ADAM15;ADAM8;ADAM9;ADGRG1;AFDN;AGER;AKNA;AKT1;ANGPT1;ANGPT2;ANK3;ANXA1;AP3B1;APBB1IP;ARG2;ARHGDIA;ARHGDIB;ARHGEF7;ARPC2;ATM;ATP5F1B;B2M;BAD;BCL10;BCL6;BLK;BMP4;BMP6;C1QBP;CALR;CARD11;CASK;CAV1;CBFB;CBLB;CCDC80;CCR2;CCR7;CD164;CD1D;CD209;CD274;CD36;CD44;CD47;CD55;CD74;CD9;CDH1;CDK6;CEBPB;CELSR2;CHST2;CITED2;COL1A1;CORO1A;CORO1C;CR1;CRK;CRKL;CSF1;CSK;CX3C…
GOBP_NEGATIVE_REGULATION_OF_HYDROLASE_ACTIVITY	-1.81883	-1.70635	0	-2.6307	3.84149	3.6246	0.0893008	0.123883	0	0.000308811	0	0
GOBP_SODIUM_ION_TRANSMEMBRANE_TRANSPORT	-2.62604	0	0	3.00582	3.42666	3.66967	0.00107974	0	0	9.59599e-05	0	0				ASIC3;ATP12A;ATP1A4;ATP4A;CACNA1G;CACNA1H;CACNA1I;CAV3;FGF12;FGF14;FXYD6;HCN1;HCN2;HCN4;HECW1;NALCN;NOS1;OSR1;PCSK9;SCN10A;SCN11A;SCN2A;SCN2B;SCN4A;SCN4B;SCN5A;SCN8A;SCN9A;SLC12A1;SLC12A3;SLC17A2;SLC17A7;SLC24A1;SLC24A2;SLC28A3;SLC4A10;SLC4A11;SLC4A8;SLC4A9;SLC5A1;SLC6A1;SLC6A12;SLC6A13;SLC6A15;SLC6A17;SLC6A19;SLC6A20;SLC6A4;SLC6A5;SLC6A7;SLC8A2;SLC8A3;SLC9A2;SLC9A3;SLC9A4;SLC9A5;SLC9A9;SLC9B1;SL…
GOBP_REGULATION_OF_PEPTIDASE_ACTIVITY	-1.95246	-2.03237	-2.08341	-3.9035	3.83048	3.70348	0.0506992	0.034795	0.0661733	0	0	0
GOBP_METAL_ION_HOMEOSTASIS	-2.95233	-3.2754	1.71938	0	3.82945	4.11197	5.72649e-05	0	0.216453	0	0	0		ABCB6;ABCB7;ACE;ACKR3;ACKR4;ADCY8;ADCYAP1R1;ADM;ADORA2A;ADRA1A;AGT;AKAP6;ALAS2;ANK2;ANK3;ANKRD9;ARF1;ATF4;ATOX1;ATP13A2;ATP13A5;ATP1A1;ATP1A3;ATP2A1;ATP2A2;ATP2A3;ATP2B3;ATP2B4;ATP4A;ATP6AP1;ATP6V0A2;AVPR1A;AVPR2;BAK1;BDKRB1;BDKRB2;BMP6;C5AR1;C5AR2;CACNA1A;CALCB;CALCR;CAPN3;CASQ1;CASQ2;CASR;CAV1;CAV2;CAV3;CCDC115;CCR1;CCR6;CCR7;CCR8;CCR9;CD19;CD36;CD38;CD52;CDH23;CDH5;CHD7;CHRNA9;CIB2;CMKLR1;CNNM…
GOBP_REGULATION_OF_PLATELET_ACTIVATION	-1.58319	-1.65511	0	0	3.82654	3.93886	0.197325	0.145792	0	0	0	0
GOBP_SENSORY_SYSTEM_DEVELOPMENT	-1.53088	0	0	0	3.82587	4.1899	0.22575	0	0	0	0	0
GOBP_TRANSMEMBRANE_TRANSPORT	-3.23799	-3.08442	-1.87683	3.22408	5.12911	5.16574	0	5.24838e-05	0.133595	4.12987e-05	0	0	ABCA12;ABCA8;ABCB11;ABCB4;ABCC2;ABCC4;ABCC9;ABCG5;ACTN2;ADRB2;AKAP6;ANK2;ANO2;ANO5;ANO9;ANXA9;APOL1;AQP5;ARL6IP5;ASIC2;ASIC3;ATP13A4;ATP1B2;ATP2A1;ATP2A2;ATP2A3;ATP2B2;ATP2B4;ATP4A;ATP5ME;ATP6V0A4;ATP7A;AZGP1;AZIN1;BDKRB1;BIN1;CACNA1B;CACNA1C;CACNA1E;CACNA1F;CACNA1I;CACNA2D1;CACNB1;CACNG1;CACNG5;CALCR;CAPN3;CASQ1;CASQ2;CAV1;CAV3;CD19;CEMIP;CHRFAM7A;CHRM3;CHRNA2;CHRNA4;CHRNA9;CLCA2;CLCN1;CLCN4;CLI…	ABCA12;ABCA5;ABCA7;ABCB1;ABCB4;ABCB6;ABCB7;ABCB9;ABCC1;ABCC12;ABCC3;ABCC4;ABCC9;ABCG2;ABCG5;ABCG8;ACE;ACTB;ACTN2;ACTN4;ADAMTS8;ADRB2;AGT;AHNAK;AKAP6;AKT2;AMIGO1;ANK2;ANK3;ANO2;ANO3;ANO9;ANXA2;ANXA9;APOL1;AQP3;AQP5;ATP13A2;ATP13A5;ATP1A1;ATP1A3;ATP1B4;ATP2A1;ATP2A2;ATP2A3;ATP2B3;ATP2B4;ATP4A;ATP5F1B;ATP5F1D;ATP5F1E;ATP5MC3;ATP5PD;ATP6V0A4;ATP6V1C1;ATP6V1F;ATP6V1G3;AZGP1;AZIN1;BAK1;BDKRB1;BIN1;CACN…		ABCA1;ABCA12;ABCA13;ABCA4;ABCA6;ABCB11;ABCB4;ABCB5;ABCC12;ABCC2;ABCC6;ABCC8;ABCG4;ABCG5;ABCG8;ADIPOQ;ADRA2A;AGT;AKAP6;ANK2;ANO2;ANO3;ANO4;ANO5;ANO7;ANO9;ANXA9;AQP11;AQP2;ARC;ASIC3;ATP12A;ATP13A4;ATP13A5;ATP1A4;ATP1B4;ATP2A1;ATP2B3;ATP2C2;ATP4A;ATP6V0A4;ATP6V1G3;AZGP1;BDKRB1;BEST1;CACNA1A;CACNA1B;CACNA1E;CACNA1F;CACNA1G;CACNA1H;CACNA1I;CACNA1S;CACNA2D3;CACNA2D4;CACNG4;CACNG5;CACNG7;CACNG8;CALCR;CA…	ABCA1;ABCA12;ABCA13;ABCA2;ABCA3;ABCA4;ABCA6;ABCA7;ABCA8;ABCA9;ABCB11;ABCB6;ABCB9;ABCC1;ABCC11;ABCC12;ABCC2;ABCC3;ABCC4;ABCC5;ABCC6;ABCC8;ABCC9;ABCD1;ABCG1;ABCG4;ABCG5;ABCG8;ACE;ACE2;ACSL1;ACTB;ACTN2;ACTN4;ADAMTS8;ADIPOQ;ADRA2A;ADRB2;AGT;ANK2;ANO1;ANO10;ANO2;ANO3;ANO4;ANO5;ANO6;ANO7;ANXA9;APLNR;APP;APPL2;AQP1;AQP10;AQP11;AQP12A;AQP2;AQP4;AQP5;AQP6;AQP7;AQP8;AQP9;ARC;ARL6IP5;ATP11B;ATP11C;ATP12A;AT…	ABCA1;ABCA12;ABCA13;ABCA2;ABCA3;ABCA4;ABCA6;ABCA7;ABCA8;ABCA9;ABCB11;ABCB6;ABCB9;ABCC1;ABCC11;ABCC12;ABCC2;ABCC3;ABCC4;ABCC5;ABCC6;ABCC8;ABCD1;ABCG4;ABCG5;ABCG8;ACE;ACE2;ACSL1;ACTB;ACTN2;ACTN4;ADRA2A;ADRB2;AGT;ANO1;ANO10;ANO2;ANO4;ANO6;ANO7;ANXA9;APLNR;APP;APPL2;AQP1;AQP10;AQP12A;AQP2;AQP4;AQP6;AQP7;AQP8;AQP9;ARC;ARL6IP5;ATP11B;ATP12A;ATP13A2;ATP13A3;ATP13A4;ATP13A5;ATP1A2;ATP1A4;ATP1B1;ATP1B2;AT…
GOBP_PHOSPHORYLATION	-1.80758	-1.82029	1.81315	-5.19524	3.80088	3.59706	0.0923884	0.0839315	0.1707	0	0	0				ABI1;ABI3;ABL2;ACE;ACSL1;ACTB;ACVR1B;ACVR2A;ACVRL1;ADAM10;ADAM17;ADAM8;ADAM9;ADAR;ADCY8;ADK;ADNP;ADRB2;AGER;AIDA;AK1;AK2;AK3;AKAP13;AKAP8;AKAP9;AKT1;AKT3;ALDH18A1;ALPK1;ANG;ANGPT1;ANKK1;ANKLE2;ANKRD54;APC;APOE;APP;AREG;ARHGEF2;ARL2BP;ARNT;ARRB1;ATF2;ATG101;ATM;ATP2B4;BAD;BANK1;BAX;BAZ1B;BCKDK;BCL10;BCL2;BCR;BIRC6;BLK;BMP2K;BMP3;BMP4;BMP6;BMPR1A;BMPR2;BPGM;BRAF;BRD2;BRD4;BRSK1;C3;C5AR1;CAB39;CAB39…
GOBP_REGULATION_OF_NERVOUS_SYSTEM_DEVELOPMENT	0	0	1.93909	-2.37604	3.79407	3.98652	0	0	0.121938	0.00205306	0	0
GOBP_POSITIVE_REGULATION_OF_EPITHELIAL_CELL_PROLIFERATION	-1.81703	-2.11731	0	-2.65704	3.79359	3.67759	0.0897402	0.0232176	0	0.000256836	0	0
GOBP_CELLULAR_ION_HOMEOSTASIS	-2.29331	-2.88798	0	-1.60353	3.7922	4.25839	0.00883705	0.000161223	0	0.0994932	0	0
GOBP_CELL_CHEMOTAXIS	2.3633	-2.8165	-1.97434	-3.79164	3.78506	3.8216	0.0115774	0.000287174	0.0944723	0	0	0
GOBP_REGULATION_OF_PHOSPHORUS_METABOLIC_PROCESS	-2.10976	-2.45597	0	-5.34333	3.78199	3.51724	0.0238463	0.00362986	0	0	0	0				ABCA2;ABCA3;ABI1;ABL1;ACE;ACSL1;ACTB;ACVR2A;ACVRL1;ADAM17;ADAM8;ADAM9;ADAR;ADCY8;ADGRF5;ADNP;ADORA2B;ADRB2;AGER;AIDA;AJUBA;AKAP13;AKAP8;AKAP9;AKT1;ANG;ANGPT1;ANKLE2;ANKRD54;APC;APOE;APP;AREG;ARHGEF2;ARL2BP;ARNT;ARPP19;ARRB1;ATF2;ATM;ATP2B4;BAD;BAK1;BANK1;BAX;BCAR3;BCL10;BCL2;BMP3;BMP4;BMP5;BMP6;BMPR1A;BMPR2;BOD1L1;BRAF;BRD4;C3;C5AR1;CAB39;CAB39L;CACUL1;CADM4;CALM1;CALM2;CALM3;CAMKK2;CAPN2;CARD10;…
GOBP_MYELOID_CELL_DIFFERENTIATION	1.68656	-2.39795	0	-4.58764	3.77284	3.75769	0.18192	0.00507616	0	0	0	0
GOBP_CELL_SURFACE_RECEPTOR_SIGNALING_PATHWAY_INVOLVED_IN_CELL_CELL_SIGNALING	0	0	1.69253	-1.74856	3.77091	3.83765	0	0	0.232488	0.0570831	0	0
GOBP_REGULATION_OF_PROTEIN_PHOSPHORYLATION	-2.30596	-2.48756	0	-4.89208	3.76779	3.66644	0.00828628	0.00293849	0	0	0	0				ABI1;ABL1;ACE;ACSL1;ACTB;ACVR2A;ACVRL1;ADAM17;ADAM8;ADAM9;ADAR;ADCY8;ADNP;ADRB2;AGER;AIDA;AJUBA;AKAP13;AKAP8;AKAP9;AKT1;ANG;ANGPT1;ANKRD54;APC;APOE;APP;AREG;ARHGEF2;ARL2BP;ARRB1;ATF2;ATM;ATP2B4;BAK1;BANK1;BAX;BCAR3;BCL2;BMP3;BMP4;BMP5;BMP6;BMPR1A;BMPR2;BRAF;BRD4;C3;C5AR1;CAB39;CAB39L;CACUL1;CADM4;CALM1;CALM2;CALM3;CAMKK2;CARD10;CAV1;CBL;CBLB;CCDC88A;CCDC88C;CCND1;CCND3;CCNE2;CCNG1;CCNH;CCNI;CCNJ;…
GOBP_VESICLE_MEDIATED_TRANSPORT_IN_SYNAPSE	-1.68898	0	0	0	3.76521	3.77086	0.138932	0	0	0	0	0
GOBP_POSITIVE_REGULATION_OF_PHOSPHORUS_METABOLIC_PROCESS	-1.53495	-1.91567	0	-3.93143	3.7606	3.53611	0.223355	0.0574751	0	0	0	0
GOBP_GRANULOCYTE_ACTIVATION	1.57145	0	0	-1.73172	3.7545	3.81964	0.249559	0	0	0.0609537	0	0
GOBP_IMMUNE_SYSTEM_DEVELOPMENT	2.92398	-3.46361	0	-4.89617	3.75074	3.63709	0.0002077	0	0	0	0	0	ACIN1;ACOD1;ACP6;ADAM8;ADIPOQ;AICDA;AIRE;AMBRA1;AP3B1;AP3D1;APLF;ARIH2;ARL11;ARMC5;ARMC6;ARNT;ARTN;ASH2L;ASXL1;ATG5;AXL;BAD;BATF;BATF3;BCL11B;BCL2L11;BCL3;BLK;BLOC1S2;BMP4;BTK;C1QC;CAMK4;CARD11;CASP3;CASP8;CASP9;CBLB;CCR1;CCR2;CCR4;CCR6;CCR9;CD1D;CD274;CD3D;CD3E;CD3G;CD4;CD40;CD40LG;CD74;CD83;CD86;CD8A;CDH17;CDK5RAP3;CDKN2B;CEBPA;CEBPE;CIB1;CITED2;CLCF1;CLDN18;CLEC4D;CLEC5A;CLPTM1;CMTM7;CR2;CRACR…	ACE;ACOD1;ACVR1B;ADA;ADAR;ADD2;ADGRF5;AGPAT5;ALAS2;ANLN;ANXA2;ARL11;ARMC6;ATF4;ATP6AP1;ATXN1L;B2M;BAK1;BAX;BCL11B;BCL3;BCL6;BCR;BGLAP;BLNK;BPGM;BRCA2;BTK;BVES;CARD11;CASP8;CBFB;CCNB2;CCR1;CCR6;CCR7;CCR9;CD109;CD164;CD19;CD2;CD27;CD274;CD28;CD3D;CD3E;CD3G;CD4;CD40LG;CD79A;CD79B;CD81;CD86;CD8A;CDH17;CDKN2B;CEBPB;CEBPD;CEBPE;CEBPG;CHD7;CIAPIN1;CIB1;CLEC4D;CLEC4E;CLPTM1;CNN2;CNOT4;CR2;CRIP2;CRKL;CRTA…		ABCB10;ABI1;ABL1;ACE;ACIN1;ACP6;ACTN1;ACVR1B;ACVR2A;ADAM17;ADAM8;ADAR;ADGRF5;AGER;ALAS1;ALAS2;AMBRA1;ANGPT1;ANKRD54;ANXA1;ANXA2;AP3B1;AP3D1;APP;ARID4A;ARIH2;ARNT;ASH2L;ASXL1;ATF2;ATF4;ATG5;ATM;ATP5IF1;ATP6AP1;ATP7A;ATXN1L;AXL;AZI2;B2M;BAD;BAK1;BATF;BATF2;BATF3;BAX;BCL2;BCL2L11;BCL3;BCL6;BCR;BLK;BLNK;BMI1;BMP4;BPGM;BRD1;BTK;CACNA1C;CARD11;CASP8;CBFA2T3;CBFB;CBLB;CCDC134;CCR1;CCR2;CCR7;CD164;CD19;C…
GOBP_RESPONSE_TO_ORGANIC_CYCLIC_COMPOUND	-2.35053	-1.71996	0	-3.2005	3.74984	3.71985	0.00636913	0.118672	0	7.02449e-06	0	0
GOBP_POSITIVE_REGULATION_OF_SYNAPTIC_TRANSMISSION	0	1.93389	0	2.67325	3.74527	3.86242	0	0.158193	0	0.00109794	0	0				ADCY1;ADORA1;ADORA2A;ADRA1A;ARC;BAIAP3;CA7;CACNG4;CACNG5;CACNG7;CACNG8;CALB2;CCL2;CLSTN3;CRHR2;CYP46A1;EPHB2;FAM107A;GFAP;GRIK2;GRIN2A;GRIN2B;GRIN2C;GRIN2D;IGSF11;INS;KCTD13;KMO;LGI1;LRRTM1;NFATC4;NLGN1;NLGN3;NR2E1;NRXN1;NTRK1;NTRK2;OXTR;PRRT1;PTN;RAPSN;RELN;RETN;RGS14;RIMS1;RIMS2;RIMS3;SHISA7;SLC24A1;SLC24A2;SLC4A8;SLC8A2;SLC8A3;SNAP25;STX1B;SYT1;SYT12;TACR1;TACR2;TNF;TNR;ZDHHC2
GOBP_PATTERN_RECOGNITION_RECEPTOR_SIGNALING_PATHWAY	0	-1.65336	-1.75071	-3.2377	3.74057	3.54422	0	0.146552	0.189305	3.67893e-06	0	0
GOBP_RESPIRATORY_SYSTEM_DEVELOPMENT	0	2.0877	1.90239	-3.12224	2.51413	2.57712	0	0.083214	0.134863	9.9323e-06	0.000926674	0.000680326		ADAMTS2;ADAMTSL2;AGR2;ALDH1A2;ALDH1A3;ASCL1;BASP1;BMPR1A;CCDC39;CCDC40;CHI3L1;CLCN2;COL3A1;DAG1;DNAAF1;ELK1;FOXA1;FOXJ1;GLI1;GPC3;HES1;HHIP;HYDIN;IGFBP5;KRAS;LIF;LOX;LTBP3;MAN1A2;MMP12;NFIB;NKX2-1;NOS3;PHEX;PROX1;RCN3;RSPO2;SFTPD;SHH;SIX1;SIX4;SPDEF;SPEF2;SRSF6;TBX2;TCF21;TNF;WNT11;WNT2B;WNT5A;WT1;ZFPM2
GOBP_REGULATION_OF_NEUROTRANSMITTER_LEVELS	0	0	0	2.96204	4.06365	3.96402	0	0	0	0.000115156	0	0				ABAT;ACHE;ADCY1;ADORA2A;ADRA1A;ADRA2A;BAIAP3;CAMK2A;CHRNA3;CHRNA6;CHRNB4;CPLX1;CSPG5;DAGLB;DBH;DOC2B;ERC2;GAD1;GCHFR;GDNF;GFAP;GRIN3A;GRM4;HNMT;HTR1B;HTR2A;KCNJ10;KCNMB4;KMO;LIN7B;LRTOMT;MCTP2;MOXD1;NAPB;NLGN1;NOS1;NRXN1;OTOF;P2RX1;P2RY4;PCLO;PDE1B;PFN2;PPFIA3;PRIMA1;PRKN;PTPRN2;RAB3A;RAB3B;RIMS1;RIMS2;RIMS3;RIMS4;RPH3A;SLC18A1;SLC1A2;SLC1A6;SLC1A7;SLC22A1;SLC22A2;SLC22A3;SLC29A2;SLC29A4;SLC44A4;…
GOBP_REGULATION_OF_AMPA_RECEPTOR_ACTIVITY	0	0	1.95708	2.92261	2.27851	2.50604	0	0	0.113258	0.000131627	0.00461736	0.00109733				ARC;CACNG4;CACNG5;CACNG7;CACNG8;CNIH2;CNIH3;GSG1L;MAPK8IP2;NLGN1;NLGN3;PRRT1;RELN;SHANK1;SHISA6;SHISA7;SHISA8;SHISA9
GOBP_COGNITION	0	0	0	0	3.73274	3.66794	0	0	0	0	0	0
GOBP_CELL_FATE_COMMITMENT	2.28608	1.90711	1.96542	0	3.72229	3.93142	0.0180007	0.16936	0.110068	0	0	0
GOBP_ION_TRANSPORT	-4.10787	-3.1962	-2.3308	4.1162	6.83758	6.78466	0	1.68366e-05	0.0222843	0	0	0	ABAT;ABCB11;ABCB4;ABCC2;ABCC4;ABCC9;ACTN2;ADRB2;AKAP6;ANK2;ANO2;ANO5;ANO9;ANXA9;APOL1;ARL6IP5;ASIC2;ASIC3;ATF4;ATP13A4;ATP1B2;ATP2A1;ATP2A2;ATP2A3;ATP2B2;ATP2B4;ATP4A;ATP5ME;ATP6V0A4;ATP7A;AVPR1A;BDKRB1;BDKRB2;BIN1;CACNA1B;CACNA1C;CACNA1E;CACNA1F;CACNA1I;CACNA2D1;CACNB1;CACNG1;CACNG5;CALCR;CAMK2A;CAMK2B;CAPN3;CASQ1;CASQ2;CAV1;CAV3;CD19;CEMIP;CES1;CHRFAM7A;CHRM1;CHRM3;CHRNA2;CHRNA4;CHRNA9;CLCA2;CL…	ABAT;ABCB4;ABCB6;ABCC3;ABCC4;ABCG2;ACTN2;ADAMTS8;ADORA2A;ADRA1A;ADRB2;AKAP6;ANK3;ANO2;ANO3;ANO9;ANXA9;APOL1;ATF4;ATP13A2;ATP13A5;ATP1A1;ATP1A3;ATP1B4;ATP2A1;ATP2B3;ATP6V0A4;ATP6V1G3;AVPR1A;BDKRB1;BDKRB2;BIN1;BTK;CACNA1A;CACNA1F;CACNA1I;CACNA2D4;CACNG1;CALCR;CALCRL;CALHM6;CAMK2A;CAPN3;CASQ1;CASQ2;CAV3;CCR7;CCT8L2;CD19;CD4;CDH23;CEBPB;CES1;CHRFAM7A;CHRM1;CHRM3;CHRNA1;CHRNA2;CHRNA4;CHRNA9;CHRNB4;CLC…	ABCB1;ABCB11;ABCB4;ABCB7;ABCC1;ABCC2;ABCC4;ABCC8;ABCC9;ABCG2;ACE2;ACTN2;ADORA2A;ADRA2A;AKAP6;AKR1C4;AKT1;ANK2;ANKH;ANO1;ANO2;ANO3;ANO4;ANO7;ANXA1;ANXA2;ANXA6;ANXA9;APOL1;ASIC4;ATF4;ATOX1;ATP10A;ATP13A4;ATP1A3;ATP1B3;ATP2A1;ATP2A2;ATP2B2;ATP2C2;ATP5F1A;ATP5F1B;ATP5F1C;ATP5F1D;ATP5F1E;ATP5MC3;ATP5PD;ATP6V0C;ATP6V0E2;ATP6V1F;ATP8B1;AVP;AVPR1A;B2M;BAK1;BDKRB1;BDKRB2;BEST1;BEST2;BIN1;BPIFA1;BTK;CA2;CA…	ABCB11;ABCB4;ABCC2;ABCC6;ABCC8;ADCYAP1R1;ADORA1;ADRA1A;ADRA2A;AGT;AKAP6;ANK2;ANO2;ANO3;ANO4;ANO5;ANO7;ANO9;ANXA9;AQP11;ARC;ASIC3;ATP12A;ATP13A4;ATP13A5;ATP1A4;ATP1B4;ATP2A1;ATP2B3;ATP2C2;ATP4A;ATP6V0A4;ATP6V1G3;AVPR1A;BDKRB1;BEST1;BEST3;BSPRY;CA7;CACNA1A;CACNA1B;CACNA1E;CACNA1F;CACNA1G;CACNA1H;CACNA1I;CACNA1S;CACNA2D3;CACNA2D4;CACNG4;CACNG5;CACNG7;CACNG8;CALCR;CALHM6;CAMK2A;CAMK2B;CASQ1;CASR;CATS…	ABAT;ABCB11;ABCB6;ABCC1;ABCC11;ABCC2;ABCC3;ABCC4;ABCC5;ABCC6;ABCC8;ABCC9;ACE;ACE2;ACTN2;ACTN4;ADAMTS8;ADCYAP1R1;ADORA1;ADORA2A;ADRA1A;ADRA2A;ADRB2;AGT;AGXT;AHCYL1;ANK2;ANO1;ANO10;ANO2;ANO3;ANO4;ANO5;ANO6;ANO7;ANXA1;ANXA9;APBA1;APLNR;APP;AQP1;AQP11;AQP6;AQP9;ARC;ARHGAP1;ARL6IP5;ARRB2;ATOX1;ATP11B;ATP11C;ATP12A;ATP13A2;ATP13A3;ATP13A4;ATP13A5;ATP1A2;ATP1A4;ATP1B1;ATP1B2;ATP2A1;ATP2A2;ATP2A3;ATP2B2;…	ABAT;ABCB11;ABCB6;ABCC1;ABCC11;ABCC2;ABCC3;ABCC4;ABCC5;ABCC6;ABCC8;ACE;ACE2;ACTN2;ACTN4;ADCYAP1R1;ADORA1;ADORA2A;ADRA1A;ADRA2A;ADRB2;AGT;AGXT;ANO1;ANO10;ANO2;ANO6;ANO7;ANXA1;ANXA9;APLNR;APP;AQP1;AQP6;AQP9;ARC;ARHGAP1;ARL6IP5;ARRB2;ATOX1;ATP11B;ATP12A;ATP13A2;ATP13A3;ATP13A4;ATP13A5;ATP1A2;ATP1A4;ATP1B1;ATP1B2;ATP2A1;ATP2A3;ATP2B2;ATP2B4;ATP2C1;ATP2C2;ATP4A;ATP4B;ATP6V0A4;ATP6V0C;ATP6V0D1;ATP6V0D2…
GOBP_CELL_CELL_JUNCTION_ORGANIZATION	-2.22609	0	0	-2.70866	3.71217	3.51904	0.0126375	0	0	0.000179619	0	0
GOBP_PLATELET_AGGREGATION	0	-1.58131	0	-2.53094	3.69883	3.64701	0	0.181735	0	0.000711365	0	0
GOBP_MUSCLE_STRUCTURE_DEVELOPMENT	-5.11549	-3.91792	-2.24374	-2.41854	3.68814	3.98095	0	0	0.0342989	0.00152692	0	0	ACTA1;ACTC1;ACTG1;ACTN2;ACTN3;ADAM12;ADAMTS15;ADM;ADPRHL1;AKAP6;ALPK2;ALPK3;ANK2;ANKRD1;ANKRD2;ARNTL;ASB2;ATF3;ATP2A2;AVPR1A;BARX2;BDNF;BIN1;BORCS8-MEF2B;BTBD1;BVES;CAPN2;CAPN3;CASQ1;CAV1;CAV3;CAVIN4;CENPF;CFL2;CFLAR;CHODL;COL6A3;CRYAB;CSRP3;CTH;DLL1;DSP;EDNRB;EHD2;ENG;EPHB1;EREG;ERVFRD-1;ERVW-1;FBXO40;FHL2;FHL3;FHOD3;FKTN;FLNB;FLNC;FOXF1;FOXK1;FXR1;GATA4;GPER1;HAMP;HDAC9;HEG1;HOMER1;HOPX;IFRD1;I…	ACTA1;ACTC1;ACTG1;ACTN2;ACTN3;ACTN4;ADAMTS15;ADGRB1;ADM;ADPRHL1;ADRA1A;AGT;AKAP13;AKAP6;AKIRIN1;ALPK2;ALPK3;ALX4;ANK2;ARNTL;ASB2;ASF1A;ASS1;ATF3;ATP2A2;AVPR1A;BARX2;BIN1;BMPR2;BTBD1;BTG1;BTG2;BVES;CAPN3;CASQ1;CAV1;CAV2;CAV3;CAVIN4;CD164;CD53;CD81;CDON;CENPF;CFL2;CHD7;CHRNA1;CRYAB;CSRP3;CTDP1;CYP26B1;DISP1;DLL1;DLL4;DSP;DYRK1B;EDNRB;EFNB2;EGR1;EGR3;EHD1;EID2B;ENG;EOMES;EP300;EPAS1;EREG;FBXO40;FHL2…	ACTA1;ACTC1;ACTN2;ACTN3;ADAM12;AKAP6;ANKRD1;BARX2;BIN1;BVES;CAPN3;CASP3;CASQ1;CAV3;CD53;CDK1;CENPF;CHODL;CHRNA1;CHRND;COL11A1;COL3A1;CSRP3;DSP;EOMES;FBXO40;FGF6;FHL3;FLNC;GLMN;IGF1;IGFBP3;IL18;ITGB1BP2;JPH1;KEL;KLHL40;KLHL41;LDB3;LGALS1;LMOD2;MBNL3;MEGF10;MESP1;MKX;MSC;MSTN;MYF5;MYF6;MYH6;MYL3;MYL9;MYLK2;MYLK3;MYLPF;MYMK;MYO18B;MYOG;MYOM2;MYOZ1;MYOZ2;MYPN;NEB;NMRK2;NOG;NOS1;NRAP;OBSCN;PDLIM3;PITX…
GOBP_CYTOKINE_MEDIATED_SIGNALING_PATHWAY	2.20071	-2.64836	-1.66111	-3.58895	3.6852	3.62915	0.0266457	0.000932303	0.240213	0	0	0
GOBP_INTERLEUKIN_6_PRODUCTION	1.58213	-2.7736	0	-2.6003	3.67808	3.47452	0.245584	0.000349143	0	0.000397731	0	0
GOBP_REGULATION_OF_NEURON_PROJECTION_DEVELOPMENT	-1.51981	0	0	-2.20647	3.66796	3.59416	0.232737	0	0	0.00586419	0	0
GOBP_CAMERA_TYPE_EYE_DEVELOPMENT	-1.7103	0	0	0	3.66752	3.95056	0.128727	0	0	0	0	0
GOBP_REGULATION_OF_BLOOD_PRESSURE	-3.06062	-2.00641	0	-1.63526	3.6673	3.66726	1.1719e-05	0.0390652	0	0.0883092	0	0	ABAT;ACTA2;ACVRL1;ADM;ADRA2B;ADRB1;ADRB2;AGTR1;APLN;AR;ARHGAP42;ASIC2;ATP1A1;ATP2B1;AVPR1A;BDKRB1;BMPR2;CORIN;CORO2B;CYP4F12;CYP4F2;DDAH1;DLL1;ECE1;EDN3;EDNRB;EMP2;ERAP1;F2R;F2RL1;GLP1R;GNA13;GRIP2;KCNK6;KL;KLK2;LEP;LVRN;MKKS;MYH6;NCALD;NOS1;NOS2;NOS3;NOX1;NPPA;NPR1;NPR3;NPY1R;P2RX1;PDE4D;PDGFB;POMC;PRCP;PTGS2;RAMP2;RHOA;RPS6KA2;SERPINF2;SGK1;SLC2A5;SLC4A5;SPX;TNNI3;TPM1;WNK1
GOBP_REGULATION_OF_CELLULAR_RESPONSE_TO_GROWTH_FACTOR_STIMULUS	-2.03376	0	2.00406	-3.62815	3.66278	3.81695	0.0345441	0	0.101758	0	0	0
GOBP_DEVELOPMENTAL_MATURATION	0	0	0	0	3.65466	3.90436	0	0	0	0	0	0
GOBP_RETROGRADE_TRANSPORT_ENDOSOME_TO_GOLGI	-1.59783	1.84753	1.72916	-2.87047	0	0	0.188152	0.20677	0.215408	4.45953e-05	0	0
GOBP_POSITIVE_REGULATION_OF_GENE_EXPRESSION	1.7081	-3.3766	0	-4.26778	3.65341	3.47752	0.171658	0	0	0	0	0		ACTA1;ACTA2;ACTC1;ACTG1;ACTG2;ACVR1B;ADAM17;ADAR;ADTRP;AGER;AGT;AIM2;AKAP12;ANGPT1;ANK2;ANK3;ANXA2;APOA2;APOB;AR;ARID1A;ARID1B;ARID5A;ATAD5;ATF3;ATF4;ATM;ATP13A2;AVPR2;B2M;BAG2;BCL10;BCL11A;BCL3;BLNK;BMP2;BMP6;BMP7;BTN3A1;C1QTNF4;C5AR1;CALCR;CALR;CARD11;CASP8;CASR;CAV1;CCDC88B;CCR7;CD160;CD2;CD200;CD226;CD244;CD274;CD28;CD36;CD3E;CD4;CD40LG;CD6;CD81;CD84;CD86;CDH3;CDH5;CDK5RAP1;CDK6;CEBPB;CEBPE;C…
GOBP_EMBRYONIC_ORGAN_DEVELOPMENT	1.7576	1.80963	1.99422	0	3.65186	3.62262	0.149314	0.229975	0.102784	0	0	0
GOBP_GRANULOCYTE_MIGRATION	1.75563	-2.21066	-1.89644	-2.96545	3.64859	3.94074	0.150555	0.0142365	0.12428	3.45816e-05	0	0
GOBP_G_PROTEIN_COUPLED_RECEPTOR_SIGNALING_PATHWAY	-2.42359	-3.84213	-4.1874	8.39971	8.84735	8.92184	0.00408781	0	0	0	0	0		ABHD6;ACKR1;ACKR3;ACKR4;ACTN2;ADA;ADCY8;ADCY9;ADGRB1;ADGRE5;ADGRF2;ADGRF4;ADGRF5;ADGRL3;ADGRL4;ADM;ADORA2A;ADRA1A;ADRA2B;ADRB1;ADRB2;AGRP;AGT;AGTRAP;AKAP13;AKAP5;APLN;APLP2;APOA1;AREG;ARHGEF12;ATP2B4;ATRNL1;AVPR1A;AVPR2;BDKRB1;BDKRB2;C5AR1;C5AR2;CALCB;CALCR;CALCRL;CAMK2A;CAMKMT;CAV1;CCKAR;CCR1;CCR7;CCR8;CCR9;CD3E;CELSR3;CHRM1;CHRM3;CMKLR1;CNR2;CNTN2;CRCP;CRHR2;CRKL;CX3CL1;CXCL12;CXCR1;CXCR2;CXCR4…	ABHD6;ACKR1;ACKR3;ACTN2;ADA;ADGRA1;ADGRD1;ADGRE1;ADGRF1;ADGRF2;ADGRF4;ADGRG3;ADGRG5;ADGRG6;ADGRV1;ADORA3;ADRA1B;ADRA2A;ADRA2B;AGTR1;AGTR2;AKAP12;ALOX15B;ANXA1;APLN;BRS3;CA2;CALCR;CALM1;CALM2;CALM3;CAMK2A;CARTPT;CCKAR;CCL2;CCL20;CCR2;CCR3;CCR4;CCR5;CCR7;CCR9;CD3E;CHRM1;CNR1;CNR2;CPE;CRCP;CRHR2;CX3CR1;CXCL10;CXCL12;CXCL9;CXCR3;CXCR5;DGKB;DGKK;DRD4;DYNLT1;ECEL1;EREG;ESR1;F2RL1;FLNA;FPR3;FZD10;FZD2;F…	ABCA1;ACKR4;ADA;ADCY1;ADCYAP1R1;ADGRB1;ADGRB2;ADGRD1;ADGRF1;ADGRF2;ADGRF3;ADGRF4;ADGRG2;ADGRG5;ADGRV1;ADM;ADORA1;ADORA3;ADRA1A;ADRA1D;ADRA2A;ADRA2B;AGT;AIPL1;ALOX15B;APLP1;APOA1;ARR3;AVPR1A;AVPR2;BAIAP3;BDKRB1;BICD1;BRS3;C3AR1;C5AR2;CALCA;CALCB;CALCR;CAMK2A;CASR;CCL17;CCL2;CCL22;CCL24;CCL7;CCL8;CCR10;CCR3;CCR4;CCR5;CCR6;CCR8;CCR9;CD3E;CDK5R1;CELSR3;CGA;CHGA;CHRM1;CHRM3;CNGB1;CNTN2;CRHR2;CXCL10;CX…	ABCA1;ACTN2;ADCY1;ADCY2;ADCY3;ADCY4;ADCY5;ADCY6;ADCY7;ADCY8;ADCYAP1;ADCYAP1R1;ADM;ADM2;ADORA1;ADORA2A;ADORA2B;ADORA3;ADRA1A;ADRA1D;ADRA2A;ADRA2B;ADRB1;ADRB2;ADRB3;AGRN;AGRP;AGT;AGTR1;AGTR2;AGTRAP;AIPL1;AKAP13;ALOX15B;ANO1;ANXA1;APLN;APLNR;APLP1;APLP2;APOA1;APOC3;APOE;AREG;ARHGEF11;ARR3;ARRB1;ARRB2;ARRDC3;ATP2B4;AVPR1A;AVPR1B;AVPR2;AZU1;BAIAP3;BCAR1;BCAR3;BDKRB1;BDKRB2;BHLHA15;BRS3;C3;C3AR1;C5;C5A…	ABCA1;ACTN2;ADCY1;ADCY2;ADCY3;ADCY4;ADCY5;ADCY6;ADCY7;ADCY8;ADCY9;ADCYAP1;ADCYAP1R1;ADM;ADM2;ADORA1;ADORA2A;ADORA2B;ADORA3;ADRA1A;ADRA1B;ADRA1D;ADRA2A;ADRA2B;ADRA2C;ADRB1;ADRB2;ADRB3;AGRN;AGRP;AGT;AGTR1;AGTR2;AGTRAP;AIPL1;AKAP13;ALOX15B;ANO1;ANXA1;APLN;APLNR;APLP1;APLP2;APOA1;APOC3;APOE;AREG;ARHGEF11;ARR3;ARRB1;ARRB2;ARRDC3;ATP2B4;ATRNL1;AVPR1A;AVPR1B;AVPR2;AZU1;BAIAP3;BCAR1;BCAR3;BDKRB1;BDKRB2;B…
GOBP_REGULATION_OF_CELL_DEVELOPMENT	-1.8019	0	0	-3.75273	3.64232	3.81692	0.0943394	0	0	0	0	0
GOBP_PIRNA_METABOLIC_PROCESS	0	0	-1.75336	2.86903	1.31537	1.37328	0	0	0.188808	0.000212001	0.247801	0.211638				ASZ1;BTBD18;DDX4;EXD1;MOV10L1;MYBL1;PIWIL2;PIWIL4;TDRD1;TDRD12;TDRD5;TDRD6;TDRD9;TDRKH
GOBP_POSITIVE_REGULATION_OF_VASCULATURE_DEVELOPMENT	-1.78452	-1.89699	0	-3.49178	3.6374	3.50986	0.100387	0.0619512	0	0	0	0
GOBP_VASCULAR_PROCESS_IN_CIRCULATORY_SYSTEM	-3.12974	-1.98988	1.90144	-1.57318	3.63042	3.91476	1.26841e-05	0.0420808	0.134626	0.11052	0	0	ABCC2;ABCC3;ABCC4;ABCC9;ABCG2;ACTA2;ADM;ADRA2B;ADRB1;ADRB2;AGTR1;AKAP12;ARHGAP35;ARHGAP42;ASIC2;ATP1B2;ATP2A3;ATP2B1;ATP2B4;AVPR1A;BCR;BDKRB2;BMP6;BMPR2;CAV1;CD36;CD38;CDH5;CHRM3;CPS1;DDAH1;DOCK4;DOCK5;ECE1;EDN3;EDNRB;F2R;F2RL1;FERMT2;FGG;GPER1;GPR4;GRIP2;HRH1;HTR7;ITGA1;KCNMA1;KCNMB1;KEL;KLF2;LEP;LRP1;MKKS;MYLK3;NOS1;NOS3;NPPA;NPR1;NPR3;P2RX1;P2RY1;PDE3A;PLEC;PLOD3;PRKG1;PTGS2;PTP4A3;PTPRJ;RAMP2…
GOBP_REGULATION_OF_CELL_JUNCTION_ASSEMBLY	-2.41873	-1.91229	0	-1.79272	3.62681	3.51695	0.00417527	0.0581284	0	0.0476	0	0
GOBP_SKELETAL_SYSTEM_DEVELOPMENT	1.86112	0	0	-2.01616	3.61526	3.7611	0.108322	0	0	0.016715	0	0
GOBP_EMBRYO_DEVELOPMENT	0	0	2.22095	-3.00405	3.60692	3.61889	0	0	0.0429518	2.39024e-05	0	0
GOBP_MICROGLIAL_CELL_ACTIVATION	1.72375	-1.81085	-1.6824	-2.89113	3.60023	3.59303	0.164199	0.0870475	0.230142	4.0423e-05	0	0
GOBP_RESPONSE_TO_NITROGEN_COMPOUND	0	-2.03704	0	-4.35991	3.59807	3.50852	0	0.0341487	0	0	0	0
GOBP_REGULATION_OF_ORGANELLE_ASSEMBLY	2.02685	1.99538	0	-2.77755	0	0	0.0589993	0.12325	0	9.14404e-05	0	0
GOBP_MYELOID_CELL_ACTIVATION_INVOLVED_IN_IMMUNE_RESPONSE	0	-2.25271	0	-2.99574	3.59131	3.60811	0	0.0116225	0	2.97814e-05	0	0
GOBP_REGULATION_OF_SYSTEMIC_ARTERIAL_BLOOD_PRESSURE	-2.75649	-1.78303	0	0	3.59012	3.68932	0.000457249	0.095768	0	0	0	0
GOBP_GLIOGENESIS	0	0	0	-2.7275	3.5754	3.70991	0	0	0	0.000156009	0	0
GOBP_FERTILIZATION	-1.73642	0	0	2.82992	2.26243	2.44399	0.117139	0	0	0.000337761	0.00506482	0.00167345				ACR;ACTL9;ADAM20;ADAM21;ADAM32;APOB;AR;ATP1A4;ATP8B3;BSPH1;CACNA1H;CATSPER2;CCDC136;CCDC87;CDK1;CECR2;CLGN;CRISP1;DKKL1;EQTN;FAM170B;FETUB;FOLR1;FOLR2;GLIPR1L1;GLRB;GNPDA1;HOXA11;HOXD9;HYAL3;IZUMO1;IZUMO1R;KLHL10;KLK14;LHFPL2;LYZL4;LYZL6;MST1R;NELL2;NPM2;OVCH2;OVGP1;PCSK4;PITHD1;PKDREJ;PLAT;PLB1;PLCD4;PLCZ1;PRSS37;RAB3A;REC8;RIMS1;RNASE10;SERPINA10;SLC22A16;SLC9B1;SPACA7;SPAM1;SPESP1;SPTBN4;SYCP2…
GOBP_CELL_MATRIX_ADHESION	-3.44261	0	0	-3.37561	3.56872	3.61758	0	0	0	0	0	0	ACER2;ACTG1;ACTN2;ACTN3;ACVRL1;ADAM9;ADAMTS13;ADAMTS9;AJAP1;ANGPTL3;ARHGAP6;ARHGEF7;BCAM;BCL2;BCR;CASK;CCL28;CD36;CDH13;CDK6;CLASP1;CLASP2;COL17A1;COL3A1;COL5A3;CORO1C;CORO2B;CTNNB1;DAG1;DAPK3;DISC1;DLC1;ECM2;EMP2;EPB41L5;FAM107A;FERMT2;FGG;FMN1;GSK3B;ILK;ITGA1;ITGA10;ITGA11;ITGA2;ITGA3;ITGA4;ITGA5;ITGA6;ITGA8;ITGA9;ITGAD;ITGAM;ITGAV;ITGB1;ITGB2;ITGB6;ITGBL1;JAG1;JUP;KDR;LIMCH1;LYVE1;MACF1;MAP4K4…
GOBP_CELLULAR_HOMEOSTASIS	-2.08099	-2.22251	0	-1.97064	3.56858	3.8655	0.0271723	0.0135562	0	0.0211321	0	0
GOBP_CELLULAR_PROTEIN_CATABOLIC_PROCESS	-2.26227	2.28582	2.88875	-7.09365	-3.67126	-4.11183	0.0103618	0.0303492	0.000660886	0	0	0		ABCA2;ACR;ADAMTS12;ADAMTS7;ADRM1;AFG1L;AGAP3;AGTPBP1;AKT1;ALAD;AMER1;AMN1;ANAPC1;ANAPC4;ANAPC5;ANAPC7;ANKIB1;ANKZF1;ANXA2;APOE;APPBP2;AQP11;ARAF;AREL1;ARIH1;ARIH2;ARMC8;ARRB1;ARRB2;ARRDC1;ASCC2;ASCC3;ATE1;ATP5IF1;ATRAID;AUP1;AXIN1;BAG2;BAG5;BAG6;BAP1;BBS7;BCAP31;BFAR;BIRC2;BLOC1S2;BNIP3;BNIP3L;BTRC;CACUL1;CALR;CALR3;CAMLG;CANX;CAPN2;CASP8;CBFA2T3;CBL;CBLC;CCAR2;CCDC115;CCDC47;CCNF;CD2AP;CD81;CDC1…	ABCA2;ADAMTS12;AFG1L;AGAP3;AGBL4;AGTPBP1;AKT1;ALAD;AMER1;AMFR;AMN1;ANAPC1;ANAPC4;ANAPC5;ANAPC7;ANKIB1;ANKRD9;ANKZF1;APOE;APPBP2;AQP11;ARAF;AREL1;ARIH1;ARIH2;ARMC8;ARNTL;ARRB1;ARRB2;ARRDC1;ASB2;ASCC2;ASCC3;ATE1;ATP13A2;ATRAID;AUP1;AXIN1;BAG5;BAG6;BAP1;BBS7;BCAP31;BFAR;BIRC2;BLOC1S2;BNIP3;BRSK2;BTRC;CACUL1;CALR3;CANX;CAPN2;CASP8;CAV1;CBFA2T3;CBL;CBLC;CCAR2;CCDC115;CCDC47;CCNF;CD2AP;CD81;CDC16;CDC20…	ABCA2;ADAMTS12;ADAMTS7;ADRM1;AFG1L;AGAP3;AGTPBP1;AKT1;ALAD;AMER1;AMFR;AMN1;ANAPC1;ANAPC4;ANAPC5;ANKIB1;ANKZF1;ANXA2;APOE;APPBP2;ARAF;AREL1;ARIH1;ARIH2;ARMC8;ARRB1;ARRDC1;ASCC2;ASCC3;ATE1;ATP13A2;ATP5IF1;ATRAID;AUP1;AXIN1;BAG2;BAG5;BAG6;BAP1;BCAP31;BIRC2;BNIP3;BNIP3L;CACUL1;CALR;CAMLG;CANX;CAPN2;CASP8;CAV1;CBFA2T3;CBL;CCAR2;CCDC47;CD2AP;CD81;CDC16;CDC27;CDC34;CDK5RAP3;CEBPA;CHFR;CHMP1A;CHMP1B;CHMP…	ADRM1;AKT1;ALAD;AMFR;AMN1;ANAPC1;ANAPC11;ANAPC4;ANAPC5;ANAPC7;ANKIB1;ANKZF1;ANXA2;APPBP2;AQP11;ARAF;ARIH1;ARIH2;ASCC2;ASCC3;ATE1;ATXN3;AUP1;BAG2;BAG5;BAP1;BBS7;BFAR;BIRC2;BLOC1S2;BNIP3;BNIP3L;BTRC;CALR;CALR3;CAMLG;CAPN2;CASP8;CCDC115;CCDC22;CD2AP;CD81;CDC16;CDC23;CDC27;CDC34;CDK5RAP3;CHEK2;CHMP4A;CHMP6;CHMP7;CLGN;CLN8;CLOCK;CLPP;CLPX;CNOT4;COMMD1;COPS3;CRBN;CSNK1E;CSNK2A1;CSNK2A2;CTSF;CTSO;CTSW;C…	ADRM1;AKT1;ALAD;AMFR;AMN1;ANAPC1;ANAPC11;ANAPC4;ANAPC5;ANAPC7;ANKIB1;ANKZF1;ANXA2;APPBP2;AQP11;ARAF;ARIH1;ARIH2;ASCC2;ASCC3;ATE1;ATXN3;AUP1;BAG2;BAG5;BAP1;BBS7;BFAR;BIRC2;BLOC1S2;BNIP3;BNIP3L;BTRC;CALR;CALR3;CAMLG;CAPN2;CASP8;CCDC115;CCDC22;CD2AP;CD81;CDC16;CDC23;CDC27;CDC34;CDK5RAP3;CHEK2;CHMP1B;CHMP2B;CHMP4A;CHMP6;CHMP7;CLGN;CLN8;CLOCK;CLPP;CLPX;CNOT4;COMMD1;COPS3;CRBN;CSNK1E;CSNK2A1;CSNK2A2;CT…
GOBP_REGULATION_OF_ANATOMICAL_STRUCTURE_SIZE	-3.27919	-2.13863	0	-3.2033	3.55777	3.33706	0	0.0208532	0	7.04158e-06	0	0	ACTA2;ACTN2;ADD2;ADD3;ADM;ADNP;ADRA2B;ADRB1;ADRB2;AGTR1;ALS2;ANO6;AP2M1;AQP4;ARF6;ARFGEF1;ARHGAP35;ARHGAP40;ARHGAP42;ASIC2;ATP2B1;ATP7A;AVIL;AVPR1A;BAIAP2L2;BDKRB2;BDNF;BIN1;BMPR2;CAV1;CAV3;CCL24;CD38;CDC42EP4;CDKL5;CFL2;CHRM3;CIT;CPS1;CRABP2;CREB1;DIP2B;DISC1;DLG1;DOCK4;DOCK5;DPYSL2;DRAXIN;DSCAM;DSTN;ECE1;EDN3;EDNRB;EIF4G2;EPHA7;ESAM;EZR;F2R;F2RL1;FER;FGG;FHOD3;GOLGA4;GPER1;GRIP2;GSK3B;GSN;HRH1;…
GOBP_POSITIVE_REGULATION_OF_INFLAMMATORY_RESPONSE	2.65122	-2.34577	0	-2.43751	3.55431	3.73646	0.00215105	0.00688249	0	0.00136182	0	0	ADAM8;ADORA2B;AGT;ALOX5AP;BTK;C3;CCR2;CDK19;CEBPA;CNR1;CREB3L3;CTSC;DDT;FABP4;FFAR2;GPSM3;IL12B;IL15;IL16;IL18;IL1B;IL1RL1;IL33;JAK2;LBP;LGALS1;LPL;LTA;MAPK13;MDK;MMP8;NAPEPLD;NFKBIZ;NINJ1;NKG7;NLRP10;NLRP12;NUPR1;OSM;PDCD4;PIK3CG;PLA2G7;PTGER3;PTGER4;RPS19;S100A8;S100A9;SETD4;SNX4;STAP1;TLR2;TNF;TNFRSF11A;TNFSF11;TNIP1;TRADD;TREM2;TSLP;WNT5A;ZBP1
GOBP_RECEPTOR_METABOLIC_PROCESS	0	-1.5583	0	-1.76731	3.55398	3.311	0	0.192305	0	0.0528576	0	0
GOBP_TUMOR_NECROSIS_FACTOR_SUPERFAMILY_CYTOKINE_PRODUCTION	0	-3.2114	-1.72857	-4.07072	3.55291	3.36436	0	1.73109e-05	0.20062	0	0	0		ACP5;AGER;AKAP12;ANGPT1;APP;ARFGEF2;ARG2;ARID5A;BCL10;BCL3;C1QTNF4;C5AR2;CCR2;CD2;CD274;CD36;CD47;CD84;CD86;CLEC4A;CX3CL1;CYBB;DDT;EPHB2;ERRFI1;FRMD8;FZD5;GHRL;GPR18;GSTP1;HLA-E;HSPB1;IFIH1;IFNGR1;IGF1;IL1A;IL27RA;IL4;IRAK3;LILRA5;LRRK2;MAPKAPK2;MAVS;MIF;MMP8;MYD88;NFKBIL1;NOD1;NOD2;OAS1;OAS2;OAS3;ORM1;PARK7;PIK3R1;PLCG2;POMC;PSEN1;PTAFR;PTPN11;PTPN6;PTPRC;PTPRJ;PYCARD;RARA;RASGRP1;RIPK1;RIPK2;SA…
GOBP_REGULATION_OF_TRANS_SYNAPTIC_SIGNALING	-2.48302	0	1.99014	2.77267	4.73434	4.90224	0.00285919	0	0.102768	0.000505224	0	0				ACHE;ADCY1;ADGRB1;ADIPOQ;ADORA1;ADRA1A;ADRA2A;AGT;ARC;BAIAP3;CA7;CACNA1A;CACNA1B;CACNG4;CACNG5;CACNG7;CACNG8;CALB2;CAMK2A;CAMK2B;CCL2;CDC20;CELF4;CHRNA3;CHRNA6;CHRNB4;CLSTN3;CNIH2;CNTN2;CNTN4;CPEB3;CPLX1;CRHR2;CSPG5;CUX2;CYP46A1;DCC;DGKI;DKK1;DLGAP1;DLGAP3;EDN1;EPHB1;EPHB2;ERC2;FAM107A;GFAP;GRID1;GRID2;GRID2IP;GRIK1;GRIK2;GRIK3;GRIK4;GRIN1;GRIN2A;GRIN2B;GRIN2C;GRIN2D;GRIN3A;GRM1;GRM4;GRM6;GRM7;HR…	ABR;ACHE;ADCY1;ADCY8;ADORA1;ADORA2A;ADORA2B;ADRA1A;ADRA2A;ADRB2;AGER;AGT;APBA1;APOE;APP;ARC;ARF1;ARRB2;ATP1A2;ATP2A2;BACE1;BAIAP2;BAIAP3;BEGAIN;BRSK1;CA2;CA7;CACNA1A;CACNA1B;CACNB2;CACNG3;CACNG4;CACNG5;CACNG7;CACNG8;CALB1;CALB2;CAMK2A;CAMK2B;CCL2;CCR2;CDC20;CDH11;CDH2;CEL;CELF4;CHRNA3;CHRNA6;CHRNA7;CHRNB2;CHRNB3;CHRNB4;CLN3;CLSTN2;CLSTN3;CNIH2;CNR1;CNTN2;CNTN4;CNTNAP4;CPEB3;CPLX1;CPLX2;CPLX3;CPLX…	ABR;ACHE;ADCY1;ADCY8;ADORA1;ADORA2A;ADORA2B;ADRA1A;ADRA2A;ADRB2;AGER;AGT;APBA1;APOE;APP;ARC;ARF1;ARRB2;ATP1A2;BACE1;BAIAP2;BAIAP3;BEGAIN;BRSK1;CA2;CA7;CACNA1A;CACNA1B;CACNB2;CACNG3;CACNG4;CACNG5;CACNG7;CACNG8;CALB1;CALB2;CAMK2A;CAMK2B;CBLN1;CCL2;CCR2;CDC20;CDH11;CDH2;CEL;CELF4;CHRNA3;CHRNA6;CHRNA7;CHRNB2;CHRNB3;CHRNB4;CLN3;CLSTN2;CLSTN3;CNIH2;CNR1;CNTN2;CNTN4;CNTNAP4;CPEB3;CPLX1;CPLX2;CPLX3;CPLX4…
GOBP_PHOTORECEPTOR_CELL_DEVELOPMENT	0	0	0	2.76139	1.98344	1.94612	0	0	0	0.000592139	0.0219307	0.0262663				AHI1;ARL3;BBS4;CABP4;CDHR1;CEP290;CNGB1;CRB1;CRB2;DCX;DZANK1;FSCN2;GNAT1;HCN1;IFT140;MFRP;MFSD2A;MYO7A;NPHP4;NTRK2;PAX6;PCARE;PRDM1;ROM1;RORB;RP1;RPGRIP1;RPGRIP1L;THRB;THY1;TULP1
GOBP_NEGATIVE_REGULATION_OF_CATALYTIC_ACTIVITY	-2.22334	-2.51637	0	-3.67521	3.54571	3.48586	0.0127168	0.00246388	0	0	0	0
GOBP_REGULATION_OF_PATTERN_RECOGNITION_RECEPTOR_SIGNALING_PATHWAY	0	0	0	-2.07178	3.53225	3.42556	0	0	0	0.0125417	0	0
GOBP_RECEPTOR_INTERNALIZATION	0	-1.48528	0	-1.36778	3.52637	3.50486	0	0.232182	0	0.215857	0	0
GOBP_LEUKOCYTE_MEDIATED_IMMUNITY	1.85222	-2.46272	-1.67468	-3.56678	3.52143	3.22862	0.112101	0.00347664	0.236462	0	0	0
GOBP_POSITIVE_REGULATION_OF_HYDROLASE_ACTIVITY	-2.19505	-2.74644	0	-4.67995	3.51608	3.27193	0.015074	0.000450896	0	0	0	0
GOBP_POSITIVE_REGULATION_OF_PROTEIN_PHOSPHORYLATION	0	-1.76541	0	-3.50148	3.50671	3.51892	0	0.101742	0	0	0	0
GOBP_SPROUTING_ANGIOGENESIS	-2.08432	-2.51085	0	-3.25771	3.50007	3.3238	0.0267957	0.00253743	0	3.73568e-06	0	0
GOBP_HOMOTYPIC_CELL_CELL_ADHESION	-1.55134	-1.80639	0	-2.43819	3.49603	3.57633	0.213999	0.0884377	0	0.00136006	0	0
GOBP_NEGATIVE_REGULATION_OF_CELL_ADHESION	-1.73608	-2.30022	0	-4.11928	3.48531	3.47594	0.117029	0.00896215	0	0	0	0
GOBP_INORGANIC_ANION_TRANSMEMBRANE_TRANSPORT	-2.08723	0	0	2.74237	1.66728	1.67143	0.0265398	0	0	0.000691559	0.081847	0.0808241				ANO2;ANO3;ANO4;ANO5;ANO7;ANO9;BEST1;CASR;CLCN1;GABRA1;GABRA3;GABRA4;GABRA6;GABRB1;GABRB2;GABRB3;GABRD;GABRG3;GABRQ;GABRR2;GABRR3;GLRB;SLC12A1;SLC12A3;SLC12A5;SLC12A8;SLC13A4;SLC26A10;SLC26A3;SLC26A4;SLC26A7;SLC26A8;SLC37A2;SLC4A11;SLC4A8;SLC5A1;SLC5A5;SLC5A6;SLC6A1
GOBP_SYNAPSE_ASSEMBLY	-2.8018	0	0	0	3.4843	3.59048	0.000329782	0	0	0	0	0
GOBP_LOCOMOTORY_BEHAVIOR	0	0	1.87292	0	3.48129	3.45881	0	0	0.144123	0	0	0
GOBP_NEURON_PROJECTION_GUIDANCE	-2.09876	0	0	-1.42478	3.47816	3.67426	0.0252122	0	0	0.181287	0	0
GOBP_REGULATION_OF_CATION_TRANSMEMBRANE_TRANSPORT	-3.38499	-2.17452	0	0	3.47225	3.47855	0	0.0174486	0	0	0	0	ACTN2;ADRB2;AKAP6;ANK2;ATP1B2;ATP2A1;ATP2B4;ATP7A;BDKRB1;BIN1;CACNA1C;CACNA2D1;CACNB1;CACNG1;CACNG5;CALCR;CAPN3;CASQ1;CASQ2;CAV1;CAV3;CD19;CEMIP;DHRS7C;DLG1;DLG4;EDN3;F2;F2R;F2RL3;FGF12;GAL;GALR2;GEM;GPER1;GSG1L;GSTM2;HAMP;HECW2;HOMER1;HRC;ITGB1;JPH1;JPH2;KCNA1;KCNAB3;KCNE5;KCNN2;KEL;LRRC52;LRRC55;MEF2C;METTL21C;NETO1;NETO2;NIPSNAP2;NLGN1;NLGN3;NOS1;NPPA;P2RX1;PDE4D;PDZK1;PLN;PM20D1;PRKCE;PRKD1;R…
GOBP_POSITIVE_REGULATION_OF_INTERLEUKIN_8_PRODUCTION	0	0	-2.30105	-1.9506	3.45119	3.34403	0	0	0.0252292	0.0232204	0	0			ADIPOQ;AFAP1L2;BCL10;CD14;CD2;CD244;CD74;DDX58;F2RL1;F3;FCN1;FFAR2;GDF2;HSPA1A;HYAL2;IL17D;IL6;MAVS;MYD88;NLRP10;NOD1;NOS2;PLA2G1B;RELA;SERPINE1;SYK;TIRAP;TLR1;TLR2;TLR3;TLR4;TLR5;TLR7;TLR8;ZNF580
GOBP_ACTIN_FILAMENT_ORGANIZATION	-2.42864	-2.07686	0	-4.22901	3.44377	3.51239	0.00397876	0.0282593	0	0	0	0
GOBP_AMEBOIDAL_TYPE_CELL_MIGRATION	-2.43485	-1.92271	0	-5.35829	3.43874	3.27764	0.00382827	0.0559019	0	0	0	0				ACTA2;ACVR1B;ACVRL1;ADAM17;ADAM9;ADAMTS9;ADGRA2;ADIPOR1;AGO2;AKAP12;AKT1;AMOTL1;AMOTL2;ANGPT1;ANGPT2;ANXA1;ANXA3;ANXA6;APOE;APPL1;APPL2;ARF6;ARHGDIB;ARHGEF7;ARID5B;ARSB;ATP2B4;ATP5F1A;ATP5F1B;BCAR1;BMP4;BMPR2;C1QBP;CALR;CAP1;CAPN7;CARD10;CD40;CDH2;CDH5;CLASP2;CORO1B;CORO1C;CSNK2B;CTSH;CYGB;DAB2IP;DCN;DDR2;DNAJA4;DOCK1;DOCK5;DPP4;DUSP10;EDNRB;EFNB1;EFNB2;EMC10;EMP2;ENG;EPB41L4B;EPB41L5;EPHA2;EPHB4…
GOBP_MYELOID_LEUKOCYTE_DIFFERENTIATION	2.81862	-1.45939	0	-3.1926	3.43406	3.47993	0.000546746	0.249723	0	1.03859e-05	0	0	ACIN1;ADIPOQ;AP3B1;BATF;BATF3;BMP4;C1QC;CAMK4;CASP8;CCR1;CD4;CD74;CEBPA;CEBPE;CITED2;CLDN18;CSF2;CTNNBIP1;CUL4A;DHRS7B;EFNA2;EIF2AK1;ESRRA;EVI2B;FASN;FOS;FSTL3;GAB2;GAB3;GATA1;GATA3;GLO1;GPR137;GPR183;GPR55;GPR68;HAX1;HCLS1;HLA-DRB1;HOXA7;ID2;IL12B;IL15;IL23R;INHA;INHBA;INPP5D;IREB2;IRF4;IRF7;ITGB8;JUNB;KLF10;L3MBTL3;LEF1;LIF;LRRC17;LTF;MAFB;MAPK14;MITF;MMP9;MTOR;MYC;NDFIP1;OSCAR;OSTM1;PDE1B;PIAS…
GOBP_POSITIVE_REGULATION_OF_PHAGOCYTOSIS	0	-2.6985	0	-2.53287	3.43315	3.12733	0	0.000634063	0	0.000698995	0	4.15071e-06
GOBP_REGULATION_OF_NEUROGENESIS	0	0	1.67943	-2.93681	3.43221	3.60273	0	0	0.239025	3.89777e-05	0	0
GOBP_REGULATION_OF_EXOCYTOSIS	0	-1.48949	0	0	3.4315	3.3265	0	0.230076	0	0	0	0
GOBP_NEGATIVE_REGULATION_OF_CELL_DIFFERENTIATION	0	0	2.0596	-3.59412	3.42991	3.55309	0	0	0.0869006	0	0	0
GOBP_NEGATIVE_REGULATION_OF_CELL_ACTIVATION	2.41892	-2.43266	-1.75233	-3.94447	3.42924	3.27677	0.00898971	0.00413028	0.189333	0	0	0	ADORA2A;APOE;ARG1;AXL;BLK;BMP4;BTK;CASP3;CBLB;CCR2;CD274;CD300LF;CD74;CD84;CLEC4G;CLNK;CNR1;CNR2;CRTAM;CST7;CYGB;ENPP3;FGL2;FGR;FOXJ1;FOXP3;GLMN;GPNMB;HAVCR2;HLA-DRB1;HLX;HMOX1;ID2;IL2RA;INHA;INHBA;LAG3;LAPTM5;LAX1;LGALS3;LST1;MDK;MILR1;NCKAP1L;NDFIP1;NR1D1;NR1H3;NRARP;PGLYRP1;PGLYRP2;PLA2G2D;PRKCD;PRNP;PTPN22;PTPN6;PTPRC;RUNX1;RUNX3;SAMSN1;SERPINE2;SFRP1;SFTPD;SHH;SMAD7;SOCS1;SOX11;SPI1;SYT11;TA…
GOBP_DETECTION_OF_LIGHT_STIMULUS	0	0	0	2.72093	1.71719	1.9091	0	0	0	0.000770385	0.0682348	0.0313633				ABCA4;AIPL1;ATP8A2;BEST1;CACNA1F;CACNA2D4;CAMKMT;CNGB1;CRB1;ELOVL4;GNAT1;GNAT2;GNGT2;GPR88;GRK1;GRK4;GRM6;GUCA1A;GUCY2D;OPN5;PDE6B;RGS9BP;RHO;RP1;RRH;SAG;SLC24A2;TRPC3;TULP1
GOBP_DOPAMINE_SECRETION	1.69247	0	2.28557	2.70808	2.09008	2.22936	0.178857	0	0.0307869	0.000821475	0.0128084	0.00604688			ABAT;CHRNA6;FGF20;GABBR1;GDNF;KCNA2;RAB3A;SNCG;SYT13;SYT15;SYT17;SYT2;SYT3;SYT4;SYT5;SYT6;SYT7	ABAT;CHRNA4;CHRNA6;CHRNB2;CNR1;DTNBP1;FGF20;GDNF;HTR1B;HTR2A;OPRK1;PRKN;RAB3A;SNCG;SYT1;SYT10;SYT11;SYT12;SYT13;SYT17;SYT2;SYT3;SYT4;SYT5;SYT6;SYT7;SYT8;SYT9
GOBP_SINGLE_FERTILIZATION	-1.81867	0	0	2.65652	2.46238	2.60174	0.0892192	0	0	0.00126267	0.00128799	0.000562323				ACR;ADAM20;ADAM21;ADAM32;AR;ATP8B3;BSPH1;CACNA1H;CCDC136;CCDC87;CDK1;CECR2;CLGN;CRISP1;DKKL1;EQTN;FAM170B;FETUB;FOLR1;FOLR2;GLIPR1L1;GLRB;GNPDA1;HOXA11;HOXD9;HYAL3;IZUMO1;IZUMO1R;LHFPL2;LYZL4;LYZL6;MST1R;NPM2;OVGP1;PCSK4;PITHD1;PKDREJ;PLAT;PLB1;PLCD4;PLCZ1;PRSS37;RAB3A;RIMS1;RNASE10;SERPINA10;SLC22A16;SLC9B1;SPACA7;SPAM1;SPESP1;TMEM95;TNP1;TRIM36;TRPC3;ZAN;ZP1;ZPBP
GOBP_REGULATION_OF_CELL_PROJECTION_ORGANIZATION	0	0	0	-2.88196	3.4231	3.28705	0	0	0	3.9973e-05	0	0
GOBP_INTERLEUKIN_1_PRODUCTION	0	-3.15625	0	-2.42826	3.42043	3.40589	0	1.49887e-05	0	0.00144786	0	0		ACP5;APOA1;CARD17;CASP8;CCR7;CD36;CX3CL1;EGR1;ERRFI1;F2R;F2RL1;FFAR1;FZD5;GHRL;GSTP1;HK1;HSPB1;IFI16;IGF1;IL16;IL1R2;LILRA5;MEFV;MNDA;MYD88;NLRC4;NLRP1;NLRP12;NLRP3;NOD1;ORM1;P2RX7;PANX1;PANX2;PYCARD;RIPK2;S1PR3;SERPINB1;SMAD3;TLR6;TLR8;TNFAIP3;TRIM16;TYROBP;USP50;ZC3H12A
GOBP_REPRODUCTIVE_SYSTEM_DEVELOPMENT	0	0	0	-2.33869	3.4082	3.494	0	0	0	0.00259079	0	0
GOBP_NEGATIVE_REGULATION_OF_TRANSPORT	0	-3.04812	0	-2.98178	3.40535	3.28502	0	4.9806e-05	0	3.50746e-05	0	0		ABAT;ABCA2;ABCA7;ABCG5;ABCG8;ACE;ACTN2;ADA;ADRA2B;ADTRP;AKT2;ANGPT1;ANK3;ANO9;ANXA2;APOA2;APOD;ARF6;ATF4;ATP7A;AVPR2;BAG4;BARD1;BCR;BIN1;CAB39;CASQ2;CAV1;CAV3;CD200;CD300LF;CD36;CD47;CD84;CNN2;COMMD1;CORO1A;CRYAB;CSK;CTTNBP2NL;CYFIP1;CYP4F2;CYP51A1;DMTN;DPH3;EGF;EPHB2;EPPIN;F2R;FABP5;FFAR4;FIS1;FOXF1;FRMD4A;GEM;GHRL;GJA1;GNAI2;GPR35;GSTM2;HAMP;HMGCR;HMOX1;HTR2A;IL1B;INSIG1;IRS1;ISCU;ITGB1BP1;JAGN…
GOBP_IMMUNE_RESPONSE_REGULATING_SIGNALING_PATHWAY	0	-3.4023	-2.24237	-4.06033	3.4	3.25667	0	0	0.0341952	0	0	0		ACOD1;ADA;BANK1;BAX;BCL10;BLNK;BTK;BTLA;BTN3A1;C5AR1;C5AR2;CARD11;CAV1;CCR7;CD160;CD19;CD22;CD226;CD28;CD300LF;CD36;CD38;CD47;CD79A;CD79B;CD81;CD8A;CLEC4D;CLEC4E;CMKLR1;CR2;CREBBP;CRKL;CSK;CTLA4;DDX3X;DGKZ;DHX58;DUSP22;EIF2B5;EP300;ERMAP;ESR1;F2RL1;FCER1G;FCGR3A;FCHO1;FCRL3;FGR;FYB1;FYB2;GATA3;GPLD1;GRAMD4;HCK;HRAS;HSPA1A;INPP5D;IRAK2;IRAK3;IRF4;IRF7;ITK;KLHL6;KLRC2;KLRD1;KLRK1;LAPTM5;LCK;LCP2;LG…	ADA;ALPK1;BANK1;BCL10;BLK;BLNK;BTK;BTN2A2;BTN3A1;BTNL2;C1QBP;CACTIN;CCR7;CD14;CD19;CD226;CD276;CD28;CD300LF;CD81;CD8A;CLEC4D;CLEC4E;COLEC12;CR2;CSK;CTSS;DDX58;DDX60;DHX58;DUSP22;EIF2B2;EIF2B3;EIF2B5;ERMAP;ESR1;F2RL1;FCER1G;FCGR3A;FCN1;FFAR2;FGR;FPR3;FYB1;FYB2;FYN;GCSAM;GPLD1;GPR33;GRAMD4;HAVCR2;HCK;HLA-DRB1;HRAS;HSPA1A;IFI35;IFIH1;IL20RB;INAVA;IRF4;IRF7;IRGM;ITK;KHDRBS1;KLHL6;KLRC2;KLRC4-KLRK1;KL…
GOBP_SISTER_CHROMATID_SEGREGATION	-2.68181	0	-1.80454	2.63707	1.48114	1.55973	0.000730599	0	0.164678	0.00142735	0.1532	0.119297				BUB1B;CCNB1;CDC20;CDC6;CDCA5;CDCA8;CDT1;CENPF;CENPK;CEP55;DDX11;DLGAP5;DSCC1;DSN1;ESCO2;ESPL1;FBXO5;GEN1;KIF14;KIF18B;KIF22;KIF23;KIF2C;KIFC1;KNSTRN;MAD2L1;NCAPG;NCAPG2;NCAPH;NDC80;NEK2;NSL1;NUF2;PRC1;RACGAP1;RMI2;SGO1;SMC1B;SPAG5;SPDL1;STAG3;TOP2A;TRIP13;USP44;ZWILCH
GOBP_EXOCYTOSIS	0	0	0	-1.66851	3.38038	3.37109	0	0	0	0.0776807	0	0
GOBP_REGULATION_OF_REGULATED_SECRETORY_PATHWAY	0	0	1.85274	0	3.37697	3.22261	0	0	0.153205	0	5.60241e-06	0
GOBP_POSITIVE_REGULATION_OF_CELL_POPULATION_PROLIFERATION	1.74843	-2.67901	1.90463	-3.46742	3.37374	3.53392	0.153266	0.000734828	0.133475	0	5.58086e-06	0
GOBP_REGULATION_OF_ENDOCYTOSIS	-1.51468	-1.57096	0	-3.00346	3.37271	3.10436	0.236332	0.186881	0	2.38526e-05	5.55948e-06	8.083e-06
GOBP_ADENYLATE_CYCLASE_INHIBITING_G_PROTEIN_COUPLED_RECEPTOR_SIGNALING_PATHWAY	0	0	0	2.63076	3.05951	3.11731	0	0	0	0.00146247	1.94672e-05	4.07853e-06				ADORA1;ADRA2A;CASR;CHRM1;EDN1;GABBR2;GNAT1;GNAZ;GPR176;GPR37;GPR37L1;GRIK3;GRM1;GRM4;GRM6;GRM7;HTR1B;HTR4;HTR5A;MARCO;MCHR1;NPY2R;OPRK1;PDE2A;PSAPL1;PTGDR2;RGS1
GOBP_POSITIVE_REGULATION_OF_LEUKOCYTE_MIGRATION	0	0	-1.73564	-2.60623	3.36001	3.0166	0	0	0.196821	0.000382169	1.0905e-05	3.36088e-05
GOBP_CARDIAC_MUSCLE_TISSUE_DEVELOPMENT	-3.3004	-2.77345	0	-1.58732	3.35939	3.45421	0	0.000346846	0	0.104883	1.08637e-05	0	ACTC1;ACTN2;ADAMTS9;ADPRHL1;AKAP6;ALDH1A2;ALPK2;ALPK3;ANKRD1;ASB2;BVES;CAV3;CSRP3;DLL1;DSP;ENG;ERBB4;FGF2;FHL2;FHOD3;GATA4;GJC1;HAMP;HCN4;HEG1;HOPX;ITGB1;JPH2;LRRC10;MEF2C;MYBPC3;MYH11;MYH6;MYH7;MYL2;MYL3;MYL7;MYLK2;MYLK3;MYO18B;MYOCD;NEB;NKX2-5;NOG;NOTCH1;NPPA;NRAP;PDGFRA;PDLIM5;PLEC;PLN;PRKAR1A;RYR2;S1PR1;SCN5A;SGCB;SGCD;SGCG;SHOX2;SLC8A1;SOX6;TBX20;TBX3;TCAP;TNNC1;TNNI1;TNNI3;TNNT2;TPM1;TTN;VE…
GOBP_ACTIN_POLYMERIZATION_OR_DEPOLYMERIZATION	-1.86047	-2.33482	0	-3.34012	3.35551	3.32604	0.0745211	0.00734118	0	3.92751e-06	1.08227e-05	0
GOBP_SMOOTH_MUSCLE_CONTRACTION	-2.76148	-1.95248	0	-1.34988	3.35418	3.36985	0.000425374	0.0490101	0	0.227356	1.0782e-05	0
GOBP_FOREBRAIN_DEVELOPMENT	-1.76644	0	0	-1.51428	3.35391	3.57692	0.105572	0	0	0.135668	1.07417e-05	0
GOBP_EPITHELIAL_CELL_PROLIFERATION	1.73915	-1.77299	1.91495	-2.90637	3.34768	3.53922	0.159368	0.0997988	0.129875	4.08058e-05	1.07016e-05	0
GOBP_POSITIVE_REGULATION_OF_PLATELET_ACTIVATION	0	0	0	0	3.34722	3.31218	0	0	0	0	1.06618e-05	0
GOBP_POSITIVE_REGULATION_OF_SECRETION	0	0	1.66608	0	3.34125	3.39467	0	0	0.248993	0	1.06223e-05	0
GOBP_PROGRAMMED_CELL_DEATH	0	-3.16137	0	-6.47908	3.32139	3.29598	0	1.51737e-05	0	0	1.05831e-05	0		ACE;ACER2;ACKR3;ACTC1;ACTN2;ACTN3;ADA;ADAMTS20;ADAMTSL4;ADAR;ADM;ADNP;ADORA2A;ADRA1A;AEN;AGAP2;AGT;AIMP2;AKT2;AKTIP;ALB;ALKBH7;ALOX12;ALPK2;ALX4;AMIGO2;AR;ARF6;ARHGAP10;ASNS;ATCAY;ATF3;ATF4;ATG4D;ATP2A1;ATP2A3;AURKA;AXIN1;BAG1;BCL10;BCL11B;BCL2L1;BCL2L13;BCL2L14;BCL3;BCL7B;BDKRB2;BEX2;BID;BIN1;BMP7;BMPR2;BNIPL;BRSK2;BTC;BTG1;BTG2;BTK;BUB1B;CALHM2;CAMK1D;CAMK2A;CAPN3;CARD11;CARD14;CARD17;CASP8;CAV…		ACE;ACER2;ACER3;ACIN1;ACKR3;ACTC1;ACTN1;ACTN4;ACVR1B;ADAM15;ADAM17;ADAM8;ADAMTSL4;ADAR;ADNP;AHCYL1;AIMP2;AKAP12;AKT1;ALKBH1;ANGPT1;ANKLE2;ANKRD13C;ANO6;ANP32B;ANP32E;ANXA1;ANXA4;ANXA5;ANXA6;APAF1;APBB1;APC;API5;APOE;APP;AQP1;AREL1;ARF4;ARF6;ARG2;ARHGDIA;ARHGEF2;ARHGEF7;ARL6IP1;ARL6IP5;ARMC10;ASAH1;ASCL1;ASIC2;ASNS;ATF2;ATF3;ATF4;ATF5;ATF6;ATG3;ATG5;ATM;ATN1;ATP2A3;ATP5F1A;ATP5IF1;B4GALT1;BABAM2;B…
GOBP_REGULATION_OF_GTPASE_ACTIVITY	-2.42579	0	2.43654	-3.85273	3.31671	2.9382	0.00403474	0	0.015473	0	1.05442e-05	5.86111e-05			ABR;ADAP1;ADAP2;ADPRH;AFDN;AGRN;AJUBA;AKT2;ARAP1;ARAP3;ARFGEF1;ARHGAP11A;ARHGAP12;ARHGAP22;ARHGAP24;ARHGAP29;ARHGAP35;ARHGAP42;ARHGAP44;ARHGAP45;ARHGAP6;ARHGAP9;ARHGEF15;ARHGEF16;ARHGEF19;ARHGEF26;ARHGEF5;ARHGEF7;ARL2;ARRB2;ASAP1;ASAP2;ASAP3;BBS4;BCAR3;BCAS3;BCR;CAV2;CBLB;CCDC125;CCL11;CCL17;CCL22;CCL24;CCL7;CCPG1;CD40;CDKL5;CHN2;CPEB2;CRK;CRKL;DAB2IP;DENND1B;DOCK10;DOCK6;DOCK9;DVL2;DVL3;EFNA5;EL…
GOBP_TISSUE_REMODELING	0	0	0	-1.80736	3.30946	3.35574	0	0	0	0.0445549	1.05056e-05	0
GOBP_REGULATION_OF_TRANSPORTER_ACTIVITY	-2.75701	-1.70411	0	0	3.30567	3.18317	0.000456204	0.125028	0	0	1.04672e-05	4.34288e-06
GOBP_RESPONSE_TO_MECHANICAL_STIMULUS	-1.68252	-1.93972	0	-2.84338	3.30165	3.09691	0.142045	0.0511901	0	5.08805e-05	1.04292e-05	1.19985e-05
GOBP_MORPHOGENESIS_OF_AN_EPITHELIUM	0	0	0	-3.21667	3.2971	3.45252	0	0	0	7.1283e-06	1.03914e-05	0
GOBP_CELL_ACTIVATION_INVOLVED_IN_IMMUNE_RESPONSE	2.25343	-3.03364	0	-3.74389	3.29659	3.10069	0.0207005	4.83267e-05	0	0	1.03539e-05	1.2101e-05
GOBP_MITOTIC_SISTER_CHROMATID_SEGREGATION	-2.63889	0	-1.92784	2.62729	1.64937	1.73972	0.000996273	0	0.112173	0.00147368	0.0872474	0.0631253				BUB1B;CCNB1;CDC20;CDC6;CDCA5;CDCA8;CDT1;CENPF;CENPK;CEP55;DLGAP5;DSCC1;DSN1;ESPL1;FBXO5;GEN1;KIF14;KIF18B;KIF22;KIF23;KIF2C;KIFC1;KNSTRN;MAD2L1;NCAPG;NCAPG2;NCAPH;NDC80;NEK2;NSL1;NUF2;PRC1;RACGAP1;SGO1;SMC1B;SPAG5;SPDL1;TRIP13;USP44;ZWILCH
GOBP_NEURAL_TUBE_FORMATION	1.92559	2.40218	0	-2.49409	0	0	0.0873459	0.0148074	0	0.000908529	0	0		ABL1;APAF1;BBS4;BMP4;BMP5;BRD2;CASP3;CC2D2A;CDK20;CELSR1;CITED2;COBL;DEAF1;DVL1;DVL2;DVL3;FOLR1;FUZ;FZD2;FZD3;FZD6;GLMN;HECTD1;HIF1A;IFT122;IFT172;IFT52;IFT57;KAT2A;KIF20B;LIAS;LRP2;MED12;MIB1;MKS1;MTHFR;NODAL;NOG;OPA1;OVOL2;PHACTR4;PLXNB2;PRICKLE1;PRKACB;PTCH1;PTK7;SCRIB;SEC24B;SEMA4C;SETD2;SFRP1;SFRP2;SOX4;SPINT1;SPINT2;ST14;STIL;STK3;SUFU;TCTN1;TEAD2;TGFB1;TGFB2;TMED2;TSC1;TSC2;TULP3;TWIST1;VA…
GOBP_PROTEIN_LOCALIZATION_TO_ORGANELLE	-3.08006	2.44294	2.27572	-5.65995	-3.32704	-3.62442	1.21141e-05	0.0112486	0.0326161	0	0	0	ABCA7;ABHD17B;ABHD17C;ABLIM3;ABRA;ACD;ADAM10;AGK;AIFM1;AIP;AKAP11;AKT1;ANGPT1;ANK2;ANKRD13C;AP3B1;AP3D1;AP3M1;AP4M1;APC;APOD;APPL1;ARF4;ARF6;ARFRP1;ARIH2;ARL1;ARL13B;ARL2;ARL2BP;ARL3;ARL5A;ARL5B;ARL5C;ARL6;ATF2;ATP13A2;ATP5IF1;ATP6V1D;ATR;ATRX;AUP1;AURKA;AURKB;BAG3;BAG4;BAG6;BANP;BAP1;BARD1;BAX;BBS2;BBS9;BCAP29;BCAP31;BCL3;BCS1L;BICD1;BICD2;BLOC1S6;BMP7;BNIP3L;BRCA2;BTF3;BUB3;BYSL;C2CD3;CABP1;CAC…	ABCA7;ABHD17A;ABHD17B;ABLIM3;ACD;ADAM10;AGK;AGT;AIFM1;AKAP11;AKT1;ANGPT1;ANKRD13A;ANKRD13C;AP3B1;AP3D1;AP3M1;AP4M1;APC;APPL1;APPL2;ARF4;ARF6;ARFRP1;ARIH2;ARL1;ARL13B;ARL2;ARL3;ARL5A;ARL5B;ARL5C;ARL6;ATF2;ATG13;ATP5IF1;ATP6V1D;ATR;ATRX;AUP1;AURKB;BAG3;BAG4;BAG6;BANP;BAP1;BARD1;BAX;BBS1;BBS2;BBS4;BBS9;BCAP29;BCAP31;BCS1L;BICD1;BICD2;BLOC1S6;BMP4;BNIP3L;BRCA2;BTF3;BUB3;C2CD3;CABP1;CACNG4;CACNG5;CACN…	ABHD17A;ABHD17B;ABHD17C;ABLIM3;ACD;ADAM10;AGK;AGT;AIFM1;AIP;AKAP11;AKT1;ANGPT1;ANKRD13A;ANKRD13C;AP3B1;AP3D1;AP3M1;AP4M1;APC;APOD;APPL1;APPL2;ARF4;ARF6;ARFRP1;ARIH2;ARL1;ARL13B;ARL2;ARL2BP;ARL5A;ARL5B;ARL5C;ATF2;ATG13;ATP13A2;ATP6V1D;ATR;ATRX;AUP1;BAG3;BAG4;BAG6;BANP;BAP1;BAX;BBS1;BBS2;BBS4;BBS9;BCAP29;BCAP31;BCL3;BICD1;BICD2;BID;BLOC1S6;BMP4;BMP7;BNIP3L;BTF3;BUB3;BYSL;C2CD3;CABP1;CACNG5;CACNG7;C…	ABCA7;ABHD17A;ABHD17B;ABHD17C;ABLIM3;ACD;ADAM10;AIFM1;AIP;AKAP11;AKT1;ANGPT1;ANKRD13A;ANKRD13C;AP3B1;AP3D1;AP3M1;AP4M1;APC;APOD;APPL1;APPL2;ARF4;ARF6;ARFRP1;ARIH2;ARL1;ARL13B;ARL2;ARL2BP;ARL3;ARL5A;ARL5B;ATF2;ATG13;ATP13A2;ATP5IF1;ATP6V1D;ATR;ATRX;AUP1;BAG3;BAG4;BAG6;BANP;BAP1;BAX;BBS2;BBS9;BCAP31;BCL3;BCS1L;BICD2;BID;BLOC1S6;BMP4;BNIP3L;BTF3;BUB3;BYSL;C2CD3;CALM3;CALR;CAMLG;CARD10;CBLB;CC2D2A;CC…		ACD;AGK;AIFM1;AIP;AKAP11;AKT1;ANKRD13C;AP3M1;AP4M1;APPL1;ARF4;ARF6;ARIH2;ARL1;ARL13A;ARL13B;ARL2;ARL2BP;ARL5A;ARL6;ATF2;ATG13;ATP6V1D;ATR;ATRX;AUP1;BAG3;BAP1;BBS1;BBS2;BBS4;BBS9;BCS1L;BICD1;BNIP3L;BOD1;BTF3;BUB3;BYSL;C2CD3;CALM3;CALR;CAMLG;CBLB;CCDC14;CCDC39;CCDC66;CCT2;CCT3;CCT4;CCT5;CCT6A;CCT7;CCT8;CD2AP;CD81;CDH1;CDK20;CDK5RAP3;CENPQ;CEP250;CEP68;CEP72;CHCHD10;CHCHD4;CHMP4A;CHMP7;CIZ1;COG3;COG…
GOBP_MUSCLE_CELL_DIFFERENTIATION	-4.94585	-3.38204	-2.10399	-1.98094	3.28702	3.40926	0	0	0.0606233	0.0200478	1.02065e-05	0	ACTA1;ACTC1;ACTG1;ACTN2;ACTN3;ACTN4;ADAM12;ADAMTS15;ADM;ADPRHL1;AKAP13;AKAP6;ALPK2;ALPK3;ANK2;ANKRD1;ANKRD17;ASB2;ATP2A2;AVPR1A;BARX2;BDNF;BIN1;BMPR1A;BMPR2;BVES;CALR;CAPN2;CAPN3;CASQ1;CAV2;CAV3;CD81;CD9;CDH2;CFL2;CFLAR;CHRNB1;CNTNAP1;CSRP3;CTH;CTNNB1;DLL1;DMD;DMPK;EDNRB;EFNB2;EHD2;ENG;EREG;ERVFRD-1;ERVW-1;FBXO40;FGF10;FHL2;FHOD3;FLNC;FOXF1;GATA4;GPER1;HAMP;HDAC9;HNRNPU;HOMER1;HOPX;IGF1;IGF2;IL4;…	ACTA1;ACTC1;ACTN2;ACTN3;ADGRB1;ADM;ADPRHL1;ADRA1A;AKAP6;ALPK2;ALPK3;ASB2;AVPR1A;BARX2;BIN1;BVES;CAPN3;CASQ1;CAV3;CD53;CFL2;CSRP3;CYP26B1;ENG;EREG;FBXO40;FHL2;FHOD3;FLNC;FOXF1;G6PD;HAMP;HDAC9;HOPX;IGF2;IL4R;KEL;KLF5;KLHL40;KLHL41;LDB3;LMOD2;LMOD3;LRRC10;MESP1;MSX1;MYH6;MYL2;MYLK3;MYO18B;MYOCD;MYOM2;MYOZ1;MYOZ2;MYPN;NEB;NOS1;NRAP;OBSCN;POPDC2;PPARA;RBM24;RBM38;RIPOR2;RYR1;SGCD;SIK1;SMYD1;SOX6;SRF;S…
GOBP_POSITIVE_REGULATION_OF_REACTIVE_OXYGEN_SPECIES_METABOLIC_PROCESS	0	-2.15048	0	-3.35163	3.28369	3.27136	0	0.0195712	0	0	1.01703e-05	0
GOBP_MONOVALENT_INORGANIC_CATION_HOMEOSTASIS	0	0	0	0	3.28209	3.2332	0	0	0	0	1.01344e-05	0
GOBP_SENSORY_PERCEPTION_OF_MECHANICAL_STIMULUS	0	0	0	2.59536	3.29274	3.19347	0	0	0	0.00183235	1.03166e-05	4.39716e-06				ADGRV1;ASIC3;ATP2B2;ATP6V0A4;ATP6V1B1;BARHL1;BIRC5;CDH23;CDKN2D;CEACAM16;CEMIP;CHRNA10;CHRNA9;CHRNB2;CLRN2;COCH;COL11A1;COL11A2;COL2A1;CRYM;DCDC2;ESPN;ESPNL;EYA1;EYA4;GABRB2;GJB2;GJB6;GJC3;GRM7;GSDME;HOMER2;HOXA1;HPN;HTR2A;KCNA1;LHFPL4;LHFPL5;LRTOMT;MYO15A;MYO1A;MYO3A;MYO3B;MYO7B;NTRK1;OTOA;OTOF;OTOGL;OTOS;P2RX2;PCDH15;PDZD7;POU4F3;RAB3A;ROR1;SLC17A8;SLC26A4;SOBP;SPTBN4;SRRM4;STRC;TECTA;TFAP2A;TH…
GOBP_NEGATIVE_REGULATION_OF_IMMUNE_SYSTEM_PROCESS	2.78924	-2.91002	-2.25175	-4.73388	3.28074	3.08279	0.000718689	0.000127332	0.033179	0	1.00632e-05	1.59173e-05	ACOD1;ADIPOQ;ADORA1;ADORA2A;ADTRP;ARG1;ARRB2;AXL;BLK;BMP4;BTK;C1QC;C5;CASP3;CBLB;CCL2;CCR2;CD160;CD274;CD300LF;CD74;CD84;CD96;CLEC12B;CLEC4G;CLNK;CNR1;CR2;CRTAM;CST7;CX3CR1;CXCL12;DCST1;ENPP3;FAM3A;FCRLB;FGL2;FGR;FOXJ1;FOXP3;FSTL3;FURIN;GCSAM;GLMN;GPAM;GPNMB;GPR55;GPR68;GPX1;GREM1;HAVCR2;HCK;HLA-DOA;HLA-DRB1;HLX;HMOX1;HOXA7;ID2;IL12B;IL17D;IL1RL1;IL27RA;IL2RA;IL7R;INHBA;IRAK3;KLRD1;KLRK1;LAG3;LAP…		ADA;ADAR;ADIPOQ;ADORA2A;ADTRP;AKT1;ALOX15;AMBP;ANXA1;ARG1;ATM;BANF1;BANK1;BCL6;BLK;BST2;BTK;BTN2A2;C1QC;CACTIN;CARTPT;CASP3;CCL2;CCL28;CCR2;CD274;CD300LF;CD74;CD86;CD96;CEBPB;CLDN18;CNR1;CNR2;COL3A1;CR2;CRK;CRTAM;CST7;CX3CL1;CX3CR1;CXCL12;CYP19A1;DHX58;DLG1;DUSP10;DUSP22;EMILIN1;ENPP3;FAM3A;FBN1;FGL1;FGL2;FGR;FYN;GCSAM;GLI3;GLMN;GPER1;GPR137;GPR18;GPX1;GREM1;HAVCR2;HCK;HFE;HLA-DOA;HLA-DRB1;HLA-E;…	ADAR;ADGRF5;AKT1;ANGPT1;ANXA1;ARG2;BANF1;BANK1;BCL6;BLK;BST2;C5;CBFB;CCR2;CD22;CD274;CD300LF;CD47;CD55;CD74;CD84;CDK6;CEBPB;CLDN18;COL3A1;CRK;CTNNB1;CX3CL1;CX3CR1;DPP4;DUSP1;ELF1;EMILIN1;EZR;FADD;FBN1;FGL2;FGR;FOXF1;FOXJ1;FSTL3;GLI3;GLMN;GPER1;GPR18;GPX1;GRN;HCK;HLA-DOB;HLA-E;HLX;HSPA9;IFI16;IHH;IL4R;INPP5D;IRF1;ISG15;ITCH;JAK3;KITLG;LAG3;LAPTM5;LDLR;LGALS3;LRCH1;LRRC17;LRRC32;LYN;MDK;MICA;MIF;MN…
GOBP_POSITIVE_REGULATION_OF_ENDOTHELIAL_CELL_PROLIFERATION	0	-2.18873	0	-2.66905	3.28052	3.12324	0	0.0162752	0	0.000240201	1.00281e-05	4.1143e-06
GOBP_TOLL_LIKE_RECEPTOR_SIGNALING_PATHWAY	1.62729	0	0	-2.4413	3.2805	3.20465	0.217039	0	0	0.00133555	9.99311e-06	4.41095e-06
GOBP_REGULATION_OF_IMMUNE_EFFECTOR_PROCESS	1.99338	-2.96848	-1.97705	-3.463	3.27923	3.0732	0.0673692	9.843e-05	0.0940441	0	9.95841e-06	1.57409e-05
GOBP_REGULATION_OF_RESPONSE_TO_WOUNDING	-2.97065	-2.17952	0	-2.27348	3.27805	3.27603	5.04442e-05	0.0169637	0	0.00399697	9.92395e-06	0
GOBP_HEART_DEVELOPMENT	-2.76354	-2.03166	0	-3.37021	3.27617	3.31337	0.00042837	0.0346763	0	0	9.88973e-06	0
GOBP_REGULATION_OF_LIPID_LOCALIZATION	0	-1.83598	1.98206	-1.75393	3.27211	3.45689	0	0.0792366	0.105257	0.0558128	9.85575e-06	0
GOBP_LEUKOCYTE_DIFFERENTIATION	3.61264	-3.15246	0	-4.45879	3.26934	3.20929	0	1.48081e-05	0	0	9.822e-06	4.46696e-06	ADAM8;ADIPOQ;AICDA;AIRE;AMBRA1;AP3B1;AXL;BAD;BATF;BATF3;BCL11B;BLK;BMP4;BTK;C1QC;CAMK4;CARD11;CCR1;CCR2;CCR6;CCR9;CD1D;CD3D;CD3E;CD3G;CD4;CD40LG;CD74;CD83;CD86;CD8A;CDH17;CEBPA;CEBPE;CITED2;CLEC4D;CMTM7;CR2;CRACR2A;CRTAM;CSF2;CTNNBIP1;CYP26B1;DCLRE1C;DHRS7B;DLL4;DOCK10;DOCK2;EFNA2;EGR1;EGR3;EIF2AK1;EOMES;ERBB2;ESRRA;EVI2B;FASN;FCER1G;FGL2;FLT3;FOS;FOXJ1;FOXP3;FSTL3;FUT7;FZD7;FZD8;FZD9;GAB3;GATA1;…	ADA;ANXA2;ATP6AP1;B2M;BAK1;BAX;BCL11B;BCL3;BCL6;BGLAP;BLNK;BTK;CARD11;CASP8;CBFB;CCR1;CCR6;CCR7;CCR9;CD109;CD19;CD2;CD27;CD28;CD3D;CD3E;CD3G;CD4;CD40LG;CD79A;CD79B;CD81;CD86;CD8A;CDH17;CEBPB;CEBPE;CEBPG;CHD7;CLEC4D;CLEC4E;CLPTM1;CR2;CRTAM;CSF1R;CTLA4;CTNNBIP1;CYP26B1;DCAF1;DLL1;DLL4;DOCK11;DOCK2;DUSP10;EGR1;EGR3;EOMES;EP300;EPHA2;ESRRA;EVI2B;F2RL1;FAM20C;FARP2;FCER1G;FCRL3;FGL2;FOS;FZD5;FZD8;GAB3…
GOBP_FUSION_OF_SPERM_TO_EGG_PLASMA_MEMBRANE_INVOLVED_IN_SINGLE_FERTILIZATION	-1.86457	0	0	2.58957	1.37237	1.36876	0.0733318	0	0	0.00184426	0.211172	0.214505				CRISP1;EQTN;FOLR1;FOLR2;IZUMO1;IZUMO1R;LYZL4;LYZL6;SPAM1;SPESP1
GOBP_CELL_FATE_SPECIFICATION	1.85027	0	0	0	3.26479	3.33622	0.112803	0	0	0	9.75518e-06	0
GOBP_EMBRYONIC_ORGAN_MORPHOGENESIS	2.04615	2.00575	2.37642	0	3.26347	3.45832	0.0541611	0.119637	0.0207408	0	9.72211e-06	0			ACVR1;AHI1;ALX4;APLNR;ARL13B;ASB2;BBS5;BMP4;CCDC39;CCDC40;CHD7;CITED2;COL2A1;DLL1;DSCAML1;DVL1;DVL2;EDN1;EDNRA;EFNA1;EIF4A3;FGF10;FGF9;FGFR2;FOLR1;FOXC2;FOXE1;FOXG1;FRS2;GATA2;GATA3;GATA4;GLI1;HAND1;HIPK2;HNF1B;HOXA2;HOXA4;HOXA5;HOXA7;HOXA9;HOXB2;HOXB3;HOXB5;HOXB6;HOXB8;HOXD4;HOXD9;HPN;ID2;IFT140;IFT172;IFT52;IHH;INSIG2;IRX5;ITGA8;KCNQ4;LRIG3;MAFB;MAPK1;MDFI;MED12;MFAP2;MIB1;MKKS;NIPBL;NKX2-5;NOT…
GOBP_RESPONSE_TO_CATECHOLAMINE	0	0	0	0	3.26251	3.51291	0	0	0	0	9.68927e-06	0
GOBP_HEART_PROCESS	-4.56872	-3.16348	0	-1.665	3.25833	3.23081	0	1.53634e-05	0	0.0787748	9.65664e-06	0	ABCC9;ACTC1;ADA;ADM;ADRB1;ANK2;APLN;ATP1B2;ATP2A1;ATP2A2;ATP2A3;ATP2B2;ATP2B4;AVPR1A;BIN1;BVES;CACNA1C;CACNA2D1;CASQ2;CAV1;CAV3;CSRP3;CTNNA3;DES;DLG1;DNM1L;DSC2;DSP;EDN3;EDNRB;FGF12;FOXN4;GATA4;GJC1;GSN;GSTM2;HCN4;HOPX;HRC;HSPB7;KCND3;KCNE5;KCNG2;KCNJ12;KCNJ3;KCNJ5;KCNN2;MYBPC3;MYH6;MYH7;MYL2;MYL3;MYL4;MYL7;MYLK2;NKX2-5;NOS1;NOS3;NPPA;PDE4D;PDE5A;PLN;POPDC2;RPS6KA2;RYR2;SCN10A;SCN1B;SCN3B;SCN4B;S…	ABCC9;ACE;ACTC1;ADA;ADM;ADRA1A;ADRB1;AGT;AKAP13;ANK2;APLN;ATP1A1;ATP1A3;ATP2A1;ATP2A2;ATP2A3;ATP2B3;ATP2B4;AVPR1A;BIN1;BVES;CASQ2;CAV1;CAV3;CORIN;CSRP3;CTNNA3;CXCR4;DES;DSC2;DSP;EDNRB;EPAS1;FGF12;FXYD1;GJA1;GJA5;GJC3;GLP1R;GNAI2;GRK2;GSN;GSTM2;HBEGF;HOPX;HRC;HSPB7;JUP;KCNE2;KCNE4;KCNG2;KCNJ12;KCNJ2;KCNJ3;KCNN2;MAP2K3;MAP2K6;MYH6;MYH7;MYL2;MYL3;MYL4;MYL7;MYLK2;NOS1;NOS1AP;NPPA;PDE4B;PDE4D;POPDC2;P…
GOBP_CELL_CELL_JUNCTION_ASSEMBLY	-1.74179	0	0	-1.89656	3.25596	3.2084	0.114143	0	0	0.0296971	9.62424e-06	4.42482e-06
GOBP_REGULATION_OF_PROTEIN_KINASE_ACTIVITY	-1.94432	-2.70235	0	-4.01736	3.25246	3.13402	0.0524597	0.000627061	0	0	9.59205e-06	4.18777e-06
GOBP_SUPEROXIDE_ANION_GENERATION	0	-1.82151	0	-2.45714	3.25043	3.19147	0	0.0835893	0	0.00117079	9.56008e-06	4.36985e-06
GOBP_POSITIVE_REGULATION_OF_PROTEIN_METABOLIC_PROCESS	0	-2.66828	0	-6.83262	3.24815	3.07889	0	0.000812142	0	0	9.52831e-06	1.57846e-05				ABCA2;ABCB10;ABI1;ABL1;ACE;ACER2;ACSL1;ACVR2A;ACVRL1;ADAM17;ADAM8;ADAM9;ADCY8;ADNP;ADRB2;ADRM1;AGER;AGO2;AGTPBP1;AGTR1;AIMP2;AJUBA;AKAP13;AKAP8;AKAP9;AKIRIN2;AKT1;ANG;ANGPT1;ANKIB1;ANKLE2;ANP32B;ANTXR1;ANXA2;APAF1;APC;APC2;APH1A;APOE;APP;AREG;AREL1;ARFGEF1;ARHGEF2;ARID5A;ARIH1;ARL2BP;ARL6IP5;ARNT;ARRB1;ARRDC3;ARRDC4;ATF2;ATG10;ATM;ATP2A3;ATP2B4;ATP5IF1;AURKAIP1;BAD;BAG2;BAG6;BAK1;BANK1;BAX;BCAP31…
GOBP_NEGATIVE_REGULATION_OF_LOCOMOTION	-2.17657	-1.9877	0	-3.27636	3.24473	3.13878	0.0166415	0.0424787	0	3.7942e-06	9.49676e-06	4.21285e-06
GOBP_CHEMICAL_SYNAPTIC_TRANSMISSION_POSTSYNAPTIC	-2.10891	0	0	2.57611	3.13706	3.36954	0.0239541	0	0	0.00204288	1.6764e-05	0				ABAT;ADORA1;ADORA2A;CELF4;CHRNA1;CHRNA10;CHRNA2;CHRNA3;CHRNA4;CHRNA6;CHRNA9;CHRNB2;CHRNB4;CHRNE;CUX2;GLRB;GRID2;GRIK2;GRIN1;GRIN2A;GRIN2B;GRIN2C;GRIN2D;IGSF11;MAPK8IP2;NETO1;NLGN1;NLGN3;NPAS4;NRXN1;P2RX1;P2RX2;P2RX3;RELN;RGS4;RIMS1;RIMS2;SEZ6;SHANK1;SLC8A2;SLC8A3;STX1B;TMEM25;TRPV1
GOBP_REGULATION_OF_TOLL_LIKE_RECEPTOR_SIGNALING_PATHWAY	0	0	0	-1.83721	3.23981	3.1499	0	0	0	0.038906	9.43428e-06	4.26391e-06
GOBP_AMIDE_TRANSPORT	1.9396	0	0	0	3.23471	3.24544	0.0837601	0	0	0	9.40335e-06	0
GOBP_NEUROTRANSMITTER_UPTAKE	0	0	0	2.56283	2.63719	2.7102	0	0	0	0.00222322	0.000388038	0.000246886				GFAP;KCNJ10;NOS1;PRKN;RAB3B;SLC18A1;SLC1A2;SLC1A6;SLC1A7;SLC22A1;SLC22A2;SLC22A3;SLC29A2;SLC29A4;SLC6A1;SLC6A12;SLC6A13;SLC6A3;SLC6A4;SLC6A5;SNAP25;SYNGR3
GOBP_LIPID_LOCALIZATION	1.78639	-1.47792	0	0	3.22521	3.34874	0.135437	0.236969	0	0	9.34209e-06	0
GOBP_LEARNING	0	0	0	0	3.2248	3.2091	0	0	0	0	9.31176e-06	4.45282e-06
GOBP_SYNAPTIC_TRANSMISSION_GLUTAMATERGIC	-1.52773	1.96671	0	3.11967	3.22452	3.27175	0.227631	0.140417	0	6.56895e-05	9.28163e-06	0				ADORA1;CACNG4;CACNG5;CACNG7;CACNG8;CCL2;CDH8;CLSTN3;CNIH2;DGKI;DKK1;GRIA2;GRID1;GRID2;GRIK1;GRIK2;GRIK3;GRIK4;GRIN2D;GRM1;GRM4;GRM6;GRM7;HTR1B;HTR2A;KMO;MAPK8IP2;NAPB;NLGN1;NLGN3;NRXN1;NTRK1;OXTR;P2RX1;PLPPR4;PRKN;RELN;SLC17A7;SLC17A8;SYT1;TNF;TNR;UNC13C
GOBP_HEAD_DEVELOPMENT	-1.91525	0	0	-2.35749	3.22243	3.46281	0.059438	0	0	0.00229518	9.25169e-06	0
GOBP_REGULATION_OF_INNATE_IMMUNE_RESPONSE	0	-2.18497	-2.12295	-3.24829	3.21949	3.00691	0	0.0165646	0.0571635	3.70709e-06	9.22194e-06	3.30864e-05
GOBP_MUSCLE_CELL_DEVELOPMENT	-5.17998	-4.01664	-3.36796	-1.73798	3.21415	3.24659	0	0	0	0.0594544	9.19238e-06	0	ACTA1;ACTC1;ACTG1;ACTN2;ACTN3;ADM;ADPRHL1;AKAP6;ALPK2;ALPK3;ANK2;ANKRD1;ASB2;ATP2A2;BIN1;BVES;CAPN3;CASQ1;CAV3;CFL2;CSRP3;ENG;FHL2;FHOD3;FLNC;GATA4;HAMP;HDAC9;HOMER1;ITGB1;KEL;KLHL41;LDB3;LMOD1;LMOD2;LMOD3;LRRC10;MYH11;MYH3;MYH6;MYL2;MYL9;MYLK3;MYO18B;MYOM2;MYOZ1;MYOZ2;MYPN;NEB;NKX2-5;NOTCH1;NRAP;OBSCN;PDGFRA;PDLIM5;PLEC;PRKAR1A;RCAN1;RIPOR2;RYR1;SGCB;SGCD;SHOX2;SLC8A1;STAC3;SYNPO2L;SYPL2;TBX3;TC…	ACTA1;ACTC1;ACTN2;ACTN3;ADM;ADPRHL1;ADRA1A;AKAP6;ALPK2;ALPK3;ASB2;BIN1;BVES;CAPN3;CASQ1;CAV3;CFL2;CSRP3;ENG;FHL2;FHOD3;FLNC;G6PD;HAMP;HDAC9;KEL;KLHL40;KLHL41;LDB3;LMOD2;LMOD3;LRRC10;MYH6;MYL2;MYLK3;MYO18B;MYOM2;MYOZ1;MYOZ2;MYPN;NEB;NRAP;OBSCN;PPARA;RIPOR2;RYR1;SGCD;SRF;STAC3;SYNPO2L;SYPL2;TCAP;TMEM182;TMOD1;TMOD4;TNNT2;TNNT3;TTN;UCHL1	ACTA1;ACTC1;ACTN2;ACTN3;ADPRHL1;AKAP6;ALPK2;ALPK3;ANK2;ANKRD1;BIN1;BVES;CAPN3;CASQ1;CAV3;CDK1;CSRP3;FLNC;IGF1;KEL;KLHL40;KLHL41;LDB3;LMOD2;LMOD3;MEGF10;MYF5;MYF6;MYH6;MYL9;MYLK3;MYO18B;MYOG;MYOM2;MYOZ1;MYOZ2;MYPN;NEB;NRAP;OBSCN;RIPOR2;RYR1;SGCD;SHOX2;SMO;SORBS2;STAC3;SYNPO2L;SYPL2;TBX18;TCAP;TMEM182;TMOD4;TNNT2;TNNT3;TPM1;TTN;XK
GOBP_GOLGI_VESICLE_TRANSPORT	-2.00251	2.02124	2.56543	-5.61697	-1.9573	-2.42063	0.0394032	0.11205	0.00764066	0	0.0272853	0.00182902			ACSL3;ANK3;ANKFY1;AP1AR;AP1G1;AP1G2;AP2A1;AP3D1;AP3S1;AP3S2;AP4M1;ARCN1;ARF3;ARF4;ARFGAP2;ARFGAP3;ARFGEF2;ARFRP1;ARL1;ARL3;ATL2;ATL3;ATP2C1;ATP9A;ATP9B;BBS1;BBS2;BCAP29;BCAP31;BET1L;BICD2;BLZF1;BNIP1;CCDC91;CCDC93;CEP19;CNIH4;CNST;COG1;COG2;COG3;COG4;COG5;COG6;COG7;COPA;COPB1;COPB2;COPE;COPG1;COPG2;COPZ1;COPZ2;CREB3L2;CSK;CSNK1D;CUL3;CYTH3;DNAJC28;DNM2;DOP1A;DOP1B;EHD3;EPS15;ERGIC1;ERGIC2;ERGIC3;…	ACSL3;ANK3;ANKFY1;AP1AR;AP1G1;AP1G2;AP2A1;AP3D1;AP3S1;AP3S2;AP4M1;ARCN1;ARF3;ARF4;ARF5;ARFGAP2;ARFGAP3;ARFGEF2;ARFRP1;ARL1;ARL3;ATL2;ATL3;ATP2C1;ATP9A;ATP9B;BBS2;BCAP29;BCAP31;BET1L;BICD2;BLZF1;BNIP1;CCDC91;CCDC93;CEP19;CNIH4;CNST;COG1;COG2;COG3;COG4;COG5;COG6;COG7;COPA;COPB1;COPB2;COPE;COPG1;COPG2;COPZ1;CREB3L2;CSK;CSNK1D;CUL3;CYTH3;DNAJC28;DNM2;DOP1A;DOP1B;EHD3;EPS15;ERGIC1;ERGIC2;ERGIC3;EXOC1;…
GOBP_ACTIN_FILAMENT_POLYMERIZATION	-1.61842	-2.03021	0	-2.92374	3.21257	3.30256	0.176586	0.0348225	0	4.14336e-05	9.13383e-06	0
GOBP_MONONUCLEAR_CELL_MIGRATION	2.21441	-2.35941	1.69884	-3.46447	3.21149	2.84123	0.0249896	0.00626248	0.229325	0	9.10483e-06	9.6074e-05
GOBP_NEGATIVE_REGULATION_OF_CELL_POPULATION_PROLIFERATION	0	-2.2328	0	-3.18513	3.21106	3.29333	0	0.0128875	0	1.03116e-05	9.07602e-06	0
GOBP_NEGATIVE_REGULATION_OF_PROTEOLYSIS	-1.87416	-1.51505	0	-2.61506	3.20273	3.01282	0.0706252	0.21654	0	0.000356391	9.04739e-06	3.32587e-05
GOBP_COLLAGEN_FIBRIL_ORGANIZATION	0	2.07454	0	-2.31793	2.60555	2.6565	0	0.0871642	0	0.00294431	0.000528845	0.00039268		ADAMTS12;ADAMTS14;ADAMTS2;ADAMTS3;ADAMTS7;AEBP1;BMP1;CHADL;COL11A1;COL11A2;COL13A1;COL14A1;COL1A1;COL1A2;COL3A1;COL5A1;COL5A2;COLGALT1;COMP;CRTAP;CYP1B1;DDR2;DPT;EFEMP2;EMILIN1;EXT1;FKBP10;FMOD;FOXC1;FOXC2;GREM1;LOX;LOXL1;LOXL2;LOXL3;LUM;MMP11;NF1;P3H4;PLOD3;RB1;SCX;SFRP2;TGFB2;TGFBR1;TLL1;TNXB;VIPAS39
GOBP_MULTICELLULAR_ORGANISMAL_HOMEOSTASIS	0	-1.80579	1.84546	-2.06031	3.20167	3.11023	0	0.088562	0.154166	0.0132251	8.99067e-06	8.15309e-06
GOBP_PEPTIDE_TRANSPORT	1.81737	0	0	0	3.20037	3.27662	0.122206	0	0	0	8.96257e-06	0
GOBP_SECOND_MESSENGER_MEDIATED_SIGNALING	-3.01137	-2.47897	0	0	3.19824	3.21765	3.20188e-05	0.0031231	0	0	8.93465e-06	0	ACKR2;ACKR3;ACKR4;ACTN3;ADA;ADCY1;ADGRG6;ADM;ADNP;AGTR1;AKAP6;ANK2;ATP2A2;ATP2B4;AVPR1A;CACNA1C;CALM1;CAMKK2;CAP2;CASQ1;CASQ2;CCR10;CD22;CDH13;CGAS;CHRM3;CXCR1;CXCR5;DDAH1;DMPK;EDN3;EDNRB;EGFR;EPHA5;FHL2;GAL;GLP1R;GPR143;GRIN1;GRIN2A;GRIN2B;GSK3B;GSTM2;GUCY1A2;GUCY2D;HOMER2;HOMER3;HRC;HRH1;IGF1;INPP5A;IRGM;KDR;KSR1;KSR2;LAT2;MAPT;MYOZ1;MYOZ2;NCALD;NDNF;NFAT5;NFATC1;NMUR1;NOS1;NOS1AP;NOS2;NOS3;NPP…
GOBP_RESPONSE_TO_DOPAMINE	0	0	0	0	3.19067	3.35454	0	0	0	0	8.9069e-06	0
GOBP_DEVELOPMENTAL_PROCESS_INVOLVED_IN_REPRODUCTION	1.8731	2.95345	0	1.90767	3.18505	3.13991	0.105334	0.000267898	0	0.0711694	8.87933e-06	4.2255e-06		A2M;ACOX1;ACRBP;ADAM15;ADAM21;ADAM28;ADAMTS2;ADCY10;ADGRG1;ADGRG2;ADIG;AFP;AGO4;ALOX15B;AMH;ANKRD49;ARID4A;ARID4B;ARID5B;ARMC2;ARNT;ARRB2;ATAT1;ATRX;BASP1;BBS2;BCL2L11;BIRC2;BMP15;BMP5;BMPR1A;BMPR1B;BNC1;BOK;BRDT;BSG;C3;CALR3;CASP2;CATSPER2;CATSPERD;CATSPERG;CBX2;CCDC134;CCDC87;CCNA1;CCNI;CDC25B;CDK16;CDKN1B;CELF3;CENPI;CEP131;CEP57;CETN2;CFAP157;CFAP206;CFAP43;CFAP44;CFAP54;CFAP58;CFAP65;CFAP69;…
GOBP_MUSCLE_CELL_PROLIFERATION	0	0	0	-2.8165	3.18399	2.80366	0	0	0	6.94095e-05	8.85192e-06	0.000136959
GOBP_POSITIVE_REGULATION_OF_PATTERN_RECOGNITION_RECEPTOR_SIGNALING_PATHWAY	0	0	0	-1.68666	3.18189	3.23328	0	0	0	0.0723905	8.82468e-06	0
GOBP_MYELOID_LEUKOCYTE_MEDIATED_IMMUNITY	0	-2.12212	0	-2.75571	3.1779	3.05065	0	0.0226184	0	0.000117326	8.79762e-06	2.32269e-05
GOBP_ADENYLATE_CYCLASE_ACTIVATING_G_PROTEIN_COUPLED_RECEPTOR_SIGNALING_PATHWAY	-1.96502	-1.46792	0	0	3.17636	3.37569	0.0477888	0.244072	0	0	8.77071e-06	0
GOBP_ENDOTHELIAL_CELL_PROLIFERATION	0	-1.92893	1.70793	-2.46964	3.17302	3.27898	0	0.0540847	0.223558	0.00108478	1.31848e-05	0
GOBP_ANION_TRANSPORT	-2.06517	0	0	2.52096	3.42386	3.42051	0.0295428	0	0	0.00300654	0	0				ABCB11;ABCB4;ABCC2;ABCC6;ADORA1;AGT;ANO2;ANO3;ANO4;ANO5;ANO7;ANO9;ASIC3;AVPR1A;BEST1;BEST3;CA7;CASR;CLCA1;CLCA2;CLCN1;CLDN4;CYB5R2;EDN1;ENPP1;ENPP3;FGF19;FOLR1;FOLR2;GABRA1;GABRA3;GABRA4;GABRA6;GABRB1;GABRB2;GABRD;GABRG3;GABRR2;GABRR3;GFAP;GLRB;GRM1;GRM7;HTR1B;KCNJ10;KMO;LEP;MAP2K6;MFSD2A;MTTP;NMB;NMUR1;NMUR2;NTRK2;P2RY4;PLA2G12B;PLA2G2D;PLA2G2F;PLA2G3;PLA2G5;RACGAP1;RGS4;RTBDN;SFRP4;SFXN1;SLC10A…
GOBP_GRANULOCYTE_CHEMOTAXIS	0	-2.44971	-1.89208	-3.38792	3.16479	3.16992	0	0.0037074	0.126263	0	1.31049e-05	4.32951e-06
GOBP_GLIAL_CELL_DIFFERENTIATION	0	0	0	-1.9638	3.16262	3.19307	0	0	0	0.0218715	1.30653e-05	4.38346e-06
GOBP_REGULATION_OF_CELL_DEATH	0	-2.63649	0	-5.97909	3.16204	2.85202	0	0.00104016	0	0	1.30259e-05	8.78839e-05				ACE;ACER2;ACER3;ACKR3;ACTC1;ACTN1;ACTN4;ADAM17;ADAM8;ADAMTSL4;ADAR;ADNP;ADNP2;AIMP2;AKAP12;AKT1;ALKBH1;ANGPT1;ANKLE2;ANKRD13C;ANO6;ANP32B;ANP32E;ANXA1;ANXA4;ANXA5;AP2B1;APAF1;APBB1;APC;API5;APOE;AQP1;AREL1;ARF4;ARG2;ARHGDIA;ARHGEF2;ARHGEF7;ARL6IP1;ARL6IP5;ARMC10;ASAH1;ASCL1;ASIC2;ASNS;ATF2;ATF3;ATF4;ATF5;ATF6;ATG5;ATM;B4GALT1;BABAM2;BACE1;BAD;BAG1;BAG3;BAG6;BAX;BCAP31;BCAR1;BCL10;BCL2;BCL2A1;BCL2…
GOBP_SUBSTRATE_ADHESION_DEPENDENT_CELL_SPREADING	-1.67318	-1.65478	0	-2.85557	3.16188	3.13082	0.147559	0.145884	0	4.64306e-05	1.73682e-05	4.17535e-06
GOBP_REGULATION_OF_PROTEIN_TYROSINE_KINASE_ACTIVITY	0	-1.94921	0	0	3.16161	3.06416	0	0.0491136	0	0	1.73162e-05	1.94183e-05
GOBP_PEPTIDYL_TYROSINE_MODIFICATION	0	-2.36533	0	-2.04868	3.15969	3.13734	0	0.00600286	0	0.0140995	1.72645e-05	4.20027e-06
GOBP_STRIATED_MUSCLE_CELL_DIFFERENTIATION	-5.13166	-3.89846	-2.71813	-1.60687	3.15949	3.24135	0	0	0.00262145	0.0981215	1.72131e-05	0	ACTA1;ACTC1;ACTG1;ACTN2;ACTN3;ADAM12;ADAMTS15;ADPRHL1;AKAP6;ALPK2;ALPK3;ANKRD1;ASB2;AVPR1A;BARX2;BDNF;BVES;CAPN2;CAPN3;CASQ1;CAV3;CFL2;CFLAR;CSRP3;DLL1;EHD2;ERVFRD-1;ERVW-1;FHL2;FHOD3;FLNC;GATA4;HAMP;HDAC9;HOMER1;HOPX;IGF2;IL4;IL4R;ITGB1;KCNH1;KEL;KLHL41;KRAS;LDB3;LMOD1;LMOD2;LMOD3;LRRC10;MAMSTR;MEF2C;MYEF2;MYH11;MYH3;MYH6;MYH9;MYL2;MYL9;MYLK3;MYO18B;MYOCD;MYOM2;MYOZ1;MYOZ2;MYPN;NEB;NKX2-5;NOS1;N…	ACTA1;ACTC1;ACTN2;ACTN3;ADGRB1;ADPRHL1;ADRA1A;AKAP6;ALPK2;ALPK3;ASB2;AVPR1A;BARX2;BVES;CAPN3;CASQ1;CAV3;CD53;CFL2;CSRP3;CYP26B1;FHL2;FHOD3;FLNC;G6PD;HAMP;HDAC9;HOPX;IGF2;IL4R;KEL;KLF5;KLHL40;KLHL41;LDB3;LMOD2;LMOD3;LRRC10;MESP1;MSX1;MYH6;MYL2;MYLK3;MYO18B;MYOCD;MYOM2;MYOZ1;MYOZ2;MYPN;NEB;NOS1;NRAP;OBSCN;POPDC2;PPARA;RBM24;RBM38;RIPOR2;RYR1;SGCD;SIK1;SMYD1;SOX6;SRF;STAC3;SYNPO2L;TCAP;TMEM182;TMOD1…	ACTA1;ACTC1;ACTN2;ACTN3;ADAM12;ADPRHL1;AKAP6;ALPK2;ALPK3;ANKRD1;BARX2;BVES;CALR;CAPN3;CASP3;CASQ1;CAV3;CD53;CDK1;CSRP3;CXCL9;FLNC;GREM1;IGF1;IGFBP5;KAT2A;KEL;KLHL40;KLHL41;LDB3;LMOD2;LMOD3;MESP1;MYF5;MYF6;MYH6;MYL9;MYLK3;MYMK;MYO18B;MYOG;MYOM2;MYOZ1;MYOZ2;MYPN;NEB;NOS1;NRAP;OBSCN;POPDC3;RBM38;RIPOR2;RYR1;SGCD;SHOX2;SMO;SMYD1;SORBS2;SOX6;STAC3;SYNPO2L;TBX18;TCAP;TMEM182;TMOD4;TNNT2;TNNT3;TPM1;TRIM…
GOBP_TISSUE_MIGRATION	-2.48615	-2.209	0	-5.05771	3.15804	2.91349	0.00280464	0.0143586	0	0	1.7162e-05	6.74369e-05				ACTA2;ACTC1;ACTG2;ACVRL1;ADAM17;ADAM9;ADAMTS9;ADGRA2;ADIPOR1;AKT1;ANGPT1;ANGPT2;ANXA1;ANXA3;APOE;ARF6;ARSB;ATP2B4;ATP5F1A;ATP5F1B;BCAR1;BMP4;BMPR2;CALR;CAPN7;CARD10;CD40;CDH5;CLASP2;CORO1B;CORO1C;CSNK2B;CTSH;DAB2IP;DCN;DNAJA4;DOCK1;DOCK5;DPP4;DUSP10;EFNB2;EMC10;EMP2;EPB41L4B;EPB41L5;EPHA2;EPHB4;EPPK1;ETS1;EVL;FGF1;FGF18;FGF2;FGF7;FGFR1;FOXF1;FOXP1;FSTL1;GADD45A;GATA2;GIPC1;GLIPR2;GPI;GPX1;GRHL2;G…
GOBP_CELLULAR_MACROMOLECULE_BIOSYNTHETIC_PROCESS	-2.39636	2.91118	-1.70034	-4.38654	-8.28231	-8.35121	0.00486452	0.000374531	0.21612	0	0	0		AARS2;AATF;ABCA1;ABCA2;ABCA7;ABCB10;ABCE1;ABCF1;ABTB1;ACADM;ACD;ACO1;ACOT8;ACTL6A;ACTR5;ACTR8;ADIPOQ;ADRA2A;AGO1;AGO2;AGO3;AGO4;AIMP1;AIRE;AKT1;AKT2;ALAS1;ALG1;ALG10B;ALG11;ALG12;ALG14;ALG2;ALG5;ALG6;ALG8;ALKBH1;ALOX12B;ALYREF;ANG;ANKRD1;ANKRD17;APEH;APOBEC1;APOE;APP;AQP11;ARFGEF1;ARRB2;ASCC2;ASCC3;ATAD5;ATF1;ATG10;ATG101;ATG12;ATG13;ATG16L1;ATG16L2;ATG5;ATG7;ATM;ATP7A;ATR;ATRX;ATXN2;AURKB;B3GALN…			AARS2;AARSD1;AATF;ABCB10;ABCE1;ABCF1;ABO;ACADM;ACD;ACO1;ACTL6A;ACTR5;ACTR8;AGL;AICDA;AIMP1;AIMP2;AKT1;AKT2;ALAS2;ALG1;ALG10;ALG10B;ALG11;ALG12;ALG14;ALG1L;ALG2;ALG3;ALG5;ALG6;ALG8;ALG9;ALKBH1;ANKRD17;APEH;ASCC2;ASCC3;ATF1;ATF4;ATG12;ATG13;ATG16L1;ATG5;ATM;ATR;ATRX;B3GALNT2;B3GALT6;B3GAT3;B4GALT3;B4GALT7;BANK1;BCL2;BLM;BZW1;BZW2;C1GALT1;C1QBP;CALR;CAPRIN1;CAPRIN2;CARS2;CCL5;CCR7;CCT2;CCT3;CCT4;CCT…	AARS2;AARSD1;AATF;ABCB10;ABCE1;ABCF1;ACADM;ACD;ACO1;ACTL6A;ACTR5;ACTR8;AGL;AIMP1;AIMP2;AKT1;AKT2;ALAS2;ALG1;ALG10;ALG10B;ALG11;ALG12;ALG14;ALG1L;ALG2;ALG3;ALG5;ALG6;ALG8;ALG9;ALKBH1;ANKRD17;APEH;ASCC2;ASCC3;ATF1;ATF4;ATG12;ATG13;ATG16L1;ATG5;ATM;ATR;ATRX;B3GALNT2;B3GALT6;B3GAT3;B4GALT3;B4GALT6;B4GALT7;BANK1;BCL2;BLM;BZW1;BZW2;C1GALT1;C1QBP;CALR;CAPRIN1;CAPRIN2;CARS2;CCL5;CCR7;CCT2;CCT3;CCT4;CCT5;…
GOBP_REGULATION_OF_REACTIVE_OXYGEN_SPECIES_METABOLIC_PROCESS	0	-1.84229	0	-2.84603	3.15469	3.05545	0	0.0774913	0	4.60175e-05	1.70608e-05	1.93653e-05
GOBP_DEVELOPMENTAL_GROWTH	-1.89763	0	0	-3.54354	3.1538	3.1529	0.0633621	0	0	0	1.70106e-05	4.28991e-06
GOBP_RNA_SPLICING	-4.25026	2.50627	2.55763	-4.29703	-7.75057	-7.71351	0	0.00752609	0.00775201	0	0	0	AAR2;ACIN1;AFF2;AHNAK;AHNAK2;AKAP8L;ALYREF;AQR;ARL6IP4;BCAS2;BUD13;BUD31;C1QBP;CACTIN;CASC3;CCAR2;CCNL1;CCNL2;CD2BP2;CDC40;CDC5L;CDK12;CDK13;CELF1;CELF3;CLASRP;CLK1;CLK2;CLK3;CLK4;CLNS1A;COIL;CRNKL1;CWC15;CWC22;CWC25;CWC27;CWF19L2;DAZAP1;DBR1;DDX1;DDX17;DDX20;DDX23;DDX39A;DDX39B;DDX46;DDX47;DDX5;DHX15;DHX16;DHX35;DHX38;DHX8;DHX9;DYRK1A;EFTUD2;EIF4A3;ERN1;ESRP1;ESRP2;ESS2;FAM172A;FASTK;FMR1;FUS;FX…	ACIN1;AHNAK2;AKAP8L;ALYREF;AQR;ARL6IP4;BCAS2;BRDT;BUD13;BUD31;C1QBP;CACTIN;CASC3;CCAR2;CCNL1;CCNL2;CD2BP2;CDC40;CDC5L;CDK13;CELF1;CELF2;CELF3;CELF4;CIR1;CIRBP;CLASRP;CLK1;CLK2;CLK3;CLK4;CLP1;COIL;CRNKL1;CWC15;CWC22;CWC25;CWC27;CWF19L1;CWF19L2;DAZAP1;DBR1;DCPS;DDX1;DDX17;DDX20;DDX23;DDX39B;DDX41;DDX46;DDX47;DDX5;DHX15;DHX16;DHX35;DHX38;DHX8;DHX9;DYRK1A;ECD;EFTUD2;EIF4A3;ERN1;ESRP1;ESRP2;ESS2;FAM17…	AAR2;ACIN1;AFF2;AHNAK;AHNAK2;AKAP8L;AQR;ARL6IP4;BCAS2;BRDT;BUD13;C1QBP;CASC3;CCAR2;CCNL1;CCNL2;CD2BP2;CDC40;CDC5L;CDK12;CDK13;CELF1;CELF2;CELF3;CELF4;CELF6;CIR1;CIRBP;CLASRP;CLK1;CLK2;CLK3;CLK4;CLNS1A;CLP1;CRNKL1;CWC15;CWC22;CWC25;CWF19L1;CWF19L2;DAZAP1;DDX17;DDX20;DDX23;DDX39A;DDX39B;DDX41;DDX46;DDX47;DDX5;DHX15;DHX16;DHX35;DHX38;DHX8;DHX9;DYRK1A;ECD;EFTUD2;EIF4A3;ERN1;ESRP2;ESS2;FAM172A;FAM50A;…		ACIN1;AHNAK;AKAP8L;AQR;ARL6IP4;BCAS2;C1QBP;CCNL2;CD2BP2;CDC40;CDC5L;CIRBP;CLK1;CLK2;CLK4;CLNS1A;COIL;CRNKL1;CWC15;CWC22;CWC27;CWF19L1;CWF19L2;DAZAP1;DBR1;DCPS;DDX1;DDX20;DDX23;DDX41;DDX46;DDX47;DDX5;DHX15;DHX35;DHX38;DHX8;DHX9;ECD;EFTUD2;EIF4A3;ELAVL4;FAM172A;FAM50A;FASTK;FMR1;FRG1;FUS;FXR1;GEMIN4;GEMIN5;GEMIN6;GEMIN8;GPATCH1;GPKOW;GRSF1;HABP4;HNRNPA1;HNRNPA1L2;HNRNPA3;HNRNPC;HNRNPF;HNRNPH1;HNRNP…	ACIN1;AHNAK;AKAP8L;AQR;ARL6IP4;BCAS2;C1QBP;CCNL2;CD2BP2;CDC40;CDC5L;CDK13;CIRBP;CLK1;CLK2;CLK4;CLNS1A;COIL;CRNKL1;CWC15;CWC22;CWC27;CWF19L1;CWF19L2;DAZAP1;DBR1;DCPS;DDX1;DDX20;DDX23;DDX41;DDX46;DDX47;DDX5;DHX15;DHX35;DHX38;DHX8;DHX9;ECD;EFTUD2;EIF4A3;ELAVL4;FAM172A;FAM50A;FASTK;FMR1;FRG1;FUS;FXR1;GEMIN4;GEMIN5;GEMIN6;GEMIN8;GPATCH1;GPKOW;GRSF1;HABP4;HNRNPA1;HNRNPA1L2;HNRNPA3;HNRNPC;HNRNPF;HNRNPH1…
GOBP_MEIOTIC_SPINDLE_ASSEMBLY	-1.62102	0	0	2.49729	1.43972	0	0.17542	0	0	0.00346533	0.173508	0				ASPM;AURKA;CCNB2;FBXO5;NDC80
GOBP_REGULATION_OF_RECEPTOR_MEDIATED_ENDOCYTOSIS	-1.50485	0	0	-1.77956	3.14443	3.02642	0.242107	0	0	0.0503373	1.68618e-05	3.39663e-05
GOBP_POSITIVE_REGULATION_OF_IMMUNE_RESPONSE	1.87521	-3.71838	-2.19581	-3.55348	3.14406	3.01997	0.104749	0	0.0424236	0	1.68128e-05	3.37866e-05		ACOD1;ADA;ARID5A;AZGP1;BANK1;BAX;BCL10;BLNK;BTK;BTN3A1;C4BPA;C5AR1;C5AR2;CARD11;CCR7;CD160;CD19;CD22;CD226;CD274;CD28;CD38;CD4;CD47;CD79A;CD79B;CD81;CD86;CD8A;CGAS;CMKLR1;COLEC10;CR2;CREBBP;CRKL;CRTAM;CSK;CTLA4;DGKZ;DUSP22;EIF2B5;EP300;EREG;ERMAP;F2RL1;FCER1G;FCER2;FCHO1;FCRL3;FGR;FYB1;FYB2;FZD5;GATA1;GATA2;GATA3;GPLD1;GPR151;HCK;HEXIM1;HLA-DMB;HLA-E;HLX;HMGB2;HRAS;IFI16;IL18;IL18R1;IL1B;IL27RA;I…
GOBP_PHOTORECEPTOR_CELL_DIFFERENTIATION	0	0	0	2.48506	2.21528	2.45296	0	0	0	0.00371793	0.00657623	0.0015925				AHI1;BBS4;CDHR1;CEP290;CNGB1;CRB1;CRB2;DCX;DZANK1;FSCN2;GNAT1;HCN1;IFT140;MFRP;MFSD2A;NPHP4;NTRK2;PAX6;PCARE;ROM1;RORB;RP1;RPGRIP1;RPGRIP1L;SDK2;SOX8;THRB;THY1;TTC8;TULP1
GOBP_ANATOMICAL_STRUCTURE_MATURATION	0	0	0	-1.48392	3.12976	3.24714	0	0	0	0.150261	1.67156e-05	0
GOBP_REGULATION_OF_LIPID_TRANSPORT	0	-2.0071	0	-2.01444	3.12909	3.21368	0	0.0389732	0	0.0168006	1.66674e-05	4.4955e-06
GOBP_NEUTROPHIL_CHEMOTAXIS	1.93862	-2.18808	-2.04978	-3.17435	3.12495	3.20868	0.0833633	0.0163031	0.0775284	1.02141e-05	1.66195e-05	4.43877e-06
GOBP_REGULATION_OF_TOLL_LIKE_RECEPTOR_2_SIGNALING_PATHWAY	0	-1.53829	0	0	3.12484	3.14789	0	0.202771	0	0	1.65719e-05	4.25103e-06
GOBP_REACTIVE_OXYGEN_SPECIES_METABOLIC_PROCESS	0	-2.15154	0	-3.23438	3.11781	3.10711	0	0.0195896	0	3.6512e-06	1.65246e-05	8.12959e-06
GOBP_CHLORIDE_TRANSPORT	-2.12766	0	0	2.47358	2.38354	2.43871	0.0217668	0	0	0.00407602	0.00228489	0.00174065				ANO2;ANO3;ANO4;ANO5;ANO7;ANO9;BEST1;BEST3;CA7;CASR;CLCA1;CLCA2;CLCN1;CLDN4;GABRA1;GABRA3;GABRA4;GABRA6;GABRB1;GABRB2;GABRB3;GABRD;GABRG3;GABRQ;GABRR2;GABRR3;GLRB;NMUR1;P2RY4;SLC12A1;SLC12A3;SLC12A5;SLC12A8;SLC26A10;SLC26A3;SLC26A4;SLC26A7;SLC26A8;SLC4A10;SLC4A8;SLC5A1;SLC6A1;WNK4
GOBP_EPIDERMAL_CELL_DIFFERENTIATION	-2.25225	-2.01252	0	0	3.10684	3.2934	0.0109714	0.0381697	0	0	1.64307e-05	0
GOBP_SODIUM_ION_HOMEOSTASIS	0	0	0	0	3.10659	3.2283	0	0	0	0	1.63841e-05	0
GOBP_ADAPTIVE_IMMUNE_RESPONSE_BASED_ON_SOMATIC_RECOMBINATION_OF_IMMUNE_RECEPTORS_BUILT_FROM_IMMUNOGLOBULIN_SUPERFAMILY_DOMAINS	2.0139	-2.2175	0	-3.09304	3.10274	2.99901	0.0621601	0.0139008	0	9.68734e-06	1.63378e-05	3.2747e-05
GOBP_NEGATIVE_REGULATION_OF_CELL_DEVELOPMENT	-1.64755	0	0	-2.14512	3.10225	3.36803	0.160501	0	0	0.00834428	1.62918e-05	0
GOBP_REGULATION_OF_MUSCLE_SYSTEM_PROCESS	-4.37822	-3.71644	-2.11348	-1.96144	3.09802	3.12825	0	0	0.0594924	0.022067	1.62461e-05	4.16299e-06	ABAT;ACTN3;ADA;ADRA2B;ADRB2;AKAP6;ANK2;ARHGAP42;ATP2A1;ATP2A2;ATP2B1;ATP2B4;BIN1;CACNA1C;CAMK2B;CASQ1;CASQ2;CAV1;CAV3;CHRM3;CNN1;CTNNA3;DLG1;DOCK5;DSC2;DSP;ERRFI1;F2R;FOXO3;GATA4;GPER1;GSTM2;HAMP;HAND2;HCN4;HRC;ITGA2;KBTBD13;KCNA1;KCNMA1;KIT;MEF2A;MLIP;MYBPC3;MYBPH;MYH7;MYL2;MYL3;MYL9;MYLK2;MYOCD;NKX2-5;NOS1;NOS3;NOTCH1;NPPA;NR4A3;P2RX1;PDE4D;PDE5A;PLCE1;PLN;PPP1R12B;PRKAG3;PRKCA;PRKG1;RHOA;ROCK2…	ABAT;ACE2;ACTN3;ADA;ADRA1A;ADRA2B;ADRB2;AGT;AKAP6;ANK2;ANXA6;ASB3;ATP1A1;ATP2A1;ATP2A2;ATP2B1;ATP2B4;BECN1;BIN1;CALCRL;CAMK2B;CAMK2G;CASQ1;CASQ2;CAV1;CAV3;CHRM3;CHRNB4;CNN1;CTDP1;CTNNA3;DAPK3;DOCK5;DSC2;DSP;ENO1;ERRFI1;F2R;FOXO1;G6PD;GHRL;GJA5;GLRX3;GRK2;GSTM2;HAMP;HDAC4;HRC;IGF1;IL6ST;JARID2;JUP;KBTBD13;KCNA1;KCNJ2;KCNMA1;KCNQ1;KIT;LMCD1;LMNA;MEF2A;MLIP;MTPN;MYBPC3;MYBPH;MYH7;MYL2;MYL3;MYL9;MYLK…
GOBP_NEGATIVE_REGULATION_OF_INFLAMMATORY_RESPONSE	2.07342	-2.46217	0	-2.05648	3.09453	3.01368	0.0483275	0.00348292	0	0.0135532	1.62005e-05	3.34328e-05
GOBP_HUMORAL_IMMUNE_RESPONSE	3.24573	2.29288	-2.49262	-2.22393	3.2905	3.2938	0	0.0291889	0.01146	0.00538995	1.02797e-05	0	ACOD1;AIRE;BPIFA1;BST1;C1QB;C5;C6;CAMP;CCL2;CCR2;CCR6;CD83;CFD;CFP;CLU;COLEC11;CXCL13;CXCL6;CXCL9;DMBT1;EBI3;FOXJ1;GATA3;GATA6;GPR183;HLA-DRB1;IL1B;JCHAIN;KRT1;LEAP2;LTA;LTF;MFAP4;PDCD1;PGLYRP1;PGLYRP4;PLA2G1B;PRTN3;REG1B;RNASE2;S100A9;SFTPD;SPINK5;TNF;TRAF3IP2;TREM2;WFDC2;WFDC3	A2M;BPIFA1;C1QA;C1QB;C1QC;C1R;C2;C3;C4A;C5;C6;C8G;CCL2;CD46;CD5L;CFD;CFI;CFP;CLU;COLEC11;CST9L;CXCL10;CXCL13;CXCL6;CXCL9;F2;FGB;FOXJ1;JCHAIN;KRT6A;LTF;MFAP4;PDCD1;PLA2G1B;PLA2G6;PRTN3;REG1B;SFTPD;SUSD4;TNF;TREM2;WFDC13;WFDC2;WFDC3	AIRE;ANG;BLNK;BPIFA1;C2;C7;C8G;CAMP;CCL2;CCR2;CCR7;CD28;CD5L;CFD;COLEC10;CR2;CST9L;CXCL10;CXCL13;CXCL9;DEFA5;DEFB118;DMBT1;EXO1;FCER2;HLA-DRB1;HLA-E;HMGN2;IFNA8;IL36RN;IL6;KLK7;KRT6A;LEAP2;LYZ;MEF2C;MS4A1;PDCD1;PGLYRP3;PGLYRP4;PHB;PLA2G1B;PTPN6;PTPRC;REG1B;RNASE6;ROMO1;RPL39;SLPI;SPON2;TREM2;WFDC12;WFDC13;WFDC2;WFDC3;WFDC5
GOBP_ASTROCYTE_DEVELOPMENT	0	0	0	-2.18145	3.0919	3.27259	0	0	0	0.00677016	1.61103e-05	0
GOBP_RESPONSE_TO_FUNGUS	0	-2.94269	-2.12474	-1.89721	3.09108	3.14069	0	0.000114378	0.0572853	0.0295965	1.60655e-05	4.23823e-06
GOBP_SUPEROXIDE_METABOLIC_PROCESS	0	-1.71012	0	-2.34165	3.08521	3.10311	0	0.122435	0	0.00253882	1.99525e-05	8.05991e-06
GOBP_NEGATIVE_REGULATION_OF_RESPONSE_TO_EXTERNAL_STIMULUS	0	-2.9695	0	-2.73636	3.07411	2.92718	0	9.93167e-05	0	0.000139554	1.98974e-05	6.14372e-05
GOBP_CELL_KILLING	0	-2.07376	-2.58778	-2.39391	3.07393	2.76734	0	0.0285767	0.00538306	0.00183061	1.98426e-05	0.000171524			ARG1;B2M;BCL2L1;CD226;CD5L;CORO1A;CRTAM;CTSC;CX3CR1;DEFA5;DEFB103B;DEFB118;DNASE1;DNASE1L3;F2RL1;FCER2;FCGR1A;FCGR3A;HAVCR2;HLA-DRB1;HLA-E;HMGN2;HSP90AB1;IL12B;IL18;IL23A;IL23R;ITGAM;KLRC2;KLRC4-KLRK1;KLRK1;LYZ;MR1;NCKAP1L;NKG7;NLRP6;NOS2;PGLYRP3;PGLYRP4;PRDX1;PTPN6;PTPRC;RAET1G;RASGRP1;RIPK3;ROMO1;SERPINB4;SERPINB9;SLAMF6;SPI1;STAP1;TUBB;TUBB4B;TYROBP;UNC13D;VAV1
GOBP_DEVELOPMENTAL_GROWTH_INVOLVED_IN_MORPHOGENESIS	-2.018	0	0	-2.58581	3.07108	2.96371	0.0369581	0	0	0.000452856	1.97881e-05	4.25992e-05
GOBP_LIPOPOLYSACCHARIDE_MEDIATED_SIGNALING_PATHWAY	0	-2.09814	0	-2.22999	3.06976	3.00326	0	0.0254329	0	0.00520148	1.97339e-05	3.29158e-05
GOBP_ANTIMICROBIAL_HUMORAL_RESPONSE	2.86485	2.08514	-2.88508	2.01575	3.06915	3.12351	0.000340916	0.0838089	0.0011443	0.0467394	1.968e-05	4.12637e-06	ACOD1;BPIFA1;CAMP;COLEC11;CXCL13;CXCL6;CXCL9;DMBT1;GATA6;JCHAIN;LEAP2;LTF;PGLYRP1;PGLYRP4;PLA2G1B;PRTN3;REG1B;RNASE2;S100A9;SFTPD;SPINK5;WFDC2;WFDC3	BPIFA1;COLEC11;CST9L;CXCL10;CXCL13;CXCL6;CXCL9;F2;FGB;JCHAIN;KRT6A;LTF;PLA2G1B;PLA2G6;PRTN3;REG1B;SFTPD;WFDC13;WFDC2	ANG;BPIFA1;CAMP;CST9L;CXCL10;CXCL13;CXCL9;DEFA5;DEFB118;DMBT1;HLA-E;HMGN2;IL36RN;KLK7;KRT6A;LEAP2;LYZ;PGLYRP3;PGLYRP4;PLA2G1B;REG1B;RNASE6;ROMO1;RPL39;SLPI;SPON2;WFDC12;WFDC13;WFDC2;WFDC3;WFDC5
GOBP_GLAND_DEVELOPMENT	1.72442	0	0	-3.30658	3.0689	3.11891	0.164323	0	0	3.8855e-06	1.96263e-05	4.09038e-06
GOBP_POSITIVE_REGULATION_OF_CHEMOKINE_PRODUCTION	2.07425	0	-1.97274	-2.33501	3.06056	3.09999	0.0482868	0	0.0944222	0.00264154	1.9573e-05	1.20666e-05
GOBP_DETECTION_OF_BIOTIC_STIMULUS	1.87997	0	-1.68521	0	3.05966	2.87191	0.103013	0	0.228554	0	1.952e-05	7.75856e-05
GOBP_GLUTAMATE_RECEPTOR_SIGNALING_PATHWAY	-1.81335	0	0	2.45783	2.63757	2.83824	0.0903116	0	0	0.00427061	0.000388705	0.000105125				CDK5R1;FRRS1L;GRIA2;GRIA4;GRID1;GRID2;GRIK1;GRIK2;GRIK3;GRIK4;GRIN1;GRIN2A;GRIN2B;GRIN2C;GRIN3A;GRM1;GRM4;GRM6;GRM7;PLP1;TRPM1
GOBP_SMOOTH_MUSCLE_CELL_PROLIFERATION	0	-1.52149	0	-2.88067	3.054	2.88577	0	0.212131	0	3.9899e-05	1.94147e-05	7.57878e-05
GOBP_EPITHELIAL_TUBE_FORMATION	1.69032	2.21195	0	-2.22282	0	0	0.179422	0.0456773	0	0.00540861	0	0		ABL1;APAF1;BBS4;BMP4;BMP5;CASP3;CC2D2A;CDK20;CELSR1;CEP290;CITED2;COBL;CTNNB1;DEAF1;DVL1;DVL2;DVL3;FGFR2;FOLR1;FUZ;FZD2;FZD3;FZD6;GDNF;GLMN;GREM1;HECTD1;HIF1A;HNF1B;IFT122;IFT172;IFT52;IFT57;IRX3;KAT2A;KIF20B;LIAS;LRP2;MED12;MIB1;MKS1;MMRN2;MTHFR;NODAL;NOG;OPA1;OSR1;OVOL2;PHACTR4;PLXNB2;PRICKLE1;PRKACB;PROX1;PTK7;SCRIB;SEC24B;SEMA4C;SETD2;SFRP2;SIX1;SIX4;SOX4;SOX8;SPINT1;SPINT2;ST14;STIL;STK3;SUF…
GOBP_CELL_CELL_SIGNALING_BY_WNT	0	0	2.03721	-2.68794	3.05128	2.91353	0	0	0.0930216	0.000219396	1.93106e-05	6.75975e-05
GOBP_FORMATION_OF_PRIMARY_GERM_LAYER	0	0	0	-2.08599	3.04474	2.89621	0	0	0	0.0116338	1.9259e-05	7.37458e-05
GOBP_GROWTH	-1.69011	0	0	-4.04393	3.04453	2.93631	0.138523	0	0	0	1.92076e-05	5.84692e-05
GOBP_REGULATION_OF_HEART_CONTRACTION	-4.16548	-2.72095	0	0	3.04234	3.03901	0	0.000557471	0	0	1.91565e-05	3.04412e-05	ABCC9;ADA;ADM;ADRB1;ANK2;APLN;ATP1A1;ATP1B2;ATP2A1;ATP2A2;ATP2A3;ATP2B1;ATP2B2;ATP2B4;AVPR1A;BIN1;BVES;CACNA1C;CACNA2D1;CALM1;CASQ2;CAV1;CAV3;CORIN;CSRP3;CTNNA3;DES;DLG1;DSC2;DSP;EDN3;EDNRB;FLNA;FOXN4;GATA4;GJC1;GLP1R;GSTM2;HCN4;HOPX;HRC;HSPB7;KCND3;KCNE2;KCNE5;KCNG2;KCNJ12;KCNJ3;KCNJ5;KCNN2;MEF2A;MYH6;MYH7;MYL2;MYL3;MYL4;NKX2-5;NOS1;NOS1AP;NOS3;NPPA;NUP155;PDE4D;PDE5A;PLN;POPDC2;RGS4;RYR2;SCN10A…
GOBP_NEGATIVE_REGULATION_OF_MOLECULAR_FUNCTION	-1.81152	-2.61601	0	-4.14061	3.03916	3.06751	0.0909333	0.00122029	0	0	1.91057e-05	1.56112e-05
GOBP_REGULATION_OF_SMALL_GTPASE_MEDIATED_SIGNAL_TRANSDUCTION	-2.46302	-2.00837	0	-4.05717	3.03605	2.86762	0.00316484	0.0389808	0	0	1.90552e-05	8.36606e-05
GOBP_REGULATION_OF_CELL_SUBSTRATE_ADHESION	-2.96787	-2.17983	0	-3.82173	3.03207	2.78558	5.99409e-05	0.0169917	0	0	2.28086e-05	0.00014934
GOBP_CONNECTIVE_TISSUE_DEVELOPMENT	0	0	0	-2.61951	3.02827	3.03536	0	0	0	0.000344536	2.27485e-05	3.02784e-05
GOBP_POSITIVE_REGULATION_OF_INTERLEUKIN_6_PRODUCTION	0	-1.91619	0	-2.21136	3.02825	3.09126	0	0.0573917	0	0.00574753	2.26888e-05	1.5962e-05
GOBP_DIGESTION	0	0	0	2.43039	2.76197	2.88119	0	0	0	0.0051094	0.000159683	7.84795e-05				ABCG5;ABCG8;ADRA2A;APOA1;APOA2;CAPN8;CAPN9;CHIT1;CHRM1;CHRM3;ENPP7;FABP1;GCNT3;HRH2;INAVA;KCNN4;LEP;LRCOL1;MOGAT2;MUC13;MUC6;NEUROD1;NPC1L1;OPRK1;OXTR;PBLD;PTGER3;SLC26A7;SLC2A5;SLC5A1;SLC9A4;SOAT2;STK39;TACR1;TFF2;TRPV1;UCN2;VDR;VIL1;VSIG1;WNK4
GOBP_HYALURONAN_METABOLIC_PROCESS	-1.93921	0	0	0	3.02088	3.00216	0.0536769	0	0	0	2.25704e-05	3.28312e-05
GOBP_POSITIVE_REGULATION_OF_PROTEIN_KINASE_B_SIGNALING	0	0	0	-2.34984	3.02029	3.12273	0	0	0	0.00241173	2.62374e-05	4.10231e-06
GOBP_POSITIVE_REGULATION_OF_RESPONSE_TO_BIOTIC_STIMULUS	0	-2.09604	-2.47725	-2.70909	3.02016	2.96093	0	0.0255923	0.0127026	0.000179899	2.61693e-05	4.58093e-05			AP1G1;ARG1;BMP6;CADM1;CD160;CD180;CD226;CD274;CGAS;COCH;CRTAM;DDX60;DHX58;DHX9;EMILIN1;EMILIN2;EREG;F2RL1;FADD;FCN1;FFAR2;FYN;GBP5;GRN;HAVCR2;HCK;HLA-DRB1;HLA-E;HMGB2;HPX;HSP90AA1;IFI16;IFI35;IKBKE;IL12B;IRF3;IRF7;IRGM;KLK7;KLRC2;KLRC4-KLRK1;KLRK1;LAG3;LAMP1;LBP;LY86;LY96;LYN;MAP3K7;MATR3;MAVS;MED1;MIF;MMP12;MNDA;MR1;NECTIN2;NLRC4;NLRC5;NLRP10;NMI;NONO;OASL;PAK1;PAK2;PAK3;PARP9;PGC;PLA2G5;PLCG2;P…
GOBP_REGULATION_OF_SYNAPTIC_TRANSMISSION_GLUTAMATERGIC	0	0	0	2.4219	2.73283	2.76824	0	0	0	0.00535227	0.000180235	0.00016618
GOBP_ANION_TRANSMEMBRANE_TRANSPORT	0	0	0	2.3957	1.77647	1.8029	0	0	0	0.00635724	0.0537871	0.0486818
GOBP_REGULATION_OF_RESPONSE_TO_BIOTIC_STIMULUS	0	-1.60154	-1.73217	-3.7413	3.00976	2.84747	0	0.171451	0.19844	0	3.33242e-05	9.03643e-05
GOBP_REGULATION_OF_CELL_MORPHOGENESIS	-2.15204	-1.75278	0	-3.64326	3.00635	2.71927	0.0192447	0.10645	0	0	3.32385e-05	0.000237127
GOBP_SKIN_DEVELOPMENT	-2.15415	-1.95573	-1.70416	0	3.00211	3.34022	0.0190858	0.0483693	0.213955	0	3.31533e-05	0
GOBP_REGULATION_OF_PLATELET_AGGREGATION	-1.57023	-1.55132	0	-1.38545	3.00042	3.10591	0.204054	0.195678	0	0.205518	3.30685e-05	8.10623e-06
GOBP_LEUKOCYTE_DEGRANULATION	0	-2.27677	0	-2.96373	2.99848	2.75209	0	0.0103003	0	3.44433e-05	3.29842e-05	0.000188808
GOBP_POSITIVE_REGULATION_OF_PROTEIN_TYROSINE_KINASE_ACTIVITY	0	0	0	0	2.99593	2.93949	0	0	0	0	3.29002e-05	5.54168e-05
GOBP_PATTERN_SPECIFICATION_PROCESS	1.82163	2.82568	2.86845	0	2.99425	2.96554	0.122115	0.000726277	0.000716734	0	3.28167e-05	4.28133e-05		ADGRG1;AHI1;ALDH1A2;APLNR;ARL13B;ASCL1;ASPH;BASP1;BBS5;BBS7;BHLHE40;BHLHE41;BICC1;BMP5;BMPR1A;BMPR1B;C1QA;C3;CC2D2A;CCDC103;CCDC39;CCDC40;CDK20;CFAP45;CFAP52;CITED2;CRAMP1;CRB2;CTNNB1;DAAM2;DDIT3;DMRT2;DMRT3;DNAAF1;DNAH11;DNAH5;DNAI1;DNAI2;DOP1B;DPCD;DRC1;DYNC2H1;DZIP1L;EDN1;EGR2;ENKUR;FOLR1;FOXA1;FOXA2;FOXC1;FOXC2;FOXJ1;FOXN4;FRS2;FUZ;GAS8;GATA4;GATA5;GDNF;GLI1;GLI2;GORAB;GPC3;HES1;HES6;HHIP;HNF…	AHI1;ALX4;APLNR;ARC;ARL13B;ASB2;ASCL1;ASPH;AXIN2;BASP1;BBS5;BCOR;BICC1;BMPR2;C1QA;CC2D2A;CCDC39;CCDC40;CDX2;CFAP45;CTNNBIP1;CYP26B1;DAAM2;DDIT3;DLL1;DLL3;DLX1;DMRT3;DRC1;DSCAML1;DVL2;DYNC2H1;DZIP1L;EDN1;EFNB1;EGR2;FGF10;FOLR1;FOXC2;FOXG1;FOXJ1;FST;GALNT11;GATA4;GDNF;GLI1;GLI2;GRSF1;HAND1;HES7;HEY1;HEYL;HNF1B;HOXA2;HOXA4;HOXA5;HOXA7;HOXA9;HOXB2;HOXB3;HOXB5;HOXB8;HOXC10;HOXC6;HOXD11;HOXD4;HOXD8;HOX…
GOBP_ADAPTIVE_IMMUNE_RESPONSE	2.86022	-3.50508	-2.0946	-3.79944	2.99265	3.04592	0.000332799	0	0.0634876	0	3.63645e-05	2.29765e-05	ADGRE1;AICDA;AIRE;APLF;ARG1;BATF;BTK;BTN3A1;C1QA;C1QB;C1QC;C3;C5;C6;CAMK4;CCR2;CCR6;CD160;CD1D;CD209;CD226;CD274;CD4;CD40;CD40LG;CD48;CD6;CD7;CD74;CD84;CD86;CD8A;CD8B2;CLEC10A;CLEC4C;CLEC4D;CLEC4G;CLEC6A;CLU;CR2;CRACR2A;CRTAM;CSF2RB;CTSC;CTSH;CTSS;CX3CR1;CXCL13;DCLRE1C;EBI3;EIF2AK4;EOMES;FBXO38;FCAMR;FCER1G;FOXJ1;FOXP3;FUT7;GAPT;GATA3;GPR183;HAVCR2;HLA-DMA;HLA-DOA;HLA-DQB2;HLA-DRB1;HLX;ICOSLG;IL1…	ADA;ARG1;ARID5A;AZGP1;BCL10;BCL3;BCL6;BTK;BTLA;BTN3A1;C4BPA;CCR6;CD160;CD19;CD209;CD226;CD244;CD27;CD274;CD28;CD4;CD40LG;CD48;CD6;CD7;CD79A;CD79B;CD81;CD86;CD8A;CD8B2;CLEC4A;CLEC4C;CLEC4D;CR2;CRTAM;CSF2RB;CSK;CTLA4;DBNL;DUSP10;DUSP22;EMP2;EOMES;EPHB2;ERAP1;EXO1;FCER1G;FCER2;FCGR1A;FCGR3A;FZD5;GAPT;GATA3;GPR183;HLA-DMB;HLA-DOB;HLA-E;HLX;HRAS;IL17RA;IL18;IL18R1;IL1B;IL21R;IL27RA;IL4R;IL6ST;INPP5D;I…
GOBP_MULTICELLULAR_ORGANISM_REPRODUCTION	1.64005	2.64231	0	2.69805	2.98778	3.07304	0.208208	0.00293578	0	0.000894397	3.62727e-05	1.56974e-05		A2M;ACOX1;ACR;ACRBP;ADAM28;ADAMTS2;ADCY10;ADGRG2;ADIG;AFP;AGO4;AMH;ANKRD49;ARID4A;ARID4B;ARMC2;ARRB2;ATAT1;ATRX;BBS2;BCL2L11;BMP15;BMPR1B;BNC1;BRDT;BRINP1;BSG;CALR3;CASP2;CATSPER2;CATSPERD;CATSPERG;CCDC87;CCNA1;CCNI;CDC25B;CDK16;CELF3;CEP131;CEP57;CETN2;CFAP157;CFAP206;CFAP43;CFAP44;CFAP54;CFAP58;CFAP65;CFAP69;CFTR;CITED2;CNR1;CNTD1;CREB3L4;CRTAP;CSMD1;CTNNB1;CXADR;CYP27B1;DDO;DDX25;DEAF1;DHH;DLE…		ACR;ACTL9;ADA;ADAM29;ADAMTS16;ADCY10;ADCYAP1R1;ADGRG2;ADIG;AFP;AGRP;APOB;ASPM;ASZ1;ATP1A4;AURKA;AVPR1A;BBS4;BMP15;BMPR1B;BRCA2;BRDT;BRINP1;BRIP1;BSPH1;BTBD18;CABS1;CABYR;CATSPER1;CATSPER2;CATSPER4;CATSPERB;CATSPERD;CATSPERG;CCDC136;CCIN;CCNA1;CCNB2;CCR6;CDC25C;CELF3;CELF4;CEP131;CFAP58;CREB3L4;CRISP1;CSMD1;CYLC1;CYLC2;CYP1B1;CYP26B1;CYP27B1;DBH;DDO;DDX25;DDX4;DEFB118;DKKL1;DLEC1;DMC1;DNAH1;DND1;D…
GOBP_OSSIFICATION	0	0	0	-2.75511	2.98632	2.9301	0	0	0	0.000117134	3.61813e-05	6.1734e-05
GOBP_EYE_PHOTORECEPTOR_CELL_DEVELOPMENT	0	0	0	2.39094	1.3722	1.48339	0	0	0	0.00651	0.211184	0.152186
GOBP_TELENCEPHALON_DEVELOPMENT	0	0	0	-1.34608	2.97136	3.08047	0	0	0	0.229859	3.6e-05	1.58728e-05
GOBP_REGULATION_OF_SYSTEMIC_ARTERIAL_BLOOD_PRESSURE_MEDIATED_BY_A_CHEMICAL_SIGNAL	-1.60026	0	0	0	2.97106	3.048	0.18643	0	0	0	3.591e-05	2.30386e-05
GOBP_REGULATION_OF_SYNAPSE_STRUCTURE_OR_ACTIVITY	-1.77463	0	0	-1.35791	2.96965	3.22269	0.103166	0	0	0.221927	3.58204e-05	0
GOBP_DETECTION_OF_EXTERNAL_BIOTIC_STIMULUS	2.07457	0	0	0	2.9664	3.07067	0.0484109	0	0	0	3.57313e-05	1.56542e-05
GOBP_REGULATION_OF_PROTEIN_MODIFICATION_PROCESS	-1.74752	-2.37781	2.00046	-6.49461	2.95993	2.8046	0.112003	0.0056962	0.102553	0	3.91757e-05	0.000137246				ABCA2;ABI1;ABL1;ACE;ACER2;ACSL1;ACTB;ACVR2A;ACVRL1;ADAM17;ADAM8;ADAM9;ADAR;ADCY8;ADNP;ADRB2;AGER;AIDA;AIMP2;AJUBA;AKAP13;AKAP8;AKAP9;AKT1;ANG;ANGPT1;ANKLE2;ANKRD54;APC;APOE;APP;AREG;ARFGEF1;ARHGEF2;ARID5A;ARL2BP;ARNT;ARPP19;ARRB1;ARRDC3;ARRDC4;ATF2;ATG10;ATG101;ATG5;ATM;ATP2B4;ATRX;BAG2;BAK1;BANK1;BAX;BCAR3;BCL10;BCL2;BCL6;BIRC2;BIRC3;BIRC8;BMI1;BMP3;BMP4;BMP5;BMP6;BMPR1A;BMPR2;BOD1L1;BRAF;BRD4;B…
GOBP_REGULATION_OF_PROTEOLYSIS	0	-2.08304	0	-4.78402	2.95367	2.64459	0	0.0274428	0	0	4.26567e-05	0.000432791				ABCA2;ACER2;ADAM8;ADAM9;ADRM1;AGER;AKIRIN2;AKT1;ALAD;ANKIB1;ANP32B;ANTXR1;ANXA2;APAF1;APH1A;APLP2;APOE;APP;AQP1;ARIH1;ARL6IP1;ARL6IP5;ATP2A3;ATP5IF1;AURKAIP1;BAD;BAG2;BAG6;BAX;BCAP31;BCL10;BCL2L13;BEX3;BIN1;BIRC2;BIRC3;BIRC6;BIRC8;BOK;BST2;C3;C4A;C5;CAAP1;CARD17;CASP2;CASP8;CASP8AP2;CAV1;CBFA2T3;CD44;CDK5;CEBPA;CFLAR;CHFR;CLDN3;CLEC3B;CLN6;CLU;COL4A3;COL6A3;CR1;CRIM1;CRYAB;CSNK1A1;CSNK1D;CST3;CST…
GOBP_SMALL_GTPASE_MEDIATED_SIGNAL_TRANSDUCTION	-2.92064	-1.86521	2.0094	-4.91324	2.953	2.72809	7.05463e-05	0.0703674	0.100397	0	4.25514e-05	0.000226593				ABI2;ABL1;ABL2;ADGRG1;AGTR1;AKAP13;ALS2;APOE;ARF6;ARFGAP1;ARFGEF1;ARFGEF2;ARFGEF3;ARHGAP1;ARHGAP12;ARHGAP15;ARHGAP17;ARHGAP21;ARHGAP23;ARHGAP25;ARHGAP26;ARHGAP28;ARHGAP29;ARHGAP30;ARHGAP31;ARHGAP32;ARHGAP35;ARHGAP4;ARHGAP42;ARHGAP44;ARHGAP45;ARHGAP5;ARHGDIA;ARHGDIB;ARHGEF1;ARHGEF10;ARHGEF11;ARHGEF12;ARHGEF15;ARHGEF18;ARHGEF2;ARHGEF3;ARHGEF40;ARRB1;BCAR3;BCL6;BCR;BRK1;CADM4;CBL;CCDC88A;CCDC88C;CD2…
GOBP_ENDOTHELIAL_CELL_MIGRATION	-1.66548	-1.83303	0	-4.13838	2.94772	2.72722	0.151706	0.0799593	0	0	4.24466e-05	0.000228903
GOBP_GASTRULATION	0	0	0	-2.3082	2.94624	2.75699	0	0	0	0.00312027	4.59192e-05	0.000181508
GOBP_POSITIVE_REGULATION_OF_INTERLEUKIN_1_BETA_PRODUCTION	0	-3.07653	0	-2.33601	2.9454	3.19099	0	5.19255e-05	0	0.00262875	4.58066e-05	4.35632e-06		AGER;AIM2;CASP8;CD36;EGR1;F2RL1;FZD5;HK1;HSPB1;IFI16;LILRA5;MEFV;MNDA;MYD88;NLRC4;NLRP1;NLRP12;NLRP3;NOD1;NOD2;ORM1;P2RX7;PANX1;PYCARD;RIPK2;SMAD3;TLR4;TLR6;TLR8;TMEM106A;TRIM16;TYROBP;USP50
GOBP_MULTI_ORGANISM_REPRODUCTIVE_PROCESS	-1.89875	2.11721	0	2.91538	2.94512	2.99353	0.0630542	0.0715784	0	0.000152183	4.56946e-05	3.2497e-05		ABCC8;ACR;ACRBP;ACVR1C;ADAM28;ADAM32;ADAMTS2;ADCY10;ADGRG2;ADIG;ADRA2A;AFP;AGO4;AMH;ARMC2;ATAT1;ATRX;BMP15;BNC1;CACNA1H;CALR3;CATSPERD;CATSPERG;CCDC87;CCNA1;CD46;CELF3;CFAP157;CFAP206;CFAP43;CFAP44;CFAP54;CFAP58;CFAP65;CFAP69;CFTR;CLGN;COL16A1;CREB3L4;CXADR;CYP27B1;DDO;DDX25;DLEC1;DMC1;DNAH1;DPCD;DPY19L2;DRC7;DZIP1;EFCAB9;EQTN;FAM170B;FANCC;FNDC3A;FOLR1;FOLR2;FOXA3;FOXJ1;FUT7;GAL3ST1;GGNBP2;GLI1;…		ABCC8;ACOD1;ACR;ACTL9;ACVR1C;ADAM20;ADAM21;ADAM32;ADAMTS16;ADCY10;ADCYAP1R1;ADGRG2;ADIG;ADRA2A;ADRA2B;AFP;AGT;AMBP;APOB;ASPM;ASZ1;ATP1A4;ATP8B3;AURKA;AVPR1A;BMP15;BRCA2;BRIP1;BSPH1;BTBD18;CABS1;CABYR;CACNA1H;CALCA;CATSPER4;CATSPERB;CCDC136;CCIN;CCNA1;CCNB2;CCR6;CDC25C;CDK1;CELF3;CELF4;CFAP58;CLDN4;CLGN;CORIN;CREB3L4;CRISP1;CSMD1;CYLC1;CYLC2;CYP26B1;CYP27B1;DDX25;DDX4;DEFB118;DKKL1;DLEC1;DMC1;DNAH…
GOBP_NEGATIVE_REGULATION_OF_IMMUNE_RESPONSE	2.46441	-2.00039	0	-3.22797	2.94206	2.65613	0.00699141	0.0401477	0	3.63295e-06	4.55832e-05	0.000391985	ACOD1;ARG1;ARRB2;CCR2;CD160;CD84;CD96;CLEC12B;CLEC4G;CR2;DCST1;ENPP3;FAM3A;FCRLB;FGL2;FGR;FOXJ1;FOXP3;FURIN;GPX1;HAVCR2;HCK;HLA-DRB1;HLX;HMOX1;IL12B;IL1RL1;IL27RA;IL7R;IRAK3;KLRD1;LGALS3;MAPK14;MKRN2;MMP12;MUL1;NCKAP1L;NDFIP1;NLRX1;NR1H2;NR1H3;PDCD1;PGLYRP1;PGLYRP2;PLK2;PPARG;PTPN6;PTPRC;RPS19;SAMSN1;SLAMF8;SMAD7;SPI1;SPINK5;SRC;SUSD4;TBX21;TNFAIP3;TRAFD1;TREM2;TRIM21;TYRO3;ZBTB7B;ZC3H12A
GOBP_MORPHOGENESIS_OF_A_BRANCHING_STRUCTURE	0	0	0	-2.69264	2.94096	3.12656	0	0	0	0.000213513	4.54723e-05	4.1385e-06
GOBP_REGULATION_OF_MAP_KINASE_ACTIVITY	0	-1.97857	0	-2.92809	2.93645	2.87738	0	0.0443177	0	4.15936e-05	4.53619e-05	7.82991e-05
GOBP_REGULATION_OF_DEVELOPMENTAL_GROWTH	-1.80644	-1.4708	1.87641	-2.65843	2.93427	2.8596	0.0925142	0.242123	0.142659	0.000255084	4.86913e-05	8.55452e-05
GOBP_DEFENSE_RESPONSE_TO_GRAM_NEGATIVE_BACTERIUM	1.65766	0	-2.4727	2.3865	2.42936	2.43238	0.199108	0	0.0125087	0.00668042	0.00164739	0.0018187			CAMP;CD4;DEFA5;DEFB103B;DEFB118;DMBT1;F2RL1;HMGB2;IL12B;IL22RA1;IL23A;IL23R;IL6;IRGM;LYZ;MPEG1;MR1;NLRP10;NOS2;OPTN;PRKD1;RNASE6;ROMO1;SELP;SERPINE1;TLR4;TNFRSF14;TREM2
GOBP_REGULATION_OF_CALCIUM_ION_TRANSPORT	-3.08806	-3.09007	-1.67154	-1.45968	2.9276	2.94764	1.22517e-05	5.30543e-05	0.236652	0.162604	5.19936e-05	5.23299e-05	AKAP6;ANK2;ATP2A1;BDKRB1;BIN1;CACNA1C;CACNA2D1;CACNB1;CACNG1;CALCR;CAMK2A;CAMK2B;CAPN3;CASQ1;CASQ2;CAV1;CAV3;CD19;CEMIP;DHRS7C;EGF;EPPIN;F2;F2R;F2RL3;FCRL3;FFAR1;GEM;GPER1;GRIN1;GRM6;GSTM2;HOMER1;HOMER2;HRC;JPH1;JPH2;MCHR1;METTL21C;MYLK;NIPSNAP2;NOS1;NOS3;NPPA;P2RX1;PDE4D;PDGFB;PLN;PRKCE;PRKD1;RHOA;RYR2;SLC8A1;SNCA;STAC2;STAC3;STC1;STC2;STIM2;TMC1;TMEM38A;TRDN;TRPC3;TRPC6;TSPAN13;VDAC1;WFS1;WNK3	ACE;ADCYAP1R1;ADORA2A;AGT;AHNAK;AKAP6;ANK2;ATP2A1;ATP2B1;BAK1;BAX;BDKRB1;BIN1;CACNG1;CALCR;CAMK2A;CAMK2G;CAPN3;CASK;CASQ1;CASQ2;CASR;CAV1;CAV3;CCR1;CD19;CD4;CHD7;CORO1A;CX3CL1;CXCL12;CXCR4;DHRS7C;DIAPH1;EGF;EPB41;EPPIN;F2R;F2RL3;FCRL3;FFAR1;G6PD;GEM;GNAI2;GPR35;GRIN3B;GSTM2;HOMER1;HOMER2;HRC;IL16;JPH1;JPH2;JPH3;JSRP1;KCNE2;LGALS3;LILRA5;LYN;MCHR1;NOS1;NOS1AP;NPPA;P2RX1;P2RX7;P2RY6;PACSIN3;PDE4B;P…
GOBP_RESPONSE_TO_OXYGEN_LEVELS	-1.54638	-1.74888	0	-3.25512	2.92665	2.87498	0.216702	0.107448	0	3.7261e-06	5.18686e-05	7.81195e-05
GOBP_POSITIVE_REGULATION_OF_TOLL_LIKE_RECEPTOR_SIGNALING_PATHWAY	0	0	0	-1.54048	2.92306	2.86541	0	0	0	0.124117	5.17443e-05	8.32828e-05
GOBP_REGULATION_OF_HEMOPOIESIS	3.11957	-1.96751	0	-3.19388	2.92103	2.82659	6.03429e-05	0.0459083	0	1.0411e-05	5.51224e-05	0.000116531	ADAM8;ADIPOQ;AMBRA1;AP3B1;ARNT;AXL;BAD;BMP4;BTK;C1QC;CAMK4;CARD11;CCR1;CCR2;CD4;CD74;CD83;CD86;CRTAM;CSF3R;CTNNBIP1;CTR9;CYP26B1;EGR3;ERBB2;ESRRA;EVI2B;FAM210B;FGL2;FOS;FOXJ1;FOXP3;FSTL3;GABPA;GATA1;GATA3;GPR171;GPR55;GPR68;HAX1;HCLS1;HIF1A;HLA-DOA;HLA-DRB1;HLX;HOXA5;HOXA7;HOXB8;ID2;IL12B;IL12RB1;IL15;IL17D;IL18;IL1RL2;IL23R;IL2RA;IL7R;INHA;INHBA;IRF4;IRF7;KLF10;LAG3;LDB1;LEF1;LGALS1;LGALS3;LIF;L…
GOBP_EXCITATORY_CHEMICAL_SYNAPTIC_TRANSMISSION	-1.67838	0	0	2.38572	1.4127	1.50745	0.144429	0	0	0.00667724	0.188523	0.140659
GOBP_NEGATIVE_REGULATION_OF_NERVOUS_SYSTEM_DEVELOPMENT	0	0	0	-1.83275	2.91834	3.09868	0	0	0	0.0396915	5.48599e-05	1.20324e-05
GOBP_REGULATION_OF_PROTEIN_SERINE_THREONINE_KINASE_ACTIVITY	-1.6124	-1.90471	0	-3.56421	2.91693	2.79826	0.179629	0.0600912	0	0	5.47296e-05	0.000141702
GOBP_CILIUM_MOVEMENT	3.39911	5.51754	0	3.45385	2.91671	2.71605	0	0	0	0	5.45999e-05	0.000238053	ADCY3;BBS2;BBS4;CABYR;CATSPER2;CATSPER4;CATSPERD;CCDC103;CCDC40;CCR6;CELF3;CEP131;CFAP100;CFAP157;CFAP20;CFAP206;CFAP221;CFAP298;CFAP43;CFAP44;CFAP46;CFAP52;CFAP54;CFAP58;CFAP61;CFAP65;CFAP69;CFAP70;CFAP73;DDX4;DNAAF1;DNAAF5;DNAH1;DNAH5;DNAH9;DNAI1;DNAI2;DPCD;DRC1;DRC7;EFCAB1;ENKUR;ENO4;GAPDHS;GAS2L2;GAS8;HYDIN;ING2;IQCG;JHY;KIF9;KLC3;MEIG1;NEK10;NME5;PGAM4;PLTP;QRICH2;RGN;ROPN1L;RSPH4A;RSPH9;SLC…	ADCY10;ARMC2;CATSPER2;CATSPERD;CCDC103;CCDC39;CCDC40;CCDC65;CELF3;CEP131;CFAP100;CFAP157;CFAP20;CFAP206;CFAP221;CFAP43;CFAP44;CFAP45;CFAP46;CFAP52;CFAP54;CFAP58;CFAP61;CFAP65;CFAP69;CFAP70;DNAAF1;DNAH1;DNAH11;DNAH5;DNAH7;DNAH9;DNAI1;DNAI2;DNHD1;DPCD;DRC1;DRC7;DZIP1;EFCAB1;EFCAB9;ENKUR;ENO4;GAPDHS;GAS2L2;GAS8;HYDIN;ING2;IQCG;JHY;KIF27;KIF9;MEIG1;MNS1;NEK10;NME5;NPHP4;RFX3;RGN;RNASE10;ROPN1L;RSPH4A…		ADCY10;ADCY3;APOB;ARMC2;ATP1A4;BBS4;CABS1;CABYR;CACNA1I;CATSPER1;CATSPER2;CATSPER4;CATSPERD;CCDC103;CCDC65;CCR6;CCSAP;CELF3;CEP131;CFAP100;CFAP157;CFAP206;CFAP221;CFAP298;CFAP45;CFAP46;CFAP54;CFAP58;CFAP61;CFAP70;CFAP73;DDX4;DNAAF1;DNAAF5;DNAH1;DNAH11;DNAH17;DNAH7;DNAH9;DNAI2;DNHD1;DPCD;DRC1;DZIP1;EFCAB9;ENO4;EPPIN;FSIP2;GAPDHS;ING2;IQCG;JHY;KIF9;MEIG1;MNS1;NEK10;NPHP4;PGAM4;PGK2;PLA2G3;QRICH2;RG…
GOBP_REGULATION_OF_PEPTIDYL_TYROSINE_PHOSPHORYLATION	0	-2.23945	0	-2.06626	2.91275	2.74667	0	0.0125051	0	0.0129082	5.44708e-05	0.000207189
GOBP_REGULATION_OF_MACROPHAGE_ACTIVATION	0	-1.74003	0	-2.7136	2.91232	2.94106	0	0.110197	0	0.000167373	5.43424e-05	5.56885e-05
GOBP_HORMONE_METABOLIC_PROCESS	1.73255	0	0	0	2.91166	3.07974	0.160242	0	0	0	5.42145e-05	1.58286e-05
GOBP_REGULATION_OF_EPITHELIAL_CELL_MIGRATION	-2.79313	-2.03217	1.7493	-4.88404	2.90971	2.79225	0.000358458	0.0346826	0.201754	0	5.40872e-05	0.000141115				ACVRL1;ADAM17;ADAM9;ADAMTS9;ADGRA2;ADIPOR1;AKT1;ANGPT1;ANGPT2;ANXA1;ANXA3;APOE;ARF6;ARSB;ATP2B4;ATP5F1A;ATP5F1B;BCAR1;BMP4;BMPR2;CALR;CAPN7;CARD10;CD40;CLASP2;CORO1C;CSNK2B;CTSH;DAB2IP;DCN;DNAJA4;DOCK1;DOCK5;DUSP10;EMC10;EMP2;EPB41L4B;EPB41L5;EPHA2;EPPK1;ETS1;EVL;FGF1;FGF18;FGF2;FGF7;FGFR1;FOXP1;GADD45A;GATA2;GLIPR2;GPI;GRN;HBEGF;HDAC7;HIF1A;HMOX1;HSPB1;HYAL1;IQSEC1;ITGA2;ITGA3;JCAD;JUN;JUP;KDR;K…
GOBP_RESPONSE_TO_HORMONE	-1.79851	0	0	-4.38178	2.90858	2.81923	0.0956276	0	0	0	5.39606e-05	0.000124628
GOBP_ARTERY_MORPHOGENESIS	0	1.87976	0	-2.2148	2.16137	2.21665	0	0.181638	0	0.00564216	0.00876652	0.00645707
GOBP_ADENYLATE_CYCLASE_INHIBITING_G_PROTEIN_COUPLED_GLUTAMATE_RECEPTOR_SIGNALING_PATHWAY	0	0	0	2.38059	1.57127	1.67626	0	0	0	0.00682778	0.114795	0.0796318
GOBP_VISUAL_BEHAVIOR	0	0	0	0	2.90351	2.85277	0	0	0	0	5.69977e-05	8.80788e-05
GOBP_INFLAMMATORY_RESPONSE_TO_ANTIGENIC_STIMULUS	0	-2.15077	-2.38531	-1.68118	2.90323	2.87174	0	0.0195922	0.0166747	0.0739325	5.68654e-05	7.74093e-05			BTK;CCR7;CD28;CD6;CD81;CNR1;CYSLTR1;FCGR1A;FCGR3A;FGR;FUT7;FYN;GPX1;HCK;HLA-DRB1;HLA-E;HMGB2;IL12B;IL1RN;IL20RB;IL2RA;IL31RA;IL36A;IL36B;IL36G;IL36RN;IL5RA;LYN;MAPK14;MKRN2;NLRP6;NPY;PLK2;PNMA1;PSMA1;PSMB4;RASGRP1;SELENOS;SYK;TREM2
GOBP_NEGATIVE_REGULATION_OF_CELL_CELL_ADHESION	0	-2.21309	0	-3.47704	2.90204	2.71806	0	0.0141653	0	0	5.67338e-05	0.000238953
GOBP_NEURON_FATE_COMMITMENT	0	1.95416	2.40366	0	2.90028	3.09358	0	0.149138	0.0174459	0	5.9942e-05	1.6007e-05			ASCL1;BCL11B;DLL1;DLX1;DMRT3;DMRTA2;EHMT2;EPOP;FOXG1;GATA2;GBX1;GLI2;HOXC10;ID2;IHH;NOTCH1;NOTCH3;POU4F1;PTF1A;RBPJ;SHH;SIX1;SUFU;ZNF521
GOBP_NEGATIVE_REGULATION_OF_CYTOKINE_PRODUCTION	1.61518	-2.85772	0	-2.76749	2.8996	2.7827	0.225926	0.000217872	0	0.00010236	5.98039e-05	0.000154578
GOBP_REGULATION_OF_WNT_SIGNALING_PATHWAY	0	0	1.83322	-2.16232	2.89802	2.86027	0	0	0.159254	0.00755445	5.96664e-05	8.25376e-05
GOBP_REGULATION_OF_SUPEROXIDE_METABOLIC_PROCESS	0	-1.68605	0	-2.57865	2.89577	2.73112	0	0.133322	0	0.000477309	5.95296e-05	0.000225591
GOBP_REGULATION_OF_MUSCLE_CONTRACTION	-4.69192	-3.55736	-2.02484	-1.7767	2.89371	2.88512	0	0	0.0842015	0.0508974	6.26762e-05	7.56123e-05	ABAT;ACTN3;ADA;ADRA2B;ADRB2;ANK2;ARHGAP42;ATP2A1;ATP2A2;ATP2B1;BIN1;CACNA1C;CASQ1;CASQ2;CAV1;CAV3;CHRM3;CNN1;CTNNA3;DLG1;DOCK5;DSC2;DSP;F2R;GATA4;GPER1;GSTM2;HCN4;HRC;ITGA2;KBTBD13;KCNA1;KCNMA1;KIT;MYBPC3;MYBPH;MYH7;MYL2;MYL3;MYL9;MYLK2;MYOCD;NKX2-5;NOS1;NPPA;P2RX1;PDE4D;PDE5A;PLCE1;PLN;PPP1R12B;PRKG1;RHOA;RYR2;SCN10A;SCN4A;SCN5A;SLC8A1;SLC8A3;SPX;STC1;TMEM38A;TNNC1;TNNI1;TNNI2;TNNI3;TNNI3K;TNNT1…	ABAT;ACTN3;ADA;ADRA1A;ADRA2B;ADRB2;ANK2;ATP1A1;ATP2A1;BIN1;CALCRL;CASQ1;CASQ2;CAV1;CAV3;CHRM3;CHRNB4;CNN1;CTNNA3;DSC2;DSP;F2R;GHRL;GJA5;GRK2;GSTM2;HRC;JUP;KCNA1;KCNJ2;KCNMA1;MYBPH;MYH7;MYL2;MYL3;MYLK2;MYOCD;NOS1;NPPA;NR4A1;OXTR;P2RX1;PDE4B;PDE4D;PTAFR;PTGS2;RYR2;SCN10A;SCN4A;SRF;SSTR2;STC1;TACR2;TBXA2R;TMEM38A;TNNC1;TNNI1;TNNI2;TNNI3;TNNT1;TNNT2;TNNT3;TPM1
GOBP_POSITIVE_REGULATION_OF_CELL_DEVELOPMENT	0	0	0	-3.13068	2.89234	2.84195	0	0	0	1.00013e-05	6.25331e-05	9.62843e-05
GOBP_PLASMA_MEMBRANE_FUSION	-1.6643	0	0	2.37298	1.3732	1.42895	0.152278	0	0	0.0070974	0.210809	0.180222
GOBP_TUBE_FORMATION	1.61568	2.3829	1.7977	-2.20662	1.46911	1.39095	0.225753	0.0158452	0.174967	0.0058617	0.159144	0.202221		ABL1;APAF1;ATOH8;BBS4;BCL2L11;BMP4;BMP5;CASP3;CC2D2A;CDK20;CELSR1;CEP290;CITED2;COBL;CTNNB1;DAB2IP;DEAF1;DVL1;DVL2;DVL3;EDA;EDAR;FGFR2;FOLR1;FUZ;FZD2;FZD3;FZD6;GDNF;GLMN;GREM1;HECTD1;HIF1A;HNF1B;HOXA1;IFT122;IFT172;IFT52;IFT57;IRX3;KAT2A;KIF20B;LIAS;LRP2;MED12;MIB1;MKS1;MMRN2;MTHFR;NFIB;NODAL;NOG;OPA1;OSR1;OVOL2;PHACTR4;PLXNB2;PRICKLE1;PRKACB;PROX1;PTK7;SCRIB;SDCCAG8;SEC24B;SEMA4C;SETD2;SFRP2;SHH…
GOBP_REGULATION_OF_PRESYNAPTIC_MEMBRANE_POTENTIAL	0	0	0	2.36243	1.36547	1.38662	0	0	0	0.00752504	0.215273	0.204354
GOBP_CHEMOKINE_PRODUCTION	2.08272	-1.80278	-1.74705	-2.43291	2.88373	2.88768	0.0470391	0.0892883	0.190764	0.00140845	6.85131e-05	7.6319e-05
GOBP_NEGATIVE_REGULATION_OF_RESPONSE_TO_STIMULUS	0	-3.65055	0	-5.0853	2.88308	2.83652	0	0	0	0	6.83584e-05	0.000110786		AATF;ABAT;ABCA7;ABL2;ACAA2;ACE2;ACKR3;ACOD1;ACP5;ACTN3;ACVR1;ADA;ADAM17;ADAR;ADIPOR1;ADM;ADORA2A;ADRA1A;ADRB2;ADTRP;AGT;AHSG;AJAP1;AKT3;ALOX12;ALOX5;ALPK2;AMER1;AMER2;AMFR;ANGPT2;APC;APLN;APOA1;APOD;AR;ARG1;ARG2;ARHGAP24;ARHGAP25;ARHGAP35;ARNTL;ARRB1;ATAD5;ATF3;ATF6B;ATM;ATP2B4;AXIN1;BAMBI;BANF1;BANK1;BAX;BCL2L1;BCL2L2;BCL3;BCL6;BCR;BDKRB2;BDNF;BICD1;BID;BIRC6;BMP2;BMP7;BMPER;BMT2;C4BPA;C5AR2;CAL…		ABCA7;ABL1;ABL2;ACKR3;ADAM17;ADAMTSL2;ADAR;ADGRA2;ADIPOR1;ADRB2;AIDA;AJUBA;AKT1;AKT3;AMFR;ANGPT2;ANXA1;APC;APC2;APLN;APOE;APPL1;APPL2;ARG2;ARHGAP12;ARHGAP25;ARHGAP35;ARHGAP42;ARHGAP44;ARHGEF2;ARMC10;ARRB1;ARRDC1;ARRDC3;ASH1L;ASXL1;ATF3;ATG5;ATM;ATP2B4;BACE1;BAMBI;BANF1;BANK1;BAX;BCL2;BCL2L1;BCL2L2;BCL3;BCL6;BCL9L;BCR;BICC1;BIRC6;BMP4;BMP5;BOK;BPIFB1;C1QBP;C5;CAAP1;CADM4;CALCRL;CALR;CASK;CASP8;CAV…
GOBP_REGULATION_OF_WOUND_HEALING	-2.94271	-1.72169	0	-2.01426	2.88193	3.01816	6.33768e-05	0.117978	0	0.016798	6.82045e-05	3.36975e-05
GOBP_IMPORT_INTO_CELL	-2.46114	0	0	2.34651	3.83994	3.83397	0.00319801	0	0	0.00822595	0	0
GOBP_REGULATION_OF_CELL_SHAPE	-1.8588	0	0	-3.80763	2.88067	2.73767	0.0748094	0	0	0	7.11039e-05	0.000219067
GOBP_INTEGRIN_MEDIATED_SIGNALING_PATHWAY	-1.78339	-2.76161	0	-2.86826	2.88007	2.85906	0.100553	0.000398082	0	4.4514e-05	7.09449e-05	8.53547e-05
GOBP_REGULATION_OF_LEUKOCYTE_MEDIATED_IMMUNITY	1.88306	-2.38089	-1.66669	-2.76244	2.87995	2.5478	0.101895	0.00557851	0.238987	0.000106371	7.07865e-05	0.00084253
GOBP_REGULATION_OF_ERBB_SIGNALING_PATHWAY	-1.65672	0	0	-2.17344	2.87618	2.51824	0.154741	0	0	0.00712043	7.06288e-05	0.00102336
GOBP_MYD88_DEPENDENT_TOLL_LIKE_RECEPTOR_SIGNALING_PATHWAY	1.69766	-1.65283	0	-2.02068	2.8737	2.95937	0.176632	0.146653	0	0.0163776	7.04719e-05	4.5696e-05
GOBP_CELLULAR_RESPONSE_TO_MECHANICAL_STIMULUS	0	0	0	-3.48001	2.8729	2.71901	0	0	0	0	7.03156e-05	0.000236678
GOBP_CELLULAR_RESPONSE_TO_ORGANIC_CYCLIC_COMPOUND	-1.96288	0	0	-2.53132	2.87158	2.65141	0.048069	0	0	0.00071231	7.32751e-05	0.000411337
GOBP_REGULATION_OF_CELL_CELL_ADHESION	2.64509	-3.24986	0	-3.82519	2.86875	2.60962	0.0021907	1.80746e-05	0	0	7.31134e-05	0.000538206	ADAM8;ADIPOQ;ADORA2A;ADTRP;AIF1;ALOX5;BLK;BMP4;CASP3;CBLB;CCDC88B;CCL2;CCR2;CD160;CD1D;CD209;CD274;CD276;CD3E;CD4;CD40LG;CD44;CD5;CD6;CD74;CD83;CITED2;CORO1A;CRTAM;CXCL13;EBI3;EFNA5;EFNB3;EGR3;EPHB3;FCHO1;FGL2;FLOT1;FLOT2;FOXA2;FOXJ1;FOXP3;FUT7;FUT9;GATA3;GLMN;GPAM;GPNMB;HAVCR2;HLA-DMA;HLA-DOA;HLA-DQB2;HLA-DRB1;HLX;ICOS;ICOSLG;IL12A;IL12B;IL12RB1;IL1B;IL1RL2;IL23R;IL27RA;IL2RA;IL7R;KLRK1;LAG3;LAP…	ABAT;ABCA12;ADA;ADORA2A;ADTRP;AKNA;ALOX12;ALOX5;ANK3;APOA1;ARG1;ASS1;BCL10;BMP6;BMP7;CARD11;CAV1;CBFB;CCR7;CD160;CD209;CD27;CD274;CD28;CD3E;CD4;CD40LG;CD44;CD47;CD5;CD6;CDSN;CEBPB;CHST2;CORO1A;CRTAM;CSK;CTLA4;CX3CL1;CXCL12;DOCK8;DUSP10;EFNB1;EFNB2;EGR3;EMILIN2;ETS1;FCHO1;FERMT3;FGL2;GATA3;GCNT2;GP6;GTPBP4;HLA-DMB;HLA-DOB;HLA-E;HLX;IGF2;IL18;IL1B;IL1RN;IL27RA;IL2RA;IL4R;IL6ST;ITGA4;ITGB2;ITPKB;KIF…
GOBP_NEUTROPHIL_ACTIVATION_INVOLVED_IN_IMMUNE_RESPONSE	0	-1.75042	0	-1.86179	2.86327	2.87442	0	0.107077	0	0.034802	7.60701e-05	7.79407e-05
GOBP_NEGATIVE_REGULATION_OF_MUSCLE_CONTRACTION	0	0	0	-1.90786	2.86023	2.93971	0	0	0	0.0282652	7.59029e-05	5.55523e-05
GOBP_NEGATIVE_REGULATION_OF_SPROUTING_ANGIOGENESIS	-1.72215	-1.74197	0	-2.57652	2.85992	2.84467	0.122597	0.109971	0	0.000486519	7.57365e-05	9.01662e-05
GOBP_REGULATION_OF_NEUTROPHIL_ACTIVATION	0	-1.63158	0	-1.47642	2.85943	2.82573	0	0.155836	0	0.153731	7.55708e-05	0.000119361
GOBP_CELLULAR_COMPONENT_ASSEMBLY_INVOLVED_IN_MORPHOGENESIS	-4.9731	-3.74252	-2.82136	-1.42099	2.85925	2.88202	0	0	0.0013486	0.183155	7.54058e-05	7.86607e-05	ACTA1;ACTC1;ACTG1;ACTL9;ACTN2;ADPRHL1;AKAP13;ANK2;ANKRD1;CAPN3;CASQ1;CAV3;CCDC136;CD9;CFL2;CFLAR;CNTN1;CNTNAP1;CSRP3;EPB41L3;FHOD3;FLNC;IHH;ITGB1;KLHL41;KNL1;LDB3;LMOD1;LMOD2;LMOD3;MEF2A;MTMR2;MYH11;MYH3;MYH6;MYL2;MYL9;MYLK3;MYOM2;MYOZ1;MYOZ2;MYPN;NEB;NKX2-5;NRAP;OBSCN;PAFAH1B1;PDGFRA;PHLDB2;PIKFYVE;PLA2G3;PLEC;PMP22;PRKAR1A;SOX30;SRF;SYNPO2L;TCAP;TMF1;TMOD1;TMOD2;TMOD3;TMOD4;TNNT1;TNNT2;TNNT3;TP…	ACTA1;ACTC1;ACTL9;ACTN2;ADPRHL1;CAPN3;CASQ1;CAV3;CFL2;CNTN1;CSRP3;FHOD3;FLNC;GPC1;KLHL41;LDB3;LMOD1;LMOD2;LMOD3;MYH6;MYL2;MYLK3;MYOM2;MYOZ1;MYOZ2;MYPN;NEB;NRAP;OBSCN;PLA2G3;PMP22;RFX2;SPINK2;SRF;SYNPO2L;TCAP;TMOD1;TMOD4;TNNT2;TNNT3;TPPP;TTN;ZPBP;ZPBP2	ACTA1;ACTC1;ACTG1;ACTL9;ACTN2;ADPRHL1;ANK2;ANKRD1;CAPN3;CASQ1;CAV3;CFL2;CNTN1;CSRP1;CSRP3;EPB41L3;FHOD3;FLNC;GPC1;KLHL41;KNL1;KRT19;LDB3;LMOD2;LMOD3;MYH3;MYH6;MYL9;MYLK3;MYOM2;MYOZ1;MYOZ2;MYPN;NEB;NRAP;OBSCN;PGM5;PLA2G3;SPACA1;SYNPO2L;TCAP;TENM4;TLR2;TMOD4;TNNT2;TNNT3;TPM1;TTN;ZPBP2
GOBP_TOLL_LIKE_RECEPTOR_2_SIGNALING_PATHWAY	0	0	0	-1.36332	2.8541	2.84868	0	0	0	0.218575	8.77505e-05	8.74968e-05
GOBP_PEPTIDYL_LYSINE_MODIFICATION	-1.66473	2.18593	2.97786	-3.88575	-2.78328	-3.2444	0.152137	0.0491214	0.000505791	0	0.000122514	0		ACTL6A;APBB1;ARID4A;ARID4B;ARNT;ARRB1;ASH1L;ASH2L;ATAT1;ATF2;ATG5;ATP7A;ATRX;ATXN7;ATXN7L3;AUTS2;BAG6;BEND3;BRCA1;BRCA2;BRD1;BRD4;BRD7;BRD8;BRPF1;BRPF3;CAMK1;CBX4;CHD5;CHEK1;CLOCK;CPA4;CRTC2;CTH;CTNNB1;CTR9;CXXC1;DESI1;DIP2A;DIP2B;DMAP1;DNMT1;DOT1L;DPY30;DYDC1;DYDC2;EEF1AKMT3;EGR2;EHMT1;EHMT2;EID1;ENY2;EP400;EPC2;ESCO1;ETFBKMT;EZH1;EZH2;FKBP10;FLCN;FOXP3;GFI1;GLYR1;GNL3;GTF2B;GTF3C4;HAT1;HCFC1;HD…	APBB1;ARID4A;ARID4B;ARID5A;ARNT;ARRB1;ASH1L;ASH2L;ATF2;ATG5;ATP7A;ATRX;ATXN7;ATXN7L3;AUTS2;BAG6;BCOR;BEND3;BLOC1S1;BRD1;BRD4;BRD7;BRD8;BRPF1;BRPF3;CAMK1;CAMKMT;CBX4;CHD5;CREBBP;CRTC2;CTCF;CTNNB1;CTR9;CXXC1;DESI1;DIP2A;DIP2B;DMAP1;DOHH;DOT1L;DPY30;DR1;EEF1AKMT3;EEF2KMT;EGR1;EGR2;EHMT1;EHMT2;EID1;ENY2;EP300;EP400;EPC1;EPC2;ESCO1;ETFBKMT;EZH1;EZH2;FKBP10;FLCN;FOXP3;FSCB;GATA2;GATA3;GFI1;GLYR1;GNL3L;…
GOBP_REGULATION_OF_ENDOTHELIAL_CELL_MIGRATION	-1.95083	-1.84653	0	-3.95184	2.85233	2.66242	0.0511649	0.0762593	0	0	8.73698e-05	0.000369307
GOBP_REGENERATION	0	-2.18954	0	-2.20958	2.85013	2.77858	0	0.0163137	0	0.0058031	8.71806e-05	0.000157142
GOBP_RESPONSE_TO_YEAST	0	0	0	0	2.84979	2.89192	0	0	0	0	8.69923e-05	7.33996e-05
GOBP_PROTEIN_KINASE_B_SIGNALING	0	0	0	-2.38658	2.84818	3.0135	0	0	0	0.00189548	8.98539e-05	3.33455e-05
GOBP_POSITIVE_REGULATION_OF_KINASE_ACTIVITY	0	-1.6305	0	-2.99302	2.84713	2.81079	0	0.156491	0	2.95972e-05	8.96606e-05	0.000138703
GOBP_DEVELOPMENTAL_INDUCTION	0	0	0	0	2.84392	2.80132	0	0	0	0	9.56201e-05	0.000142591
GOBP_NEGATIVE_REGULATION_OF_CELLULAR_RESPONSE_TO_GROWTH_FACTOR_STIMULUS	-1.55944	0	0	-2.64969	2.84379	2.96511	0.208847	0	0	0.000265984	9.54153e-05	4.2706e-05
GOBP_EMBRYONIC_PLACENTA_DEVELOPMENT	0	0	0	-1.91273	2.84351	2.72292	0	0	0	0.0275986	9.52114e-05	0.000229884
GOBP_AMYLOID_PRECURSOR_PROTEIN_CATABOLIC_PROCESS	0	0	0	-2.7453	2.84305	2.46248	0	0	0	0.000125165	9.50084e-05	0.00148697
GOBP_POSITIVE_REGULATION_OF_PEPTIDYL_TYROSINE_PHOSPHORYLATION	0	-1.97501	0	-1.67394	2.84154	2.75102	0	0.0446438	0	0.0760659	9.7818e-05	0.000188434
GOBP_REGIONALIZATION	2.25162	2.40726	2.41664	0	2.84059	2.77271	0.020947	0.014428	0.0167226	0	9.76103e-05	0.000164944		ADGRG1;AHI1;ALDH1A2;ARL13B;ASCL1;BASP1;BHLHE40;BHLHE41;BMPR1A;BMPR1B;C1QA;C3;CDK20;CITED2;CRB2;CTNNB1;DDIT3;DMRT2;DMRT3;DNAAF1;DPCD;DYNC2H1;DZIP1L;EDN1;EGR2;FOXA1;FOXA2;FOXC1;FOXC2;FOXJ1;FOXN4;FRS2;FUZ;GATA5;GDNF;GLI1;GLI2;GORAB;GPC3;HES1;HES6;HHIP;HNF1B;HOXA2;HOXA3;HOXA6;HOXB3;HOXB8;HOXD4;HSPB11;IFT172;IFT52;IFT57;IRX3;LDB1;LFNG;LMX1B;MED12;MIB1;MKS1;MLLT3;MNS1;MYF6;NOG;NR2F2;NTF4;OTX1;OVOL2;PAX…	AHI1;ALX4;ARC;ARL13B;ASCL1;AXIN2;BASP1;BMPR2;C1QA;CDX2;CITED2;CTNNBIP1;CYP26B1;DDIT3;DLL1;DLL3;DLX1;DMRT3;DSCAML1;DVL2;DYNC2H1;DZIP1L;EDN1;EGR2;FGF10;FOXC2;FOXG1;FOXJ1;GATA4;GDNF;GLI1;GLI2;GRSF1;HES7;HEY1;HEYL;HNF1B;HOXA2;HOXA4;HOXA5;HOXA7;HOXA9;HOXB2;HOXB3;HOXB5;HOXB8;HOXC10;HOXC6;HOXD11;HOXD4;HOXD8;HOXD9;HSPB11;IFT172;IRX3;LDB1;LEF1;LHX2;LRP4;LRP5L;MAFB;MDFI;MEOX2;MKS1;NKX2-5;NR2F2;NRP2;NTF4;OT…
GOBP_POSITIVE_REGULATION_OF_ION_TRANSMEMBRANE_TRANSPORT	-2.33453	-1.88648	0	0	2.83753	2.67413	0.00703534	0.0644302	0	0	0.000100413	0.000320859
GOBP_EPITHELIAL_CELL_DEVELOPMENT	-2.42604	0	0	-4.54552	2.83264	2.99742	0.00406794	0	0	0	0.00010321	3.25799e-05
GOBP_NEGATIVE_REGULATION_OF_SECRETION	1.92156	-1.67184	0	0	2.83158	2.80746	0.0892194	0.138919	0	0	0.000102992	0.000137825
GOBP_NEUROINFLAMMATORY_RESPONSE	0	-2.24731	0	-2.37271	2.83125	2.93892	0	0.0119989	0	0.00209442	0.000102775	5.5282e-05
GOBP_CELL_MATURATION	0	0	0	-1.38071	2.83084	2.83655	0	0	0	0.207917	0.000102559	0.000111027
GOBP_NEUTROPHIL_MEDIATED_IMMUNITY	0	-1.71552	0	0	2.83078	2.76031	0	0.120669	0	0	0.000102344	0.00017903
GOBP_TIGHT_JUNCTION_ORGANIZATION	0	0	0	-2.34652	2.83024	2.58015	0	0	0	0.00247764	0.00010213	0.00066052
GOBP_RESPIRATORY_BURST	1.81187	-1.53054	0	-1.96691	2.82901	2.79833	0.122668	0.207063	0	0.0215293	0.000101917	0.000141997
GOBP_POSITIVE_REGULATION_OF_PROTEIN_MODIFICATION_PROCESS	0	-1.58506	0	-4.64808	2.82711	2.71582	0	0.179734	0	0	0.000101705	0.000237606
GOBP_DETECTION_OF_MOLECULE_OF_BACTERIAL_ORIGIN	1.69577	0	0	0	2.82664	2.77821	0.177667	0	0	0	0.000101493	0.000156821
GOBP_REGULATION_OF_MYELOID_LEUKOCYTE_MEDIATED_IMMUNITY	0	-2.1568	-1.76868	-2.70717	2.8216	2.775	0	0.0190428	0.183058	0.000179341	0.000101283	0.000162369
GOBP_DEVELOPMENTAL_CELL_GROWTH	-2.4113	0	0	-2.31636	2.81966	2.51912	0.00439384	0	0	0.00297548	0.000109898	0.00101786
GOBP_DEFENSE_RESPONSE_TO_FUNGUS	0	-2.79702	-1.84351	-1.54734	2.81766	3.01513	0	0.000308741	0.146757	0.121061	0.000109671	3.35206e-05
GOBP_REGULATION_OF_MRNA_PROCESSING	-2.73055	2.10987	2.22812	-3.70329	-2.90968	-3.29817	0.000523291	0.074377	0.0424714	0	2.40761e-05	0		AHCYL1;C1QBP;CDC73;CDK11B;CDK9;CELF1;CELF3;CELF4;CIRBP;CPEB1;CPEB3;CPSF6;CPSF7;CTR9;CWC22;DAZAP1;DDX17;DDX5;DHX36;DHX9;FAM172A;FMR1;FXR1;FXR2;HNRNPA2B1;HNRNPK;HNRNPL;HNRNPU;HSF1;IWS1;KHDRBS1;KHDRBS3;LARP7;MAGOH;MBNL2;NCBP1;NCBP2;NCL;NELFE;NOVA1;NOVA2;NSRP1;NUDT21;NUP98;PAF1;PAPOLA;PCBP4;PTBP1;PUF60;RAVER2;RBFOX2;RBM25;RBM3;RBM39;RBM4;RBM5;RBM7;REST;RNF20;RNF40;RNPS1;SAFB;SAFB2;SF1;SF3B4;SFSWAP;SL…
GOBP_MUCOPOLYSACCHARIDE_METABOLIC_PROCESS	0	0	0	-1.61042	2.81341	2.74584	0	0	0	0.0968127	0.000112264	0.000209564
GOBP_ASSOCIATIVE_LEARNING	0	0	0	0	2.8128	2.86611	0	0	0	0	0.000112034	8.34713e-05
GOBP_INTERLEUKIN_8_PRODUCTION	0	-1.48871	-1.79686	-1.92486	2.80723	2.76453	0	0.230019	0.169728	0.0261656	0.000114718	0.000174072
GOBP_AMINOGLYCAN_METABOLIC_PROCESS	0	0	0	0	2.80363	2.78936	0	0	0	0	0.000114483	0.000143767
GOBP_ANATOMICAL_STRUCTURE_HOMEOSTASIS	-1.92798	-1.5954	0	-1.9222	2.80333	2.64139	0.0563914	0.174145	0	0.0264465	0.000114249	0.000446201
GOBP_REGULATION_OF_LEUKOCYTE_DEGRANULATION	0	-2.23079	0	-2.55424	2.80321	2.72976	0	0.0130004	0	0.000587195	0.000114017	0.000227468
GOBP_REGULATION_OF_TUBE_SIZE	-2.46817	-1.51274	1.78097	0	2.80239	2.99762	0.00311071	0.217508	0.18675	0	0.000113785	3.26633e-05
GOBP_POSITIVE_REGULATION_OF_MACROPHAGE_ACTIVATION	0	0	0	-1.69804	2.80034	2.92533	0	0	0	0.0692712	0.000116524	6.12899e-05
GOBP_RESPONSE_TO_PEPTIDE	0	0	0	-3.94583	2.79533	2.60397	0	0	0	0	0.000116288	0.000559557
GOBP_UROGENITAL_SYSTEM_DEVELOPMENT	0	0	0	-2.11693	2.79511	3.03825	0	0	0	0.00977702	0.000116053	3.03596e-05
GOBP_APOPTOTIC_CELL_CLEARANCE	0	0	0	-1.87304	2.79236	2.91413	0	0	0	0.0331344	0.000118747	6.77588e-05
GOBP_INFLAMMATORY_RESPONSE_TO_WOUNDING	0	0	0	-1.42875	2.79037	2.90872	0	0	0	0.179505	0.000118508	7.04904e-05
GOBP_POSITIVE_REGULATION_OF_INTERLEUKIN_1_PRODUCTION	0	-2.67618	0	-2.14303	2.78786	2.7691	0	0.0007852	0	0.00843815	0.000123966	0.000163611
GOBP_REGULATION_OF_NEUTROPHIL_DEGRANULATION	0	-2.09033	0	-1.78425	2.78686	2.80547	0	0.0264043	0	0.0493058	0.000123717	0.000137535
GOBP_CELLULAR_RESPONSE_TO_INTERLEUKIN_1	0	0	0	-2.0653	2.78569	2.6717	0	0	0	0.012921	0.00012347	0.000334331
GOBP_REGULATION_OF_COAGULATION	-2.26214	0	0	0	2.78445	2.98102	0.0103391	0	0	0	0.000123223	3.94379e-05
GOBP_REGULATION_OF_AXONOGENESIS	-2.44588	0	0	-2.20397	2.78242	2.78525	0.00356723	0	0	0.0059616	0.00012583	0.000149033
GOBP_NEGATIVE_REGULATION_OF_DEFENSE_RESPONSE	1.58015	-2.32956	0	-2.86466	2.78144	2.58876	0.247079	0.00749522	0	4.43521e-05	0.000131286	0.000625523
GOBP_ODONTOGENESIS_OF_DENTIN_CONTAINING_TOOTH	0	0	0	0	2.77886	2.87309	0	0	0	0	0.000139481	7.77628e-05
GOBP_NEURON_PROJECTION_REGENERATION	0	0	0	-1.65387	2.77868	2.86517	0	0	0	0.0823145	0.000139204	8.30953e-05
GOBP_STRIATED_MUSCLE_CONTRACTION	-4.9934	-3.91828	-2.11969	-1.32684	2.77444	2.8169	0	0	0.0580299	0.242716	0.000144598	0.000124362	ACTN3;ANK2;ATP2A1;ATP2A2;BIN1;CACNA1C;CACNA2D1;CASQ1;CASQ2;CAV1;CAV3;CSRP3;CTNNA3;DLG1;DSC2;DSP;FGF12;FLNA;GATA4;GJC1;GSN;GSTM2;HCN4;HOMER1;HRC;KBTBD13;KCND3;KCNE5;KCNJ3;KCNJ5;KCNN2;KLHL41;LMOD3;MYBPC3;MYBPH;MYH3;MYH6;MYH7;MYH8;MYL2;MYL3;MYL4;MYLK2;NKX2-5;NOS1;NPPA;NUP155;PDE4D;PDE5A;PGAM2;PLN;RCSD1;RYR2;SCN10A;SCN1B;SCN3B;SCN4A;SCN4B;SCN5A;SGCD;SLC8A1;SLC8A3;SMPX;SNTA1;STAC2;STAC3;STC1;TCAP;TMEM…	ACTN3;ADRA1A;ANK2;ATP1A1;ATP2A1;ATP8A2;BIN1;CASQ1;CASQ2;CAV1;CAV3;CHRNA1;CSRP3;CTNNA3;DSC2;DSP;FGF12;GJA1;GJA5;GRK2;GSN;GSTM2;HRC;JSRP1;JUP;KCNE2;KCNE4;KCNJ2;KCNJ3;KLHL41;LMOD3;MAP2K6;MYBPH;MYH3;MYH6;MYH7;MYH8;MYL2;MYL3;MYL4;MYLK2;NOS1;NOS1AP;NPPA;NR4A1;PDE4B;PDE4D;PGAM2;PPP1R13L;RCSD1;RYR2;SCN10A;SCN4A;SCN4B;SGCD;SMPX;STAC2;STAC3;STC1;SYNM;TCAP;TMEM38A;TNNC1;TNNI1;TNNI2;TNNI3;TNNT1;TNNT2;TNNT3;T…
GOBP_POSITIVE_REGULATION_OF_CELL_PROJECTION_ORGANIZATION	-1.56666	0	0	-3.02536	2.77416	2.63688	0.20626	0	0	1.84253e-05	0.000144313	0.000446671
GOBP_EXTRACELLULAR_MATRIX_DISASSEMBLY	2.14171	0	0	-1.74361	2.7665	2.85544	0.0352003	0	0	0.0581309	0.000149642	8.5165e-05
GOBP_REGULATION_OF_LEUKOCYTE_CHEMOTAXIS	1.61023	-1.49874	0	-2.48798	2.76458	2.61605	0.230304	0.224983	0	0.000952284	0.000152196	0.000515486
GOBP_BLOOD_VESSEL_ENDOTHELIAL_CELL_MIGRATION	-1.85191	-2.37408	0	-4.03748	2.76367	2.59586	0.0773891	0.00580484	0	0	0.00015756	0.000579568
GOBP_REGULATION_OF_SMOOTH_MUSCLE_CONTRACTION	-2.35199	-1.9918	0	0	2.76321	2.7391	0.0063297	0.0417974	0	0	0.000157251	0.000213904
GOBP_MICTURITION	0	0	0	2.34309	1.58672	1.58127	0	0	0	0.00829053	0.109342	0.111247
GOBP_ORGANIC_HYDROXY_COMPOUND_METABOLIC_PROCESS	1.92123	-1.89181	0	-1.69467	2.76	2.95564	0.0888167	0.0629705	0	0.0702593	0.000164964	4.89338e-05
GOBP_REGULATION_OF_MYELOID_CELL_DIFFERENTIATION	2.05606	0	0	-2.55932	2.75996	2.82302	0.0522225	0	0	0.000562236	0.000164643	0.000124895
GOBP_NEGATIVE_REGULATION_OF_ENDOCYTOSIS	0	-1.68541	0	0	2.75948	2.70822	0	0.133442	0	0	0.000164324	0.000251219
GOBP_REGULATION_OF_COMPLEMENT_ACTIVATION	0	0	0	0	2.75909	2.79982	0	0	0	0	0.000164005	0.000142293
GOBP_CARBOXYLIC_ACID_TRANSPORT	1.8977	0	2.1296	2.3377	3.09221	2.98211	0.0957403	0	0.0598178	0.00860143	1.61553e-05	3.95378e-05
GOBP_REGULATION_OF_TRANSFERASE_ACTIVITY	-2.24548	-2.17529	0	-4.36406	2.7575	2.67109	0.0114043	0.0174313	0	0	0.00016611	0.000335678
GOBP_RESPONSE_TO_ABIOTIC_STIMULUS	-1.84806	-1.78859	0	-3.32366	2.75709	2.89298	0.078854	0.0934923	0	3.90639e-06	0.00016579	7.35723e-05
GOBP_PROTEIN_LOCALIZATION_TO_EXTRACELLULAR_REGION	0	0	0	0	2.7537	2.55754	0	0	0	0	0.000165471	0.00077759
GOBP_NEGATIVE_REGULATION_OF_SIGNALING	0	-3.33739	0	-4.50802	2.74957	2.96272	0	0	0	0	0.000167885	4.2493e-05		AATF;ABCA7;ABHD6;ABL2;ACAA2;ACE2;ACHE;ACKR3;ACOD1;ACTN3;ACVR1;ADA;ADAM17;ADAR;ADCY8;ADIPOR1;ADM;ADNP;ADRA1A;ADRB2;AGER;AGT;AHSG;ALPK2;AMER1;AMER2;AMFR;APC;APLN;APOA1;APOD;AR;ARC;ARF1;ARG1;ARHGAP24;ARHGAP25;ARHGAP35;ARNTL;ARRB1;ATAD5;ATF3;ATF6B;ATM;ATP2B4;AVPR1A;AXIN1;BAMBI;BANK1;BAX;BCHE;BCL2L1;BCL2L2;BCL3;BCL6;BDKRB2;BDNF;BICD1;BID;BIRC6;BMP2;BMP7;BMPER;BMT2;CALR;CASP8;CAV1;CAV2;CAV3;CAVIN3;CBL;…
GOBP_PRODUCTION_OF_MOLECULAR_MEDIATOR_INVOLVED_IN_INFLAMMATORY_RESPONSE	0	-1.54659	0	-1.53369	2.74744	2.82504	0	0.19776	0	0.126843	0.000167563	0.000122142
GOBP_ADULT_BEHAVIOR	0	0	0	0	2.74229	2.74273	0	0	0	0	0.000175429	0.000211546
GOBP_NEGATIVE_REGULATION_OF_BLOOD_VESSEL_ENDOTHELIAL_CELL_MIGRATION	0	-1.4889	0	-2.10229	2.74162	2.69314	0	0.230163	0	0.0105862	0.000175094	0.000276433
GOBP_POSITIVE_REGULATION_OF_NERVOUS_SYSTEM_DEVELOPMENT	0	0	0	-2.31592	2.74157	2.86198	0	0	0	0.00298135	0.000174761	8.27227e-05
GOBP_ENDOCRINE_SYSTEM_DEVELOPMENT	0	0	0	-1.58626	2.74123	2.86249	0	0	0	0.105272	0.000174428	8.29085e-05
GOBP_PROTEIN_POLYMERIZATION	-2.29715	-1.54741	0	-2.94033	2.73966	2.53914	0.00863983	0.197484	0	3.93598e-05	0.000176811	0.000898622
GOBP_PLACENTA_DEVELOPMENT	0	0	0	-2.0701	2.73905	2.80853	0	0	0	0.0126581	0.000176477	0.000138409
GOBP_POSITIVE_REGULATION_OF_SMALL_GTPASE_MEDIATED_SIGNAL_TRANSDUCTION	-2.27781	-1.89286	0	-2.09499	2.73892	2.62216	0.00958723	0.0627432	0	0.011054	0.000176143	0.000496643
GOBP_NITRIC_OXIDE_MEDIATED_SIGNAL_TRANSDUCTION	-2.14441	0	0	0	2.73836	2.70032	0.019966	0	0	0	0.000175811	0.000257147
GOBP_POSITIVE_REGULATION_OF_PROTEIN_KINASE_ACTIVITY	0	-1.96354	0	-3.06808	2.7383	2.6439	0	0.0468242	0	9.51664e-06	0.00017548	0.000432039
GOBP_REGULATION_OF_HORMONE_SECRETION	1.93931	0	0	0	2.7362	2.88687	0.0836059	0	0	0	0.00017515	7.61411e-05
GOBP_CELL_PROJECTION_ASSEMBLY	0	2.99622	0	-2.20164	1.47769	1.32601	0	0.000225311	0	0.00602716	0.154777	0.241929		ABLIM3;AGRN;AHI1;AIF1;ALPK1;ARAP1;ARF4;ARFIP2;ARHGEF6;ARL13B;ARMC2;ARMC9;ATAT1;ATG5;BBOF1;BBS1;BBS10;BBS2;BBS5;BBS7;CC2D2A;CCDC103;CCDC113;CCDC13;CCDC39;CCDC40;CCDC57;CCDC65;CCDC66;CCDC88A;CCP110;CDC14A;CDC14C;CDC42EP1;CDK10;CDKL1;CENPJ;CEP120;CEP126;CEP131;CEP162;CEP19;CEP250;CEP290;CEP83;CEP97;CFAP100;CFAP157;CFAP20;CFAP206;CFAP221;CFAP43;CFAP44;CFAP46;CFAP52;CFAP54;CFAP58;CFAP65;CFAP69;CFAP70;…
GOBP_AMYLOID_BETA_CLEARANCE	0	0	0	-2.73736	2.73241	2.77001	0	0	0	0.000137738	0.000185238	0.000163942
GOBP_SYNAPTIC_VESICLE_EXOCYTOSIS	0	0	1.7243	0	2.73168	2.61676	0	0	0.215842	0	0.000187517	0.000511613
GOBP_EAR_DEVELOPMENT	0	2.01263	0	1.88698	2.72956	3.04968	0	0.116853	0	0.0764477	0.000195159	2.3101e-05
GOBP_TOLL_LIKE_RECEPTOR_4_SIGNALING_PATHWAY	0	0	0	-1.40526	2.72336	2.51046	0	0	0	0.192519	0.000210829	0.00107242
GOBP_REGULATION_OF_SUPEROXIDE_ANION_GENERATION	0	-1.71016	0	-2.54071	2.72332	2.66783	0	0.122552	0	0.000651187	0.000210437	0.000344621
GOBP_WOUND_HEALING_INVOLVED_IN_INFLAMMATORY_RESPONSE	0	0	0	0	2.72186	2.72463	0	0	0	0	0.00021544	0.000227593
GOBP_DENDRITIC_CELL_DIFFERENTIATION	1.97481	0	0	-1.98309	2.71792	2.73546	0.0728217	0	0	0.019848	0.000215041	0.000218214
GOBP_NEGATIVE_REGULATION_OF_BLOOD_PRESSURE	0	0	0	0	2.71533	2.59678	0	0	0	0	0.00022255	0.000576846
GOBP_POSITIVE_REGULATION_OF_GTPASE_ACTIVITY	-2.36698	-1.528	2.13157	-3.51556	2.71259	2.59012	0.0056941	0.207793	0.0598592	0	0.00022214	0.000617194
GOBP_REGULATION_OF_SYSTEMIC_ARTERIAL_BLOOD_PRESSURE_BY_HORMONE	0	0	0	0	2.71061	2.73337	0	0	0	0	0.000226997	0.000226029
GOBP_FIBROBLAST_GROWTH_FACTOR_RECEPTOR_SIGNALING_PATHWAY	0	0	0	0	2.70953	2.72691	0	0	0	0	0.00022658	0.000228465
GOBP_ENDOCRINE_PROCESS	0	-1.46029	0	0	2.70635	2.92746	0	0.249242	0	0	0.00023141	6.15852e-05
GOBP_POSITIVE_REGULATION_OF_ERBB_SIGNALING_PATHWAY	0	0	0	-1.46914	2.70562	2.38803	0	0	0	0.157574	0.000230986	0.00236842
GOBP_RETINA_DEVELOPMENT_IN_CAMERA_TYPE_EYE	0	0	0	0	2.70179	2.81401	0	0	0	0	0.000246312	0.000133265
GOBP_REGULATION_OF_VASCULAR_PERMEABILITY	-2.93528	-1.76343	0	-1.89326	2.70013	2.73097	6.23205e-05	0.102093	0	0.0301481	0.000245863	0.000225155
GOBP_CARDIAC_CONDUCTION	-3.44325	-1.71491	0	0	2.69923	2.55981	0	0.120796	0	0	0.000245415	0.000759873	ABCC9;ANK2;ATP1A1;ATP1A3;ATP1B2;ATP2A1;ATP2A2;ATP2A3;ATP2B1;ATP2B2;ATP2B4;BIN1;CACNA1C;CACNA2D1;CALM1;CASQ2;CAV1;CORIN;CTNNA3;DSC2;DSP;FLNA;GJC1;HCN4;HRC;KCND3;KCNE2;KCNE5;KCNJ3;KCNJ5;KCNN2;MEF2A;NKX2-5;NUP155;PDE4D;PLN;RYR2;SCN10A;SCN1B;SCN3B;SCN4B;SCN5A;SLC8A1;SLC8A2;SLC8A3;TMEM65;TNNI3K;TRDN
GOBP_P38MAPK_CASCADE	0	-1.81468	0	-2.89702	2.69129	2.7621	0	0.0857155	0	4.06518e-05	0.00026051	0.000176528
GOBP_POSITIVE_REGULATION_OF_TRANSMEMBRANE_TRANSPORT	-1.92989	-1.61857	0	-1.71534	2.68732	2.63895	0.0561941	0.162114	0	0.0648535	0.000275614	0.000447116
GOBP_RENAL_SYSTEM_PROCESS_INVOLVED_IN_REGULATION_OF_BLOOD_VOLUME	0	0	0	0	2.68603	2.60916	0	0	0	0	0.000277699	0.000542059
GOBP_POSITIVE_REGULATION_OF_TUMOR_NECROSIS_FACTOR_SUPERFAMILY_CYTOKINE_PRODUCTION	0	-2.85115	-1.99789	-3.76016	2.68433	2.7009	0	0.000243352	0.0902905	0	0.000279801	0.000257624
GOBP_NEGATIVE_REGULATION_OF_IMMUNE_EFFECTOR_PROCESS	1.98051	-1.93691	0	-2.93894	2.68399	2.42022	0.0719155	0.0518604	0	3.92828e-05	0.000279296	0.00195544
GOBP_DETECTION_OF_OTHER_ORGANISM	2.11314	0	0	0	2.68226	2.72033	0.0403332	0	0	0	0.000283923	0.000234842
GOBP_TRANSCYTOSIS	0	0	0	-1.62742	2.68169	2.6807	0	0	0	0.0908317	0.000285983	0.000305094
GOBP_POSITIVE_REGULATION_OF_CELLULAR_COMPONENT_ORGANIZATION	-3.04896	-1.6815	0	-5.10437	2.68094	2.46703	1.1593e-05	0.134264	0	0	0.000285469	0.00145996	ABCA7;ABCB4;ABCB7;ABCC8;ABL1;ABL2;ACTN2;ACTR2;ACTR3;ADAM9;ADGRL1;ADNP;ADRB2;AGRN;AHI1;AJUBA;AKAP9;AKIRIN1;AMIGO1;AMIGO2;ANGPT1;ANKFY1;ANLN;ANO6;ANXA1;ANXA2;AP2B1;AP2M1;APC;APLN;APP;APPL1;AR;ARF6;ARHGAP35;ARHGEF10;ARHGEF15;ARHGEF5;ARHGEF7;ARL3;ARPC2;ARRB1;ASAP1;ASIC2;ATAD1;ATAT1;ATF1;ATF7IP;ATG2A;ATP10A;ATP1B2;ATP7A;ATP8A1;ATRX;AURKA;AURKB;AUTS2;AVIL;B2M;BAG4;BAIAP2L1;BAIAP2L2;BAK1;BAX;BDNF;BECN1;…			ABCA3;ABCA7;ABCB7;ABL2;ACTR2;ACTR3;ADAM9;ADNP;ADRB2;AGRN;AKAP9;AKIRIN1;AMIGO1;ANAPC2;ANAPC4;ANAPC5;ANGPT1;ANKFY1;ANO6;ANXA1;ANXA2;AP2B1;AP2M1;APC;APLN;APOE;APP;APPL1;APPL2;ARF6;ARHGAP35;ARHGEF10;ARHGEF15;ARHGEF7;ARPC2;ARRB1;ARSB;ASAP1;ASIC2;ATF1;ATF7IP;ATL3;ATM;ATP5IF1;ATP7A;ATP8A1;ATRX;B2M;BAD;BAIAP2L1;BAX;BIN1;BMPR2;BOK;BRK1;C3;CAMKK2;CAND1;CAPN2;CAPRIN1;CAV1;CBL;CCDC88A;CCL11;CCP110;CCR7;CCT2;…
GOBP_GENE_SILENCING_BY_RNA	0	0	2.19417	-2.56162	2.6793	2.51319	0	0	0.0468427	0.000557925	0.000292634	0.00105428
GOBP_REGULATION_OF_NEURONAL_SYNAPTIC_PLASTICITY	-1.74192	0	2.49164	0	2.67666	2.73625	0.114227	0	0.0109378	0	0.000299768	0.00021864			ACP4;AGT;APOE;ARC;CNTN2;DBN1;DLG4;EGR2;JPH3;KIT;MCTP1;NCDN;PPFIA3;RAB3A;SHISA7;SHISA8;SLC8A2;SYNGAP1;SYP;SYT4;VGF
GOBP_POSITIVE_REGULATION_OF_PHOSPHATIDYLINOSITOL_3_KINASE_SIGNALING	0	0	0	-2.06829	2.6733	2.62446	0	0	0	0.0127713	0.000309437	0.000487744
GOBP_REGULATION_OF_NUCLEOTIDE_BINDING_OLIGOMERIZATION_DOMAIN_CONTAINING_2_SIGNALING_PATHWAY	0	-1.54693	0	-1.59685	2.67229	2.57514	0	0.197618	0	0.1017	0.000308886	0.000693023
GOBP_FEMALE_GAMETE_GENERATION	-1.97783	0	-1.78471	2.33589	1.85842	1.56317	0.0449461	0	0.176109	0.00857332	0.0387049	0.118053
GOBP_REGULATION_OF_CELL_MATRIX_ADHESION	-2.38681	-1.55369	0	-2.97177	2.66971	2.42523	0.00510566	0.194272	0	3.47211e-05	0.000310337	0.00188799
GOBP_LEUKOCYTE_CELL_CELL_ADHESION	3.13443	-3.37379	-2.31712	-4.17628	2.66836	2.31191	6.23543e-05	0	0.0235674	0	0.000312306	0.00375189	ADAM8;ADORA2A;ADTRP;AIF1;ALOX5;BMP4;CASP3;CBLB;CCDC88B;CCL2;CCR2;CD160;CD177;CD1D;CD209;CD274;CD276;CD3E;CD4;CD40LG;CD44;CD5;CD6;CD74;CD83;CORO1A;CRTAM;EBI3;EFNB3;EGR3;FCHO1;FGL2;FLOT2;FOXJ1;FOXP3;FUT7;FUT9;GATA3;GCNT1;GLMN;GPAM;GPNMB;HAVCR2;HLA-DMA;HLA-DOA;HLA-DQB2;HLA-DRB1;HLX;ICOS;ICOSLG;IL12A;IL12B;IL12RB1;IL1B;IL1RL2;IL23R;IL27RA;IL2RA;IL7R;ITGB7;KLRK1;LAG3;LAPTM5;LAX1;LCK;LGALS1;LGALS3;MDK;…	ADA;ADORA2A;ADTRP;ALOX5;ASS1;BCL10;BMP7;CARD11;CCR7;CD209;CD27;CD274;CD28;CD3E;CD4;CD40LG;CD5;CD6;CEBPB;CORO1A;CSK;CTLA4;CXCL12;EFNB1;EFNB2;EGR3;ETS1;FCHO1;FERMT3;GATA3;HLA-DOB;HLA-E;HLX;IGF2;IL18;IL1B;IL27RA;IL4R;ITGA4;ITGAL;ITGB2;ITGB7;ITPKB;KLF4;LCK;LEF1;LGALS7B;LYN;NCK2;NFKBID;NLRP3;NR4A3;NRARP;PELI1;PPARA;PRKCQ;PTAFR;PTPN11;PTPN6;PTPRC;PYCARD;RAC2;RAG1;RAG2;RASGRP1;RHOH;RIPOR2;S100A8;S100A9;…	ADA;ADTRP;ANXA1;ARG1;B2M;BCL10;BCL6;BMP7;BTN2A2;CASP3;CCL2;CCL28;CCR2;CCR7;CD209;CD274;CD276;CD28;CD3E;CD4;CD74;CEBPB;CHST2;CORO1A;CRTAM;CX3CR1;CXCL12;DOCK8;DUSP10;FGL1;FGL2;GCNT1;GLI3;GLMN;HAS2;HAVCR2;HES1;HLA-DMB;HLA-DOA;HLA-DQB2;HLA-DRB1;HLA-E;ICOS;IGF1;IL18;IL23A;IL23R;IL2RA;IL36B;IL4R;IL6;ILDR2;ITGA4;ITGAL;ITGB2;ITGB7;KLF4;KLRC4-KLRK1;KLRK1;LAPTM5;LGALS1;LGALS7B;LYN;MADCAM1;NCKAP1L;NFKBID;NK…
GOBP_G_PROTEIN_COUPLED_RECEPTOR_SIGNALING_PATHWAY_COUPLED_TO_CYCLIC_NUCLEOTIDE_SECOND_MESSENGER	2.03794	0	-1.8565	2.32539	3.59737	3.74007	0.0561621	0	0.142199	0.00916129	0	0
GOBP_ESTABLISHMENT_OF_ENDOTHELIAL_BARRIER	-2.45124	-1.54703	0	-3.11935	2.66579	2.40894	0.00346436	0.197677	0	9.90952e-06	0.000318747	0.00206733
GOBP_INNATE_IMMUNE_RESPONSE_ACTIVATING_SIGNAL_TRANSDUCTION	0	0	0	0	2.66485	2.69661	0	0	0	0	0.000320679	0.000264467
GOBP_NEGATIVE_REGULATION_OF_PHOSPHORUS_METABOLIC_PROCESS	0	-2.42992	0	-3.98292	2.66268	2.36692	0	0.00421114	0	0	0.000320115	0.00267811
GOBP_REGULATION_OF_SYSTEMIC_ARTERIAL_BLOOD_PRESSURE_BY_RENIN_ANGIOTENSIN	0	0	0	0	2.65927	2.41854	0	0	0	0	0.000334645	0.00196184
GOBP_ASTROCYTE_ACTIVATION	0	0	0	-1.93654	2.65836	2.71519	0	0	0	0.0248446	0.000336612	0.000236716
GOBP_AMINE_METABOLIC_PROCESS	0	0	0	0	2.65799	2.67617	0	0	0	0	0.000336022	0.000313761
GOBP_POSITIVE_REGULATION_OF_TOLL_LIKE_RECEPTOR_4_SIGNALING_PATHWAY	0	0	0	0	2.6578	2.5789	0	0	0	0	0.000335435	0.000672177
GOBP_REGULATION_OF_MONONUCLEAR_CELL_MIGRATION	0	-1.94166	-1.91914	-3.01328	2.65668	2.33056	0	0.0508211	0.116364	2.12082e-05	0.000334849	0.00337653
GOBP_REGULATION_OF_HOMOTYPIC_CELL_CELL_ADHESION	-1.78471	-1.64269	0	-1.78634	2.65662	2.64828	0.100454	0.151411	0	0.0488704	0.000334266	0.000419872
GOBP_POSITIVE_REGULATION_OF_RESPONSE_TO_WOUNDING	-1.56104	0	0	-2.17209	2.65463	2.64751	0.208873	0	0	0.00716814	0.000338665	0.000417666
GOBP_POSITIVE_REGULATION_OF_NUCLEOTIDE_BINDING_OLIGOMERIZATION_DOMAIN_CONTAINING_2_SIGNALING_PATHWAY	0	0	0	0	2.65199	2.63817	0	0	0	0	0.000343013	0.000444807
GOBP_INSULIN_SECRETION	0	0	0	0	2.64627	2.55791	0	0	0	0	0.000372163	0.00077651
GOBP_NUCLEOTIDE_BINDING_OLIGOMERIZATION_DOMAIN_CONTAINING_2_SIGNALING_PATHWAY	0	0	0	-1.74489	2.64425	2.63887	0	0	0	0.0578828	0.000373982	0.000446344
GOBP_REGULATION_OF_CANONICAL_WNT_SIGNALING_PATHWAY	0	0	0	-2.38024	2.64266	2.49934	0	0	0	0.0019919	0.000373336	0.00114618
GOBP_REGULATION_OF_MICROGLIAL_CELL_ACTIVATION	1.67869	-1.63923	-1.8738	-1.7779	2.64168	2.67297	0.185654	0.1524	0.135428	0.0507212	0.000380137	0.000333003
GOBP_OLEFINIC_COMPOUND_METABOLIC_PROCESS	2.13298	0	-1.84547	0	2.64074	2.61983	0.036935	0	0.146202	0	0.000381997	0.000498964
GOBP_SPINDLE_MIDZONE_ASSEMBLY	0	0	-2.03507	2.32392	1.67439	1.68932	0	0	0.0812864	0.00914728	0.0798347	0.0762958
GOBP_REGULATION_OF_APOPTOTIC_CELL_CLEARANCE	0	1.82687	0	-2.17887	1.60562	1.64613	0	0.222734	0	0.00689259	0.102014	0.0885206
GOBP_SEX_DIFFERENTIATION	0	2.24434	0	0	2.6341	2.68884	0	0.037218	0	0	0.000412175	0.000293736		A2M;ADAM15;ADAM21;ADGRG1;AFP;AGO4;AMH;ARID4A;ARID4B;ARID5B;ARRB2;ATRX;BASP1;BCL2L11;BMP15;BMP5;BMPR1A;BMPR1B;BOK;CASP2;CBX2;CENPI;CITED2;CNTFR;CSMD1;CTNNB1;DHH;DMC1;DMRT2;DMRT3;FGF9;FNDC3A;FOXC1;FOXO3;GATA4;GATA6;GNRH1;HNF4A;HSPA5;HYAL3;IDH1;ING2;INHA;INHBB;IRX5;LEP;LFNG;LHFPL2;MAMLD1;MAS1;MERTK;MMP19;MMP2;NIPBL;NOS3;NR2F2;NTRK1;NUPR1;OSR1;PBX1;PCYT1B;PDGFA;PRDX4;PTX3;REC8;RETN;RHOBTB3;RNF38;ROBO…
GOBP_POSITIVE_REGULATION_OF_CILIUM_MOVEMENT	0	0	0	2.31172	1.41365	1.5465	0	0	0	0.00980853	0.188106	0.12447
GOBP_REGULATION_OF_STEROL_TRANSPORT	0	0	1.72185	-1.80708	2.62828	2.59605	0	0	0.217586	0.0445863	0.000422982	0.000578251
GOBP_SKELETAL_SYSTEM_MORPHOGENESIS	1.6632	0	0	0	2.62735	2.68905	0.195356	0	0	0	0.000429626	0.000294275
GOBP_CELL_CELL_ADHESION_MEDIATED_BY_CADHERIN	0	0	1.82089	-1.51824	2.62659	2.43499	0	0	0.166916	0.133916	0.000431344	0.00179088
GOBP_REGULATION_OF_SPROUTING_ANGIOGENESIS	-2.42595	-2.45564	0	-3.1186	2.62625	2.51033	0.00405127	0.00361957	0	9.88685e-06	0.000430612	0.0010729
GOBP_NEGATIVE_REGULATION_OF_TUMOR_NECROSIS_FACTOR_SUPERFAMILY_CYTOKINE_PRODUCTION	0	-1.62488	0	-1.59219	2.62413	2.71792	0	0.158873	0	0.103408	0.000446768	0.000238502
GOBP_CELLULAR_RESPONSE_TO_OXYGEN_LEVELS	0	-1.6144	0	-2.48842	2.6194	2.63764	0	0.164143	0	0.000946287	0.000465418	0.000443281
GOBP_APICAL_JUNCTION_ASSEMBLY	-1.66326	0	0	-2.13959	2.61898	2.62124	0.152689	0	0	0.00858701	0.000464632	0.000499809
GOBP_SMOOTH_MUSCLE_CELL_MIGRATION	-1.66922	-1.4916	0	-2.71673	2.61837	2.54367	0.149566	0.229086	0	0.000165942	0.000471213	0.000880034
GOBP_ORGANELLE_ASSEMBLY	-1.60986	2.34425	0	-2.13017	0	0	0.180908	0.0204352	0	0.00908289	0	0		ABLIM3;ACRBP;AHI1;ALMS1;ALPK1;ANKRD1;AP4M1;ARF4;ARFIP2;ARHGEF5;ARL13B;ARMC2;ARMC9;ATAT1;ATG12;ATG16L1;ATG16L2;ATG5;ATXN2;ATXN2L;BBOF1;BBS1;BBS10;BBS2;BBS4;BBS5;BBS7;BRCA1;CBLN1;CC2D2A;CCDC103;CCDC113;CCDC13;CCDC39;CCDC40;CCDC57;CCDC65;CCDC66;CCDC78;CCDC88A;CCP110;CD34;CDC14A;CDC14C;CDK10;CDK2;CDKL1;CDS1;CENPA;CENPC;CENPJ;CENPK;CENPN;CENPT;CENPW;CEP120;CEP126;CEP131;CEP152;CEP162;CEP19;CEP192;CEP2…
GOBP_NEGATIVE_REGULATION_OF_PROTEIN_METABOLIC_PROCESS	-1.61311	-2.65666	0	-5.64242	2.61597	2.35633	0.179413	0.000871543	0	0	0.000484031	0.00286789				ABCA7;ABL1;ACER2;ADAR;AGO1;AGO2;AGO3;AIDA;AKT1;ALAD;ANG;ANGPT1;ANXA2;APC;APLP2;APOE;APP;AQP1;ARL6IP1;ARPP19;ARRB1;ATF4;ATG5;ATP2B4;AZIN1;BAG2;BAG6;BAK1;BANK1;BAX;BIN1;BIRC2;BIRC3;BIRC6;BIRC8;BMP4;BOD1L1;BST2;BTG2;BUB3;C3;C4A;C5;CAAP1;CADM4;CALM1;CALM2;CALM3;CALR;CAPRIN1;CARD17;CAST;CAV1;CBL;CBLB;CD44;CD84;CDK5;CDKN1A;CDKN1B;CDKN1C;CEBPA;CELF1;CHORDC1;CHP1;CIB1;CLU;CNOT1;CNOT2;CNOT3;CNOT6;CNOT6L;C…
GOBP_REGULATION_OF_SUPRAMOLECULAR_FIBER_ORGANIZATION	-2.4134	-1.83018	0	-3.95233	2.61279	2.53335	0.00434223	0.0804558	0	0	0.00050261	0.000917115
GOBP_POSITIVE_REGULATION_OF_BLOOD_VESSEL_ENDOTHELIAL_CELL_PROLIFERATION_INVOLVED_IN_SPROUTING_ANGIOGENESIS	0	-1.46688	0	-1.43359	2.60616	2.45609	0	0.244702	0	0.176613	0.000525807	0.00155449
GOBP_RESPONSE_TO_FIBROBLAST_GROWTH_FACTOR	0	-1.48505	0	-1.69604	2.60593	2.77073	0	0.232273	0	0.0698682	0.000529729	0.000164275
GOBP_HUMORAL_IMMUNE_RESPONSE_MEDIATED_BY_CIRCULATING_IMMUNOGLOBULIN	0	2.25451	0	-2.12502	1.92182	1.96952	0	0.0351446	0	0.00934892	0.0294436	0.0233062		C1QA;C1QB;C1QC;C1R;C2;C3;C4A;C5;C6;C8G;CD46;CFI;CLU;FOXJ1;SUSD4;TNF;TREM2
GOBP_REGULATION_OF_ACTIN_FILAMENT_BASED_PROCESS	-3.03774	-3.14938	0	-3.60191	2.60481	2.67164	2.22048e-05	1.46318e-05	0	0	0.000530398	0.00033373	ABI3;ABL2;ABRACL;ACTA2;ACTG1;ACTN2;ADD2;ADD3;AKAP13;AKAP9;ANK2;ARF6;ARFGEF1;ARHGAP17;ARHGAP35;ARHGAP40;ARHGAP6;ARHGEF10;ARHGEF15;ARHGEF18;ARHGEF5;ATP2A1;ATP2A2;AVIL;BAIAP2L2;BIN1;BST2;CACNA1C;CAV1;CAV3;CCL24;CDC42EP4;CFL2;CGNL1;CIT;CLASP1;CLASP2;CORO2B;CRK;CTNNA3;DLC1;DLG1;DSC2;DSP;DSTN;ECT2;EPHA5;ESAM;EZR;F2RL1;FAM107A;FER;FERMT2;FHOD3;FLNA;FRMD6;FZD10;GATA4;GMFB;GRHL3;GSN;HCN4;IL1A;IQGAP3;JUP;K…	ABI3;ABL2;ABRACL;ACTA2;ACTG1;ACTN2;ADD1;ADD2;ADD3;AKAP13;ANK2;APOA1;ARF1;ARF6;ARHGAP35;ARHGAP40;ARHGAP6;ARHGDIB;ARHGEF10;ARHGEF10L;ARHGEF18;ARHGEF19;ARPC1B;ARPC2;ARPC4;ARPC5;ATP2A1;ATP2A2;BAG4;BCAS3;BIN1;BST2;CAPG;CAPZA1;CAPZA2;CAPZB;CARMIL1;CARMIL2;CAV1;CAV3;CCR7;CD47;CDC42EP2;CFL2;CLASP1;CNN2;CORO1A;CORO2B;COTL1;CRK;CSF1R;CTNNA2;CTNNA3;CX3CL1;CXCL12;CYFIP1;CYFIP2;DAPK3;DBNL;DLC1;DMTN;DSC2;DSP;D…
GOBP_REGULATION_OF_CELLULAR_AMINE_METABOLIC_PROCESS	0	0	0	0	2.60445	2.7248	0	0	0	0	0.000529515	0.000228028
GOBP_REACTIVE_NITROGEN_SPECIES_METABOLIC_PROCESS	0	-1.48815	0	-2.80951	2.59782	2.67255	0	0.230128	0	7.62738e-05	0.000547494	0.000332403
GOBP_TRANSMEMBRANE_RECEPTOR_PROTEIN_SERINE_THREONINE_KINASE_SIGNALING_PATHWAY	-1.60588	0	0	-3.67555	2.59658	2.79592	0.183528	0	0	0	0.000551398	0.000141408
GOBP_POSITIVE_REGULATION_OF_NEURON_PROJECTION_REGENERATION	0	0	0	-1.3182	2.59472	2.55804	0	0	0	0.249794	0.000555228	0.000775528
GOBP_CYCLIC_NUCLEOTIDE_MEDIATED_SIGNALING	-2.04083	0	2.03975	0	2.59408	2.50977	0.0333832	0	0.0927624	0	0.000559112	0.00107391
GOBP_ARTERY_DEVELOPMENT	0	2.24348	1.71195	-2.11614	2.18392	2.0838	0	0.0368777	0.222404	0.00982411	0.00776758	0.0132839		ADAMTS6;ADAMTS9;AP2B1;APLNR;APOE;ARID2;BMPR1A;CITED2;CNTRL;COL3A1;COMP;DCTN5;EDN1;EDNRA;EFEMP2;EGR2;FKBP10;FOLR1;FOXC1;FOXC2;HES1;HEY2;HOXA1;LEP;LOX;LOXL1;LRP2;MDK;MYLK;NF1;NOG;PKD2;PLXND1;PRICKLE1;PROX1;PRRX1;RBPJ;ROBO1;ROBO2;SEC24B;SHH;SIX1;SMAD7;SOX4;TBX1;TBX2;TGFB2;TGFBR1;WNT11
GOBP_REGULATION_OF_MEMBRANE_INVAGINATION	0	0	0	-2.21236	2.59306	2.44398	0	0	0	0.00571697	0.000559656	0.0016712
GOBP_REGULATION_OF_RECEPTOR_INTERNALIZATION	0	0	0	0	2.59165	2.57066	0	0	0	0	0.000565792	0.000720461
GOBP_NEGATIVE_REGULATION_OF_LYMPHOCYTE_ACTIVATION	2.25065	-2.03363	0	-3.49184	2.59066	2.35596	0.020944	0.0346982	0	0	0.000576586	0.00287126
GOBP_DIGESTIVE_SYSTEM_PROCESS	0	0	0	2.27652	2.47622	2.49008	0	0	0	0.0119908	0.00118402	0.00125101
GOBP_CYTOKINE_PRODUCTION_INVOLVED_IN_INFLAMMATORY_RESPONSE	0	0	0	0	2.58816	2.64753	0	0	0	0	0.000586445	0.000418399
GOBP_NIK_NF_KAPPAB_SIGNALING	0	0	0	-2.84649	2.58716	2.40601	0	0	0	4.60995e-05	0.000587811	0.00210187
GOBP_CELLULAR_RESPONSE_TO_LIPID	-1.68881	-1.56321	0	-3.01909	2.58633	2.37274	0.138869	0.190788	0	1.82689e-05	0.000586853	0.00257811
GOBP_REGULATION_OF_TRANSMEMBRANE_RECEPTOR_PROTEIN_SERINE_THREONINE_KINASE_SIGNALING_PATHWAY	-1.55564	0	0	-2.80276	2.58265	2.85142	0.210414	0	0	7.82004e-05	0.000611495	8.76899e-05
GOBP_NEGATIVE_REGULATION_OF_INTERLEUKIN_1_PRODUCTION	0	-2.08407	0	0	2.58176	2.55231	0	0.027328	0	0	0.000617483	0.000808127
GOBP_REGULATION_OF_CELLULAR_COMPONENT_SIZE	-2.88738	-1.84479	0	-3.61292	2.5806	2.48776	0.000152229	0.0767034	0	0	0.000630517	0.00127566
GOBP_NEGATIVE_REGULATION_OF_WOUND_HEALING	-3.02884	-1.76416	0	0	2.57553	2.48656	3.26722e-05	0.102042	0	0	0.00064576	0.00128828	ABAT;ABCC8;ADAMTS18;AJAP1;ALOX12;APOH;CD109;CD9;CLASP1;CLASP2;CRK;EPPK1;F2;FGF2;FGG;GP1BA;MYOZ1;NOS3;PDGFB;PDGFRA;PHLDB2;PLAT;PRKG1;PROS1;PTEN;SERPINB2;SERPINE1;SERPINF2;SERPING1;SH2B3;SLC12A2;TFPI;THBD;THBS1;TSPAN8;VTN;WFDC1;WNT4
GOBP_POSITIVE_REGULATION_OF_NERVOUS_SYSTEM_PROCESS	0	-1.74875	0	0	2.57344	2.55296	0	0.107392	0	0	0.000649385	0.000802678
GOBP_REGULATION_OF_CIRCADIAN_SLEEP_WAKE_CYCLE	0	0	0	0	2.57338	2.45801	0	0	0	0	0.000648336	0.00153564
GOBP_GLIAL_CELL_DEVELOPMENT	0	0	0	-1.78417	2.57216	2.83138	0	0	0	0.0493061	0.000656593	0.000113702
GOBP_GAMMA_AMINOBUTYRIC_ACID_SIGNALING_PATHWAY	-2.09556	0	0	2.25984	1.45195	1.42093	0.0255457	0	0	0.013406	0.167151	0.184108
GOBP_INTERMEDIATE_FILAMENT_BASED_PROCESS	-1.55358	0	-1.85906	0	2.57013	2.4948	0.211989	0	0.141195	0	0.000661348	0.0011892
GOBP_EYE_MORPHOGENESIS	0	0	0	0	2.56956	2.80833	0	0	0	0	0.000662558	0.000138117
GOBP_REGULATION_OF_TOLL_LIKE_RECEPTOR_4_SIGNALING_PATHWAY	1.60708	0	0	0	2.565	2.55816	0.231905	0	0	0	0.000700364	0.000776761
GOBP_RESPONSE_TO_INTERLEUKIN_1	0	0	0	-1.90727	2.56352	2.44476	0	0	0	0.0283063	0.000703854	0.00166037
GOBP_REGULATION_OF_ACTIN_FILAMENT_ORGANIZATION	-2.29508	-2.126	0	-3.5976	2.56215	2.66935	0.00872962	0.022285	0	0	0.000707281	0.000335078
GOBP_CARDIOCYTE_DIFFERENTIATION	-2.75967	-2.39048	0	0	2.56143	2.55407	0.000437291	0.00529042	0	0	0.000708458	0.000794063
GOBP_RESPONSE_TO_CORTICOSTEROID	-1.58873	-1.66777	0	-2.01937	2.56023	2.60834	0.19394	0.140814	0	0.0164982	0.000711846	0.00054966
GOBP_INDOLE_CONTAINING_COMPOUND_METABOLIC_PROCESS	0	0	0	2.25204	1.47256	1.4723	0	0	0	0.0140322	0.157333	0.157622
GOBP_POSITIVE_REGULATION_OF_EPITHELIAL_CELL_MIGRATION	-2.19333	-2.16132	1.84735	-4.36725	2.56004	2.45144	0.0151654	0.0186892	0.154048	0	0.000709587	0.0016075
GOBP_REGULATION_OF_PLASMA_LIPOPROTEIN_PARTICLE_LEVELS	1.99557	0	0	0	2.55713	2.33318	0.0666762	0	0	0	0.000715362	0.00332091
GOBP_POSTSYNAPSE_ASSEMBLY	-1.49525	0	0	0	2.55594	2.72825	0.248571	0	0	0	0.000718763	0.00022703
GOBP_POSITIVE_REGULATION_OF_NEUTROPHIL_ACTIVATION	0	0	0	0	2.55186	2.6198	0	0	0	0	0.000740217	0.000498123
GOBP_CANONICAL_WNT_SIGNALING_PATHWAY	0	0	0	-2.38842	2.54937	2.43052	0	0	0	0.00187857	0.000759404	0.00184026
GOBP_RESPONSE_TO_BMP	0	0	0	-1.86802	2.54921	2.47043	0	0	0	0.0338596	0.000758208	0.00143631
GOBP_REGULATION_OF_LEUKOCYTE_DIFFERENTIATION	3.27594	-1.56519	0	-3.29725	2.54831	2.41017	0	0.189702	0	3.84439e-06	0.000761447	0.00205995	ACIN1;ADAM8;ADIPOQ;AMBRA1;AP3B1;AP3D1;AXL;BAD;BMP4;BTK;C1QC;CAMK4;CARD11;CASP8;CCR1;CCR2;CD4;CD74;CD83;CD86;CLDN18;CLPTM1;CRTAM;CTNNBIP1;CUL4A;CYP26B1;EGR3;ERBB2;ESRRA;EVI2B;FBXO7;FGL2;FOS;FOXJ1;FOXP3;FSTL3;GATA3;GPR137;GPR55;GPR68;HAX1;HCLS1;HLA-DOA;HLA-DRB1;HLX;HOXA7;ID2;IL12B;IL12RB1;IL15;IL18;IL1RL2;IL23R;IL2RA;IL7R;INHA;INHBA;INPP5D;IRF4;IRF7;KLF10;LAG3;LEF1;LGALS1;LGALS3;LIF;LRRC17;LTF;MAFB…
GOBP_ZYMOGEN_ACTIVATION	0	-1.49319	-1.64755	0	2.54715	2.61271	0	0.228606	0.248383	0	0.000766994	0.000525634
GOBP_REACTIVE_OXYGEN_SPECIES_BIOSYNTHETIC_PROCESS	0	0	0	-1.85458	2.54622	2.50472	0	0	0	0.0359778	0.000770265	0.00111234
GOBP_POSITIVE_REGULATION_OF_CYTOKINE_PRODUCTION_INVOLVED_IN_INFLAMMATORY_RESPONSE	0	0	0	0	2.5447	2.53556	0	0	0	0	0.0007803	0.000911199
GOBP_RESPONSE_TO_THYROID_HORMONE	0	0	0	-2.58355	2.54451	2.46871	0	0	0	0.00045556	0.000779081	0.00145612
GOBP_REGULATION_OF_CHEMOTAXIS	0	-1.79384	0	-3.243	2.5416	2.46473	0	0.0917296	0	3.68827e-06	0.000802371	0.00147753
GOBP_ODONTOGENESIS	0	0	0	0	2.54135	2.7527	0	0	0	0	0.000803352	0.000189183
GOBP_ASTROCYTE_DIFFERENTIATION	0	0	0	-1.96015	2.5393	2.70534	0	0	0	0.0222119	0.000813245	0.000255987
GOBP_REGULATION_OF_LIPID_BIOSYNTHETIC_PROCESS	2.10298	0	0	-1.44572	2.53859	2.50368	0.0424935	0	0	0.170173	0.000816505	0.00112039
GOBP_MESENCHYME_DEVELOPMENT	0	0	0	-2.76642	2.53808	2.70942	0	0	0	0.00010219	0.000817439	0.000249029
GOBP_HYDROGEN_PEROXIDE_BIOSYNTHETIC_PROCESS	0	0	0	0	2.53587	2.6377	0	0	0	0	0.000842856	0.000444043
GOBP_REGULATION_OF_ADAPTIVE_IMMUNE_RESPONSE	1.83458	-2.07969	0	-2.21463	2.53511	2.51024	0.117372	0.0277598	0	0.00564352	0.00084599	0.00107341
GOBP_NEGATIVE_REGULATION_OF_CELL_DEATH	0	-1.69459	0	-4.82964	2.53477	2.30613	0	0.129051	0	0	0.000846877	0.00387325				ABL1;ACKR3;ACTC1;ADAM8;ADAR;ADNP;ADNP2;AKT1;ALKBH1;ANGPT1;ANKLE2;ANXA1;ANXA4;ANXA5;AP2B1;API5;APOE;AQP1;AREL1;ARF4;ARG2;ARHGDIA;ARHGEF2;ARL6IP1;ARMC10;ASCL1;ASIC2;ASNS;ATF4;ATF5;ATG5;BABAM2;BAG1;BAG3;BAG6;BAX;BCL10;BCL2;BCL2A1;BCL2L1;BCL2L2;BCL3;BCL6;BIRC2;BIRC3;BIRC6;BIRC8;BMP4;BMP5;BNIP2;BNIP3L;BOK;BRAF;BTG2;CAAP1;CASP2;CASP8;CAST;CAT;CAV1;CBL;CBX4;CCNG1;CCR7;CD200;CD34;CD44;CD74;CDC73;CDH5;CDK…
GOBP_RESPONSE_TO_PROTOZOAN	0	-1.96351	0	-1.75966	2.53476	2.51826	0	0.0467461	0	0.0545927	0.000845572	0.00102491
GOBP_POSITIVE_REGULATION_OF_SMOOTH_MUSCLE_CELL_PROLIFERATION	0	-1.91557	0	-2.93827	2.53449	2.54772	0	0.0574219	0	3.91296e-05	0.000848725	0.000841213
GOBP_KINETOCHORE_ORGANIZATION	-1.52189	0	-2.36039	2.2519	1.33831	1.35794	0.231064	0	0.0186123	0.0139495	0.231711	0.221659			CENPA;CENPE;CENPF;CENPH;CENPK;CENPN;CENPW;DLGAP5;KNTC1;NDC80;NUF2;SMC2
GOBP_NEUTROPHIL_DEGRANULATION	0	-1.50764	0	-1.63404	2.53325	2.50403	0	0.21994	0	0.0886679	0.000852768	0.0011178
GOBP_RENAL_SYSTEM_PROCESS_INVOLVED_IN_REGULATION_OF_SYSTEMIC_ARTERIAL_BLOOD_PRESSURE	-1.69983	0	0	0	2.53256	2.63282	0.133276	0	0	0	0.000858026	0.000457996
GOBP_POSITIVE_REGULATION_OF_CELL_ADHESION	-2.03706	-3.19326	0	-4.24615	2.53036	2.18185	0.0340407	1.66091e-05	0	0	0.000867678	0.00782833		ADA;AGER;ALOX5;ANGPT1;ANK3;APBB1IP;APOA1;ARHGEF7;ARPC2;ATM;B2M;BAG4;BCL10;BCL6;BMP7;CALR;CARD11;CARMIL1;CAV1;CBFB;CCDC88B;CCR7;CD160;CD209;CD27;CD274;CD28;CD36;CD3E;CD4;CD40LG;CD44;CD47;CD5;CD6;CD81;CD86;CDH13;CDK6;CHST2;CHST4;CIB1;COL8A1;CORO1A;CRK;CRKL;CSF1;CSK;CSPG5;CX3CL1;CXCL12;CYTH3;DMTN;DNM2;DOCK1;DOCK5;DOCK8;DPP4;DUSP10;DUSP26;EBI3;EDIL3;EFNB1;EFNB2;EGR3;EMILIN2;EMP2;EPB41L4B;EPHA4;ETS1;F…
GOBP_BONE_CELL_DEVELOPMENT	0	-1.94148	0	-2.13991	2.52966	2.51687	0	0.0507832	0	0.00857624	0.000872829	0.00102889
GOBP_REGULATION_OF_CELLULAR_COMPONENT_BIOGENESIS	-2.32546	-1.5997	1.77674	-5.46988	2.52916	2.31458	0.0074214	0.172175	0.188551	0	0.000871499	0.00368567				ABCA2;ABCA3;ABCB7;ABI2;ABI3;ABL1;ACE;ACTG1;ACTR2;ACTR3;ACVRL1;ADD1;ADD3;ADNP;ADPRH;AGRN;AIDA;AJUBA;AKAP9;AKIRIN1;AMBRA1;AMIGO1;ANKRA2;ANKRD27;ANTXR1;APC;APOBEC1;APOD;APOE;APP;ARAP1;ARF6;ARFGEF1;ARHGAP18;ARHGAP28;ARHGAP35;ARHGAP44;ARHGEF10;ARHGEF10L;ARHGEF15;ARHGEF18;ARHGEF5;ARHGEF7;ARL2;ARPC1B;ARPC2;ARPC4;ARPC5;ARPC5L;ASAP1;ASIC2;ATF7IP;ATG2A;ATG3;ATG5;ATM;ATMIN;ATP13A2;ATP7A;ATP8B1;ATR;BAG4;BAG5…
GOBP_REGULATION_OF_GROWTH	0	0	1.69479	-3.66388	2.52817	2.43286	0	0	0.230661	0	0.00087679	0.00181542
GOBP_ANIMAL_ORGAN_FORMATION	0	1.84741	0	0	2.52412	2.6605	0	0.205658	0	0	0.000890664	0.000373742
GOBP_POSITIVE_REGULATION_OF_DEFENSE_RESPONSE_TO_BACTERIUM	0	0	-1.68499	0	2.5236	2.65812	0	0	0.228242	0	0.000889313	0.000385733
GOBP_LIPID_METABOLIC_PROCESS	3.44439	-1.96635	0	-1.96292	2.52318	2.44294	0	0.0460817	0	0.0219571	0.000890164	0.00168043	AASDH;ABCA1;ABCA2;ABCA3;ABCD1;ABCD2;ABCD3;ABCD4;ABCG1;ABCG4;ABHD12;ABHD12B;ABHD15;ABHD16A;ABHD3;ABHD4;ABHD5;ABHD6;ABHD8;ACAA1;ACAA2;ACACA;ACACB;ACAD10;ACAD11;ACAD8;ACADL;ACADM;ACADS;ACADVL;ACAT1;ACOT11;ACOT13;ACOT2;ACOT4;ACOT6;ACOT8;ACOX2;ACOX3;ACP6;ACSF3;ACSL1;ACSL4;ACSL6;ACSM1;ACSM3;ACSM5;ACSS1;ACSS3;ADH1B;ADH5;ADH7;ADIPOQ;ADIPOR2;ADORA1;ADRA2A;ADTRP;AFP;AGAP2;AGK;AGPAT2;AGPAT3;AGPS;AGT;AIG1;AK…
GOBP_OSTEOBLAST_DIFFERENTIATION	-1.57981	0	0	-2.48876	2.52265	2.55633	0.197698	0	0	0.000947491	0.000888817	0.000784132
GOBP_KERATINOCYTE_DIFFERENTIATION	-2.72996	-2.55454	-2.16641	0	2.52181	2.74782	0.000519937	0.00198593	0.0481756	0	0.000893895	0.000202028
GOBP_I_KAPPAB_KINASE_NF_KAPPAB_SIGNALING	0	-1.60684	0	-4.33154	2.52098	2.26532	0	0.168387	0	0	0.000896927	0.0049092
GOBP_POSITIVE_REGULATION_OF_ORGANELLE_ASSEMBLY	0	1.93281	0	-2.08001	1.35924	0	0	0.158003	0	0.0120455	0.21888	0
GOBP_REGULATION_OF_SYNAPSE_ASSEMBLY	-1.78167	0	0	0	2.51635	2.64699	0.100208	0	0	0	0.000918019	0.000418705
GOBP_LENS_DEVELOPMENT_IN_CAMERA_TYPE_EYE	0	0	0	-1.66896	2.51627	2.64701	0	0	0	0.0775441	0.000916641	0.000419437
GOBP_PHAGOSOME_ACIDIFICATION	0	0	0	0	2.51546	2.49543	0	0	0	0	0.000923815	0.00118408
GOBP_AORTA_DEVELOPMENT	0	2.27206	0	-1.98131	1.79643	1.77099	0	0.0315227	0	0.020005	0.0498945	0.0555478		ADAMTS6;ADAMTS9;AP2B1;APLNR;BMPR1A;CNTRL;COL3A1;DCTN5;EDNRA;EFEMP2;EGR2;FKBP10;HES1;HEY1;HEY2;LEP;LOX;LOXL1;LRP2;MYLK;NPRL3;PKD2;PLXND1;PRICKLE1;PROX1;RBPJ;ROBO1;ROBO2;SEC24B;SIX1;SOX4;TBX1;TBX2;TGFB2
GOBP_ORGANOPHOSPHATE_METABOLIC_PROCESS	2.10415	-2.22653	0	-3.06231	2.51317	2.35649	0.0423486	0.0133135	0	1.88698e-05	0.000933827	0.00287834
GOBP_NEGATIVE_REGULATION_OF_MAP_KINASE_ACTIVITY	0	-2.44093	0	-2.31748	2.51126	2.45251	0	0.00395105	0	0.00295318	0.00094741	0.00159419
GOBP_POSITIVE_REGULATION_OF_TRANSFERASE_ACTIVITY	0	-1.64153	0	-3.49237	2.50811	2.5024	0	0.151681	0	0	0.000982157	0.00112638
GOBP_POSITIVE_REGULATION_OF_LIPID_LOCALIZATION	0	-1.79167	1.97022	-1.42526	2.50724	2.51761	0	0.0925885	0.109124	0.181245	0.000980696	0.00103045
GOBP_CHOLESTEROL_EFFLUX	1.74833	0	1.97447	-1.49345	2.50669	2.40918	0.153031	0	0.107335	0.14609	0.000983476	0.00206817
GOBP_SENSORY_PERCEPTION_OF_TEMPERATURE_STIMULUS	1.81737	0	0	2.24643	2.2338	2.28623	0.121893	0	0	0.0143155	0.0059686	0.00436258
GOBP_MESENCHYMAL_CELL_DIFFERENTIATION	0	0	0	-2.92493	2.5026	2.37292	0	0	0	4.15134e-05	0.00101877	0.00257955
GOBP_REGULATION_OF_EPITHELIAL_CELL_DIFFERENTIATION	-1.96338	-1.88604	0	-2.67985	2.50157	2.56539	0.0480189	0.0644833	0	0.00022711	0.00102146	0.000748765
GOBP_POSITIVE_REGULATION_OF_IMMUNE_EFFECTOR_PROCESS	1.58984	-2.63642	-2.1372	-2.84302	2.50113	2.48643	0.240844	0.00103474	0.0545207	5.07904e-05	0.00102419	0.00128848
GOBP_VASCULAR_ASSOCIATED_SMOOTH_MUSCLE_CELL_PROLIFERATION	0	0	0	-3.0092	2.50031	2.50275	0	0	0	2.41037e-05	0.00102905	0.00112551
GOBP_MUSCLE_ORGAN_DEVELOPMENT	-4.25479	-3.27758	-2.38659	-1.52913	2.49927	2.77132	0	0	0.0167847	0.128641	0.00103592	0.000164609	ACTA1;ACTC1;ACTN3;ANKRD1;ANKRD2;ARNTL;ASB2;ATF3;BORCS8-MEF2B;BTBD1;BVES;CAPN3;CASQ1;CAV1;CAV2;CAV3;CAVIN4;CENPF;CFL2;CFLAR;CHODL;COL6A3;CRYAB;CSRP3;CTNNB1;DLL1;DSP;ENG;EPHB1;FHL3;FKTN;FLNB;FOXK1;FOXN2;FXR1;HDAC9;HEG1;HOMER1;IGF2;ITGA11;ITGB1BP2;JPH1;JPH2;KEL;KLHL41;LAMA2;LMOD3;MAFF;MEF2A;MEF2C;MEF2D;METTL21C;MYBPC3;MYH3;MYH6;MYH7;MYL2;MYL3;MYLK;MYLK2;MYLPF;MYOCD;MYOZ1;MYOZ2;NEB;NEURL1;NKX2-5;NOG;…	ACTA1;ACTC1;ACTN3;ADGRB1;ALX4;ARNTL;ASB2;ASS1;ATF3;BTG2;BVES;CAPN3;CASQ1;CAV3;CAVIN4;CFL2;CSRP3;CYP26B1;DSP;EGR1;EGR3;ENG;EOMES;FHL3;FOS;GPC1;HDAC9;HLX;HOXD9;IGF2;ITGB1BP2;JPH1;JPH2;KEL;KLF5;KLHL40;KLHL41;LEF1;LMOD3;MSC;MSX1;MYH6;MYL2;MYL3;MYLK2;MYLPF;MYOCD;MYOZ1;MYOZ2;NEB;NR4A1;PAX5;PAX7;POPDC2;RBFOX1;RBM24;RIPOR2;RYR1;RYR2;S1PR1;SGCA;SGCD;SGCG;SMYD1;SOX6;SRPK3;STAC3;STRA6;TCAP;TIFAB;TNNC1;TNNT2…	ACTA1;ACTC1;ACTN3;ANKRD1;ANKRD2;BVES;CAPN3;CASQ1;CAV3;CENPF;CFL2;CHODL;CHRNA1;CHRND;COL11A1;COL3A1;COL6A3;CRYAB;CSRP3;CXCL10;DSP;EOMES;EPHB1;FHL3;FOXC1;FZD2;GJA1;IGF1;ITGA7;ITGB1BP2;JPH1;JPH2;KEL;KLF5;KLHL40;KLHL41;LIF;LMOD3;LRP2;LY6E;MEGF10;MKX;MSC;MSTN;MSX1;MYBPC3;MYF5;MYF6;MYH6;MYL3;MYLK2;MYLPF;MYMK;MYOG;MYOZ1;MYOZ2;NEB;NEURL1;NOG;PHOX2B;PITX1;POPDC3;RBFOX1;RIPOR2;RXRG;RYR1;RYR2;SGCA;SGCD;SGCG…
GOBP_DETECTION_OF_TEMPERATURE_STIMULUS	1.91345	0	0	2.23766	2.42853	2.64054	0.0901731	0	0	0.0150794	0.00165595	0.000445427
GOBP_ENDOTHELIUM_DEVELOPMENT	-2.37483	-1.94982	1.73272	-4.62916	2.4988	2.37571	0.0054365	0.0492793	0.213401	0	0.0010371	0.00254787
GOBP_POSITIVE_REGULATION_OF_MAP_KINASE_ACTIVITY	0	0	0	-2.23753	2.4977	2.57436	0	0	0	0.00496387	0.00103981	0.000695386
GOBP_ACTIN_FILAMENT_BASED_MOVEMENT	-3.72235	-2.01357	0	-2.06579	2.49601	2.60204	0	0.0380847	0	0.0129124	0.00104254	0.000560964	ACTA2;ACTC1;ACTN4;AKAP9;ANK2;ATP1A1;ATP2A1;ATP2A2;BIN1;CACNA1C;CACNA2D1;CAV1;CAV3;CTNNA3;DLG1;DSC2;DSP;EMP2;EPB41L5;FGF12;FLNA;FNBP1L;FRMD6;GATA4;GJC1;GSN;HCN4;JUP;KCND3;KCNE2;KCNE5;KCNJ3;KCNJ5;KCNN2;MYBPC3;MYH10;MYH3;MYH6;MYH7;MYH8;MYH9;MYL1;MYLK2;MYLPF;MYO1C;MYO1E;MYO6;MYO7B;NOS1AP;NUP155;PDE4D;PDPN;PIK3CA;PLN;ROCK1;RYR2;SCN1B;SCN3B;SCN4B;SCN5A;SGCD;SNTA1;STC1;SYNE2;TNNC1;TNNT2;TPM1;VIL1;WASF2;…
GOBP_SEMI_LUNAR_VALVE_DEVELOPMENT	0	0	0	-1.64058	2.49554	2.4305	0	0	0	0.0865663	0.00104102	0.00183782
GOBP_EXCITATORY_SYNAPSE_ASSEMBLY	0	0	0	0	2.49437	2.61047	0	0	0	0	0.00104157	0.000539106
GOBP_DEFENSE_RESPONSE_TO_GRAM_POSITIVE_BACTERIUM	2.0556	0	-2.19671	0	2.49324	2.3348	0.051916	0	0.0425609	0	0.00105255	0.00329294
GOBP_POSITIVE_REGULATION_OF_ENDOCYTOSIS	-1.54018	-1.60212	0	-2.94621	2.49186	2.22613	0.219821	0.171136	0	3.67986e-05	0.0010656	0.00616175
GOBP_ANTERIOR_POSTERIOR_PATTERN_SPECIFICATION	0	1.89856	1.83581	0	2.49171	2.52051	0	0.171752	0.15774	0	0.00106405	0.00101015
GOBP_RESPONSE_TO_PURINE_CONTAINING_COMPOUND	0	-1.57986	0	0	2.49089	2.42891	0	0.182451	0	0	0.00106454	0.00186917
GOBP_NEGATIVE_REGULATION_OF_INTERLEUKIN_6_PRODUCTION	0	-2.11034	0	-1.72347	2.49053	2.52378	0	0.0239955	0	0.0629302	0.00106921	0.000980341
GOBP_NEUTROPHIL_EXTRAVASATION	1.90596	0	0	-1.64261	2.49017	2.36013	0.0926392	0	0	0.0859637	0.00107595	0.00282664
GOBP_REGULATION_OF_ACTIN_FILAMENT_LENGTH	-1.82911	-2.27838	0	-3.14426	2.48925	2.46752	0.0854639	0.0102349	0	1.00712e-05	0.0010847	0.00145798
GOBP_RESPONSE_TO_ACETYLCHOLINE	0	0	0	0	2.48901	2.51351	0	0	0	0	0.00108314	0.00105531
GOBP_NEURAL_PRECURSOR_CELL_PROLIFERATION	0	0	0	-1.95848	2.4883	2.71545	0	0	0	0.0223559	0.00109188	0.00023716
GOBP_PROTEIN_LIPID_COMPLEX_SUBUNIT_ORGANIZATION	0	0	0	0	2.48777	2.609	0	0	0	0	0.00109236	0.000543504
GOBP_REGULATION_OF_PEPTIDE_TRANSPORT	1.60479	0	0	0	2.48705	2.65092	0.233311	0	0	0	0.00109699	0.000410612
GOBP_RESPONSE_TO_METAL_ION	-1.64911	-1.55782	1.95635	-2.11936	2.48673	2.46861	0.159459	0.191959	0.113203	0.00963992	0.00110361	0.00145408
GOBP_POSITIVE_REGULATION_OF_CELL_JUNCTION_ASSEMBLY	-1.75127	-1.52867	0	0	2.48668	2.56221	0.111057	0.207521	0	0	0.0011041	0.000752116
GOBP_PHOTOTRANSDUCTION_VISIBLE_LIGHT	0	0	0	2.2306	1.33311	1.52203	0	0	0	0.0157825	0.235412	0.134872
GOBP_FOREBRAIN_CELL_MIGRATION	0	0	1.7051	0	2.48517	2.36836	0	0	0.225882	0	0.00110712	0.00266214
GOBP_POSITIVE_REGULATION_OF_LEUKOCYTE_CHEMOTAXIS	0	0	0	-2.22755	2.48468	2.24894	0	0	0	0.00528637	0.00111366	0.00549254
GOBP_REGULATION_OF_MONOCYTE_CHEMOTAXIS	1.81472	-1.53553	-2.01658	-1.84259	2.48445	2.28065	0.122055	0.204354	0.0855205	0.0379547	0.00111208	0.00451649
GOBP_STEROL_TRANSPORT	0	0	0	-1.779	2.48364	2.3759	0	0	0	0.0504699	0.00111861	0.00254928
GOBP_RESPONSE_TO_ANGIOTENSIN	0	0	0	0	2.48281	2.54546	0	0	0	0	0.0011293	0.000851831
GOBP_RESPONSE_TO_TOXIC_SUBSTANCE	0	0	0	-2.0124	2.48245	2.42292	0	0	0	0.0169525	0.00112971	0.00191855
GOBP_ERBB_SIGNALING_PATHWAY	-1.79953	-1.66093	1.67626	-2.74247	2.48194	2.27691	0.0952652	0.143868	0.240657	0.000127074	0.0011341	0.00461339
GOBP_REGULATION_OF_TISSUE_REMODELING	0	0	0	-1.41134	2.47971	2.55633	0	0	0	0.189028	0.00114664	0.00078537
GOBP_DIPEPTIDE_TRANSMEMBRANE_TRANSPORT	0	0	0	0	2.47927	2.32621	0	0	0	0	0.00114701	0.00345388
GOBP_NEUROBLAST_PROLIFERATION	0	0	0	-1.71853	2.47902	2.46938	0	0	0	0.0641062	0.00114539	0.00144622
GOBP_NEUROTRANSMITTER_REUPTAKE	0	0	0	2.2207	2.35147	2.53487	0	0	0	0.0168288	0.00287825	0.000911959
GOBP_FOCAL_ADHESION_ASSEMBLY	-2.44129	-1.58206	0	-2.8185	2.47613	2.30039	0.00369686	0.181548	0	6.70325e-05	0.00118236	0.00401513
GOBP_REGULATION_OF_BMP_SIGNALING_PATHWAY	0	0	0	-1.9544	2.47608	2.31908	0	0	0	0.022834	0.00118069	0.0035954
GOBP_CELL_GROWTH	-2.10115	0	0	-3.25081	2.4725	2.21159	0.0249734	0	0	3.71657e-06	0.00120914	0.00664624
GOBP_MALE_SEX_DIFFERENTIATION	0	1.8484	0	0	2.47203	2.54729	0	0.207044	0	0	0.00121146	0.000842096
GOBP_VACUOLAR_LOCALIZATION	0	0	0	-1.89358	2.47179	2.41794	0	0	0	0.0301331	0.00120977	0.00196231
GOBP_EXTRACELLULAR_MATRIX_ASSEMBLY	-1.958	0	0	-2.23438	2.47133	2.38558	0.0493629	0	0	0.00506962	0.00121403	0.00241755
GOBP_ANTIMICROBIAL_HUMORAL_IMMUNE_RESPONSE_MEDIATED_BY_ANTIMICROBIAL_PEPTIDE	2.72786	1.85919	-2.79723	1.76565	2.47117	2.68104	0.00128448	0.201183	0.00155143	0.121263	0.00121627	0.000305651	BPIFA1;CAMP;CXCL10;CXCL13;CXCL6;CXCL9;FAM3A;LEAP2;LTF;PGLYRP1;PGLYRP4;PLA2G1B;REG1B;RNASE6;ROMO1;RPL39;RPS19;S100A9;SPINK5		ANG;BPIFA1;CAMP;CXCL10;CXCL13;CXCL9;DEFA5;DEFB118;HMGN2;KLK7;KRT6A;LEAP2;PGLYRP3;PGLYRP4;PLA2G1B;REG1B;RNASE6;ROMO1;RPL39
GOBP_NEUTROPHIL_MEDIATED_KILLING_OF_SYMBIONT_CELL	0	-1.47291	0	0	2.46893	2.50939	0	0.240612	0	0	0.00123448	0.00107231
GOBP_STRIATED_MUSCLE_ADAPTATION	-2.71939	-2.58678	0	-1.8433	2.46863	2.43628	0.000556923	0.00153132	0	0.0378162	0.00123477	0.00177232
GOBP_ATTACHMENT_OF_SPINDLE_MICROTUBULES_TO_KINETOCHORE	-1.76456	0	0	2.21629	1.44307	1.34014	0.106027	0	0	0.0172141	0.171947	0.233129
GOBP_RENAL_SYSTEM_PROCESS	-1.6343	0	0	0	2.46577	2.47367	0.167983	0	0	0	0.00126513	0.00139231
GOBP_POSITIVE_REGULATION_OF_NF_KAPPAB_TRANSCRIPTION_FACTOR_ACTIVITY	0	-1.93487	0	-2.35356	2.46374	2.30716	0	0.0523371	0	0.00236232	0.00128513	0.0038534
GOBP_CELL_SUBSTRATE_JUNCTION_ORGANIZATION	-2.90366	-1.71793	0	-3.07165	2.4636	2.26308	7.86179e-05	0.11975	0	9.60123e-06	0.00128532	0.00497936
GOBP_ACTOMYOSIN_STRUCTURE_ORGANIZATION	-4.83552	-3.26146	0	-2.88527	2.46348	2.40481	0	0	0	4.01968e-05	0.00128747	0.00212091	ACTA1;ACTC1;ACTG1;ACTN2;ADPRHL1;AKAP13;ANKRD1;ANLN;ARHGAP6;ARHGEF10;ARHGEF15;ARHGEF18;ARHGEF5;CAPN3;CASQ1;CAV3;CDC42BPA;CDC42BPB;CDC42BPG;CFL2;CFLAR;CGNL1;CIT;CNN1;CNN3;CORO2B;CSRP3;CUL3;DLC1;ECT2;EPB41;EPB41L2;EPB41L3;EPB41L5;FERMT2;FHOD3;FLNC;FRMD5;FRMD6;ITGB1;KLHL41;LDB3;LMOD1;LMOD2;LMOD3;MEF2A;MKKS;MYH10;MYH11;MYH3;MYH6;MYH9;MYL2;MYL9;MYLK3;MYO18A;MYOM2;MYOZ1;MYOZ2;MYPN;NEB;NF2;NKX2-5;NRAP;NR…	ACTA1;ACTC1;ACTN2;ADPRHL1;ALKBH4;ANLN;APOA1;ARHGEF10;ARHGEF10L;ARHGEF18;CAPN3;CARMIL1;CASQ1;CAV3;CD47;CDC42BPG;CFL2;CNN1;CNN2;CSRP3;CUL3;DLC1;ECT2;EPB41;EPB41L3;FHOD3;FLNC;FRMD5;FRMD6;GPR65;KLHL41;LDB3;LMOD1;LMOD2;LMOD3;MKKS;MYH11;MYH3;MYH6;MYL2;MYLK3;MYO18A;MYOC;MYOM2;MYOZ1;MYOZ2;MYPN;NEB;NF2;NRAP;NRP1;OBSCN;PDLIM1;PHACTR1;PPM1F;PRKAR1A;PTK2B;RAC1;S1PR1;SERPINF2;SORBS1;SRF;SYNPO2L;TACSTD2;TCAP;T…
GOBP_RHYTHMIC_BEHAVIOR	0	0	0	0	2.46288	2.47958	0	0	0	0	0.00128958	0.00135769
GOBP_EMBRYONIC_SKELETAL_SYSTEM_DEVELOPMENT	2.40786	1.89118	2.1419	0	2.46244	2.59194	0.00939173	0.174765	0.057504	0	0.00128977	0.000602016
GOBP_LIPOXIN_METABOLIC_PROCESS	0	0	0	2.2147	2.44977	2.51567	0	0	0	0.0172661	0.00142806	0.00103275
GOBP_NEGATIVE_REGULATION_OF_EPITHELIAL_CELL_APOPTOTIC_PROCESS	0	0	1.81924	-1.34899	2.46217	2.44104	0	0	0.167669	0.227924	0.00128622	0.0017087
GOBP_BRANCHING_MORPHOGENESIS_OF_AN_EPITHELIAL_TUBE	0	0	0	-2.24937	2.46216	2.6373	0	0	0	0.00462325	0.00128446	0.000447435
GOBP_COLLAGEN_METABOLIC_PROCESS	0	0	0	-2.63545	2.46015	2.5206	0	0	0	0.000295605	0.00130419	0.0010073
GOBP_VASCULOGENESIS	-2.26108	0	0	-3.27856	2.45716	2.50621	0.0103943	0	0	3.81412e-06	0.00134745	0.00109477
GOBP_POSITIVE_REGULATION_OF_PROTEOLYSIS	0	-1.75972	0	-4.65803	2.45636	2.46568	0	0.10344	0	0	0.00135537	0.00146974
GOBP_POSITIVE_REGULATION_OF_MUSCLE_CONTRACTION	-2.29285	-2.24246	0	0	2.45582	2.57891	0.00882529	0.0123234	0	0	0.00136131	0.000673268
GOBP_MESODERMAL_CELL_DIFFERENTIATION	0	0	0	0	2.45432	2.63831	0	0	0	0	0.00137513	0.000445574
GOBP_MULTICELLULAR_ORGANISMAL_RESPONSE_TO_STRESS	-1.49608	0	0	2.20943	1.94963	1.84353	0.247867	0	0	0.0178588	0.0258705	0.0416056
GOBP_MESODERM_MORPHOGENESIS	0	0	0	0	2.45197	2.3838	0	0	0	0	0.00139474	0.00243761
GOBP_BRANCHING_INVOLVED_IN_LABYRINTHINE_LAYER_MORPHOGENESIS	0	0	0	-1.69193	2.45047	2.39547	0	0	0	0.0709291	0.00142015	0.0022539
GOBP_DETECTION_OF_LIGHT_STIMULUS_INVOLVED_IN_SENSORY_PERCEPTION	0	0	0	2.2082	1.66323	1.7569	0	0	0	0.0178772	0.0830913	0.05887
GOBP_RESPONSE_TO_CHEMOKINE	2.65663	2.08296	-1.91544	1.97418	2.44884	2.35648	0.00206345	0.0842799	0.117921	0.0555345	0.00144352	0.00287485	ACKR1;CCL11;CCL17;CCL2;CCL20;CCL22;CCL8;CCR1;CCR2;CCR3;CCR5;CCR6;CCR8;CCR9;CXCL13;CXCL6;CXCR2;CXCR4;CXCR6;FOXC1;LOX;TFF2;TREM2;XCR1;ZC3H12A	CCL11;CCL17;CCL2;CCL22;CCL7;CCL8;CCR3;CCR5;CXCL10;CXCL13;CXCL6;CXCL9;CXCR6;GPR75;LOX;SLIT2;TFF2;TREM2;XCR1
GOBP_REGULATION_OF_CELL_CELL_ADHESION_MEDIATED_BY_CADHERIN	0	0	1.89614	-1.45228	2.44866	2.51188	0	0	0.134974	0.166773	0.0014435	0.00105697
GOBP_REGULATION_OF_CYSTEINE_TYPE_ENDOPEPTIDASE_ACTIVITY	0	-2.07595	0	-2.79255	2.44744	2.29873	0	0.0283145	0	8.2248e-05	0.00144928	0.00407434
GOBP_ICOSANOID_TRANSPORT	0	-1.5639	0	0	2.4472	2.42672	0	0.19052	0	0	0.00145113	0.00187358
GOBP_DEVELOPMENT_OF_PRIMARY_SEXUAL_CHARACTERISTICS	0	2.32436	0	0	2.44624	2.57453	0	0.0234695	0	0	0.00146082	0.000696508		A2M;ACVR2A;ADAM15;ADAM21;ADGRG1;AFP;AGO4;AMH;ARID4A;ARID4B;ARID5B;ARRB2;ATRX;BASP1;BCL2;BCL2L11;BMP15;BMPR1B;BOK;BRIP1;CASP2;CASP3;CBX2;CITED2;CSMD1;DHH;DMC1;EIF2B4;FANCG;FGF9;FNDC3A;FOXC1;FOXO3;GATA4;GATA6;GNRH1;HSPA5;HYAL3;IDH1;ING2;INHA;INHBA;INHBB;IRX5;LEP;LFNG;LHFPL2;LRP2;MAMLD1;MAS1;MEA1;MMP14;MMP19;MMP2;MSH2;NASP;NOS3;NR2F2;NTRK1;NUPR1;OSR1;PCYT1B;PDGFA;PRDX4;PTX3;RDH10;REC8;RETN;RHOBTB3;R…
GOBP_POSITIVE_REGULATION_OF_CHEMOTAXIS	0	-1.50978	0	-2.66914	2.44569	2.44975	0	0.218597	0	0.000240566	0.00146269	0.00161493
GOBP_POSITIVE_REGULATION_OF_NEUROINFLAMMATORY_RESPONSE	1.74078	-1.59387	0	-1.58053	2.44143	2.51609	0.158281	0.174565	0	0.107503	0.00152239	0.00102949
GOBP_BONE_DEVELOPMENT	0	0	0	-2.3985	2.44087	2.26128	0	0	0	0.00178986	0.00153566	0.00501648
GOBP_CARDIAC_MUSCLE_CELL_DIFFERENTIATION	-2.85833	-2.63187	0	0	2.44064	2.46419	0.000198468	0.00106795	0	0	0.00153361	0.00147939
GOBP_CELLULAR_RESPONSE_TO_LIPOPROTEIN_PARTICLE_STIMULUS	0	-1.51963	0	-1.44479	2.43975	2.21995	0	0.213462	0	0.170483	0.00155256	0.00633806
GOBP_CAMERA_TYPE_EYE_MORPHOGENESIS	0	0	0	0	2.43956	2.55302	0	0	0	0	0.00155048	0.000801746
GOBP_MORPHOGENESIS_OF_EMBRYONIC_EPITHELIUM	0	2.53066	0	-1.9801	1.45707	1.45356	0	0.00679783	0	0.0201165	0.164623	0.167566		ABL1;ALDH1A2;ALDH1A3;APAF1;BBS4;BMP4;BMP5;CASP3;CC2D2A;CDK20;CELSR1;CITED2;COBL;CTNNB1;DEAF1;DVL1;DVL2;DVL3;EPB41L5;FGFR2;FOLR1;FUZ;FZD2;FZD3;FZD6;GDNF;GLMN;GREM1;GRSF1;HECTD1;HIF1A;HNF1B;IFT122;IFT172;IFT52;IFT57;IRX3;JAG2;KAT2A;KIF20B;LAMA5;LIAS;LRP2;MED12;MIB1;MKS1;MTHFR;NODAL;NOG;OPA1;OSR1;OVOL2;PHACTR4;PLXNB2;PRICKLE1;PRKACB;PTK7;RDH10;SCRIB;SEC24B;SEMA4C;SETD2;SFRP2;SHH;SIX1;SIX4;SOX4;SOX8;…
GOBP_RESPONSE_TO_ESTROGEN	0	-1.64218	0	-1.63048	2.43884	2.58041	0	0.151643	0	0.0898636	0.00155588	0.000659235
GOBP_LABYRINTHINE_LAYER_DEVELOPMENT	0	0	0	-1.53195	2.43867	2.37504	0	0	0	0.127238	0.00155382	0.00254897
GOBP_CARTILAGE_DEVELOPMENT	0	1.93181	0	-1.95732	3.15797	3.04982	0	0.15774	0	0.0224798	1.71112e-05	2.31638e-05
GOBP_NEGATIVE_REGULATION_OF_PHOSPHORYLATION	0	-2.67468	0	-3.73952	2.43326	2.11884	0	0.000787634	0	0	0.00161816	0.0110214
GOBP_ACID_SECRETION	0	0	0	2.1748	2.14352	2.12343	0	0	0	0.0215838	0.0096391	0.010761
GOBP_POSITIVE_REGULATION_OF_PROTEIN_CONTAINING_COMPLEX_ASSEMBLY	0	-1.62341	0	-3.21462	2.43242	2.39679	0	0.159574	0	7.11079e-06	0.00161955	0.00223886
GOBP_EMBRYONIC_SKELETAL_SYSTEM_MORPHOGENESIS	2.40901	0	0	0	2.42948	2.50443	0.00942969	0	0	0	0.00164957	0.00111488	ALX4;BMP4;COL11A1;COL2A1;DSCAML1;FGFR2;FLVCR1;FOXC2;FUZ;GRHL2;HOXA1;HOXA2;HOXA3;HOXA4;HOXA5;HOXA6;HOXA7;HOXB3;HOXB4;HOXB5;HOXB6;HOXB8;HOXD9;HYAL1;IFT140;IRX5;MDFI;MMP14;MMP16;MTHFD1L;OSR1;OSR2;PCGF2;PRRX1;RDH10;RUNX2;SIX1;SIX4;SLC39A1;SLC39A3;SOX11;TBX1;TGFB3;TGFBR1;TGFBR2;TWIST1;WDR19
GOBP_INORGANIC_ANION_TRANSPORT	-2.1238	0	-1.8911	2.17334	2.09529	2.09193	0.0221526	0	0.126463	0.0217087	0.0124239	0.0127003
GOBP_STRIATED_MUSCLE_CELL_DEVELOPMENT	-5.51558	-4.04642	-3.60192	-1.94856	2.42908	2.52983	0	0	0	0.0234406	0.00165092	0.000937517	ACTA1;ACTC1;ACTG1;ACTN2;ADPRHL1;ANKRD1;CAPN3;CASQ1;CAV3;CFL2;CFLAR;CSRP3;FHOD3;FLNC;ITGB1;KLHL41;LDB3;LMOD1;LMOD2;LMOD3;MEF2A;MYH11;MYH3;MYH6;MYL2;MYL9;MYLK3;MYOM2;MYOZ1;MYOZ2;MYPN;NEB;NKX2-5;NRAP;OBSCN;PDGFRA;PLEC;PRKAR1A;SYNPO2L;TCAP;TMOD1;TMOD3;TMOD4;TNNT1;TNNT2;TNNT3;TPM1;TTN;WDR1	ACTA1;ACTC1;ACTN2;ADPRHL1;CAPN3;CASQ1;CAV3;CFL2;CSRP3;FHOD3;FLNC;KLHL41;LDB3;LMOD1;LMOD2;LMOD3;MYH11;MYH3;MYH6;MYL2;MYLK3;MYOM2;MYOZ1;MYOZ2;MYPN;NEB;NRAP;OBSCN;PRKAR1A;SRF;SYNPO2L;TCAP;TMOD1;TMOD4;TNNT1;TNNT2;TNNT3;TPM1;TTN	ACTA1;ACTC1;ACTG1;ACTN2;ADPRHL1;ANKRD1;CAPN3;CASQ1;CAV3;CFL2;CSRP1;CSRP3;FHOD3;FLNC;KLHL41;KRT19;LDB3;LMOD2;LMOD3;MYH3;MYH6;MYL9;MYLK3;MYOM2;MYOZ1;MYOZ2;MYPN;NEB;NRAP;OBSCN;PGM5;SDC1;SYNPO2L;TCAP;TMOD4;TNNT2;TNNT3;TPM1;TTN
GOBP_INNATE_IMMUNE_RESPONSE_IN_MUCOSA	1.69045	0	0	0	2.42902	2.31057	0.179663	0	0	0	0.00164875	0.00377407
GOBP_SIGNAL_RELEASE	1.80492	0	2.21055	2.17292	4.24616	4.32422	0.126205	0	0.0443119	0.0216346	0	0
GOBP_RESPONSE_TO_ESTRADIOL	0	0	0	-2.48003	2.42764	2.50118	0	0	0	0.0010002	0.00165936	0.00113505
GOBP_CARDIAC_CELL_DEVELOPMENT	-3.20332	-2.87625	-1.66933	0	2.42687	2.4949	0	0.000177561	0.238154	0	0.00166282	0.0011906	ACTC1;ACTN2;ADPRHL1;AKAP6;ALPK2;ALPK3;ASB2;BVES;CAV3;CSRP3;FHL2;FHOD3;GATA4;HAMP;LRRC10;MYH11;MYH6;MYL2;MYLK3;MYO18B;NEB;NKX2-5;NOTCH1;NRAP;PDGFRA;PDLIM5;PLEC;SGCB;SGCD;SHOX2;SLC8A1;TBX3;TCAP;TTN;VEGFA
GOBP_RAS_PROTEIN_SIGNAL_TRANSDUCTION	-3.00764	-2.06448	0	-4.93892	2.42531	2.34188	3.1391e-05	0.0298956	0	0	0.00169624	0.0031498				ABI2;ABL1;ABL2;ADGRG1;AGTR1;AKAP13;ALS2;APOE;ARF6;ARFGAP1;ARFGEF1;ARFGEF2;ARFGEF3;ARHGAP1;ARHGAP17;ARHGAP29;ARHGAP35;ARHGAP4;ARHGAP42;ARHGAP44;ARHGAP5;ARHGDIA;ARHGDIB;ARHGEF1;ARHGEF10;ARHGEF11;ARHGEF12;ARHGEF18;ARHGEF2;ARHGEF3;ARRB1;BCL6;BCR;BRK1;CADM4;CBL;CDC42EP1;CDC42EP2;CDC42EP3;CDC42EP4;CDC42SE1;CDC42SE2;CDKN1A;CELSR1;CFL1;COL1A2;COL3A1;CRK;CRKL;CSF1;CUL3;CYTH1;CYTH2;CYTH3;CYTH4;DAB2IP;DBNL;…
GOBP_ORGAN_OR_TISSUE_SPECIFIC_IMMUNE_RESPONSE	2.20971	0	0	0	2.42414	2.41801	0.0256654	0	0	0	0.00172021	0.00196303
GOBP_ORGANELLE_LOCALIZATION	-1.51011	0	-2.1844	-2.50632	2.42255	2.35479	0.238953	0	0.044931	0.000828692	0.00173853	0.00289173
GOBP_SPERM_CAPACITATION	0	0	0	2.17125	2.1245	2.11213	0	0	0	0.0216836	0.0106004	0.011458
GOBP_RESPONSE_TO_AXON_INJURY	0	0	0	-1.75439	2.42147	2.54389	0	0	0	0.0557599	0.0017527	0.00087918
GOBP_POSITIVE_REGULATION_OF_TRANSPORTER_ACTIVITY	-1.81369	0	0	0	2.41817	2.23192	0.090443	0	0	0	0.00179697	0.00597853
GOBP_TRANSITION_METAL_ION_TRANSPORT	0	0	0	-1.62776	2.41788	2.41894	0	0	0	0.0907781	0.00179647	0.00196256
GOBP_PITUITARY_GLAND_DEVELOPMENT	0	0	0	0	2.41677	2.29048	0	0	0	0	0.00180704	0.00425678
GOBP_DIENCEPHALON_DEVELOPMENT	0	0	0	0	2.41595	2.4638	0	0	0	0	0.00181023	0.00148325
GOBP_EPITHELIAL_CELL_APOPTOTIC_PROCESS	0	0	1.89052	-2.32196	2.41331	2.41571	0	0	0.135971	0.00285735	0.00185615	0.00198088
GOBP_NEGATIVE_REGULATION_OF_VASCULAR_ENDOTHELIAL_GROWTH_FACTOR_RECEPTOR_SIGNALING_PATHWAY	0	0	0	-1.96915	2.41138	2.33528	0	0	0	0.0213074	0.0018722	0.00329006
GOBP_SYNAPTIC_VESICLE_MEMBRANE_ORGANIZATION	0	0	0	0	2.41049	2.40757	0	0	0	0	0.00188272	0.00207733
GOBP_REGULATION_OF_MYELOID_LEUKOCYTE_DIFFERENTIATION	2.39039	0	0	-1.86294	2.41034	2.45373	0.00997916	0	0	0.0346231	0.00188583	0.00158926
GOBP_REGULATION_OF_CELL_MIGRATION_INVOLVED_IN_SPROUTING_ANGIOGENESIS	0	-2.24452	0	-2.87399	2.40823	2.15656	0	0.0122111	0	3.96786e-05	0.00191296	0.0088623
GOBP_MUSCLE_ADAPTATION	-2.43666	-2.75864	0	-1.55088	2.40736	2.44822	0.0038199	0.00040582	0	0.119615	0.00192524	0.00161659
GOBP_CENTRAL_NERVOUS_SYSTEM_NEURON_DIFFERENTIATION	-1.70608	0	0	0	2.40704	2.33763	0.130349	0	0	0	0.00193194	0.00324298
GOBP_OSTEOCLAST_DIFFERENTIATION	2.00563	0	0	-2.08129	2.40638	2.30334	0.0639205	0	0	0.0119399	0.00193682	0.00394426
GOBP_CELLULAR_RESPONSE_TO_PEPTIDE_HORMONE_STIMULUS	0	0	1.67967	-3.34197	2.40013	2.35243	0	0	0.239234	3.93815e-06	0.00204042	0.00293594
GOBP_POSITIVE_REGULATION_OF_APOPTOTIC_CELL_CLEARANCE	0	1.92943	-1.68955	-1.91195	2.12393	2.14773	0	0.157503	0.225852	0.0276892	0.0106344	0.00932593
GOBP_CELLULAR_EXTRAVASATION	0	-1.46141	0	-2.5604	2.39725	2.47916	0	0.248328	0	0.000563004	0.00208645	0.00135576
GOBP_REGULATION_OF_TRANSMISSION_OF_NERVE_IMPULSE	0	-1.80476	0	0	2.39649	2.43308	0	0.088756	0	0	0.00210012	0.00181595
GOBP_PROTEIN_AUTOPHOSPHORYLATION	0	0	0	-2.96805	2.3933	2.4449	0	0	0	3.46512e-05	0.00214299	0.00165685
GOBP_HORMONE_BIOSYNTHETIC_PROCESS	0	0	0	0	2.39131	2.42461	0	0	0	0	0.00217299	0.00188921
GOBP_HEART_GROWTH	0	0	0	0	2.39012	2.32779	0	0	0	0	0.00218294	0.00342794
GOBP_POSTSYNAPSE_ORGANIZATION	0	0	0	-1.55024	2.38956	2.75469	0	0	0	0.119805	0.00218377	0.000186736
GOBP_CIRCADIAN_SLEEP_WAKE_CYCLE	0	0	0	0	2.38947	2.21005	0	0	0	0	0.00218464	0.0066816
GOBP_POSITIVE_REGULATION_OF_REGULATED_SECRETORY_PATHWAY	0	0	0	0	2.3882	2.35643	0	0	0	0	0.0022036	0.00287137
GOBP_PHOSPHATIDYLCHOLINE_METABOLIC_PROCESS	1.64839	0	0	0	2.38637	2.62638	0.203728	0	0	0	0.00224426	0.000481299
GOBP_STARTLE_RESPONSE	1.64405	0	0	2.1644	2.01707	2.07865	0.207419	0	0	0.0222522	0.0187079	0.0136014
GOBP_POSITIVE_REGULATION_OF_CELL_DEATH	1.58615	-1.94863	0	-4.04986	2.38222	2.35112	0.243528	0.0491072	0	0	0.00230365	0.00294745
GOBP_NEGATIVE_REGULATION_OF_ENDOTHELIAL_CELL_APOPTOTIC_PROCESS	0	0	2.2108	-1.70643	2.38187	2.37513	0	0	0.0446539	0.06713	0.00230435	0.00255212
GOBP_POSITIVE_REGULATION_OF_BLOOD_PRESSURE	0	-1.64175	0	0	2.37839	2.4822	0	0.151666	0	0	0.0023787	0.00133937
GOBP_AMYLOID_PRECURSOR_PROTEIN_METABOLIC_PROCESS	0	0	0	-2.42231	2.37625	2.10035	0	0	0	0.00149014	0.00241144	0.01217
GOBP_GLYCOSYLCERAMIDE_CATABOLIC_PROCESS	1.73598	0	0	0	2.37425	2.46346	0.159225	0	0	0	0.00245692	0.00148317
GOBP_CELLULAR_RESPONSE_TO_PEPTIDE	-1.88137	0	0	-3.70628	2.37143	2.29268	0.0684229	0	0	0	0.00252203	0.00422346
GOBP_POSITIVE_REGULATION_OF_P38MAPK_CASCADE	0	-1.64369	0	-1.90416	2.36951	2.4683	0	0.150928	0	0.0286657	0.00254922	0.00145604
GOBP_POSITIVE_REGULATION_OF_NEURON_PROJECTION_DEVELOPMENT	0	0	0	-1.49016	2.36918	2.36343	0	0	0	0.147468	0.00254963	0.00275529
GOBP_MEMBRANE_INVAGINATION	0	-2.26221	0	-2.26187	2.36778	2.16822	0	0.0111731	0	0.00428046	0.00256777	0.00837157
GOBP_ACYLGLYCEROL_HOMEOSTASIS	0	0	2.26686	0	2.3672	2.26191	0	0	0.033699	0	0.00257878	0.0050006			ABCG8;ADORA1;ANGPTL4;ANGPTL8;APOA1;APOC4;APOE;FITM2;LPL;MED13;MLXIPL;PNPLA8;RORA;SCARB1;SESN2;SIRT1
GOBP_NEGATIVE_REGULATION_OF_WNT_SIGNALING_PATHWAY	1.78494	0	0	-1.64294	2.36675	2.30406	0.135909	0	0	0.0859444	0.00259341	0.0039416
GOBP_ORGANIC_ANION_TRANSPORT	1.83654	0	0	2.159	2.88981	3.00559	0.117119	0	0	0.0228402	6.54398e-05	3.30009e-05
GOBP_GLIAL_CELL_MIGRATION	0	0	0	-2.03615	2.36535	2.40462	0	0	0	0.015067	0.00263332	0.00212186
GOBP_GAP_JUNCTION_ASSEMBLY	0	0	0	0	2.36466	2.4306	0	0	0	0	0.00265149	0.0018427
GOBP_NEURON_MIGRATION	-2.04577	0	0	-1.52248	2.36411	2.4987	0.0324851	0	0	0.131858	0.00266248	0.00115068
GOBP_REGULATION_OF_ANIMAL_ORGAN_FORMATION	0	0	0	0	2.36343	2.364	0	0	0	0	0.00267514	0.00274473
GOBP_POSITIVE_REGULATION_OF_VOLTAGE_GATED_POTASSIUM_CHANNEL_ACTIVITY	-1.62723	0	0	2.15571	1.33464	1.4311	0.171659	0	0	0.0230981	0.234143	0.179519
GOBP_NEGATIVE_REGULATION_OF_HOMOTYPIC_CELL_CELL_ADHESION	-1.72401	0	0	0	2.36248	2.21317	0.12182	0	0	0	0.0026932	0.00658027
GOBP_APOLIPOPROTEIN_A_I_MEDIATED_SIGNALING_PATHWAY	0	0	0	0	2.3609	2.33256	0	0	0	0	0.00271805	0.00332867
GOBP_NEURON_PROJECTION_EXTENSION	-2.47601	0	0	-2.23609	2.35978	2.21898	0.00300816	0	0	0.00501125	0.00273228	0.00637035
GOBP_PLASMA_MEMBRANE_ORGANIZATION	-2.40283	-1.86646	0	-1.48932	2.35859	2.43462	0.00466539	0.070291	0	0.147842	0.00275013	0.0017861
GOBP_MICROTUBULE_BASED_MOVEMENT	2.34308	4.07463	0	2.20814	2.35574	2.40178	0.012748	0	0	0.0177587	0.00279418	0.00216893		ADCY10;AGTPBP1;AP3B2;AP3D1;AP3S1;ARMC2;ARMCX3;BBS12;BBS2;BLOC1S3;CATSPER2;CATSPERD;CCDC103;CCDC39;CCDC40;CCDC65;CELF3;CEP131;CFAP100;CFAP157;CFAP20;CFAP206;CFAP221;CFAP43;CFAP44;CFAP45;CFAP46;CFAP52;CFAP54;CFAP58;CFAP61;CFAP65;CFAP69;CFAP70;CNIH2;DNAAF1;DNAH1;DNAH10;DNAH11;DNAH12;DNAH2;DNAH3;DNAH5;DNAH6;DNAH7;DNAH9;DNAI1;DNAI2;DNHD1;DPCD;DRC1;DRC7;DYNC1I2;DYNC1LI2;DYNC2H1;DYNLRB2;DZIP1;EFCAB1;EFC…
GOBP_REGULATION_OF_BEHAVIOR	0	0	0	0	2.35565	2.41085	0	0	0	0	0.00279075	0.00205798
GOBP_NEGATIVE_REGULATION_OF_CELLULAR_COMPONENT_ORGANIZATION	-2.12995	-2.0467	0	-3.42827	2.35562	2.31967	0.0215153	0.0324851	0	0	0.00279081	0.0035906
GOBP_LABYRINTHINE_LAYER_MORPHOGENESIS	0	0	0	-1.71526	2.35436	2.27991	0	0	0	0.0648503	0.00282763	0.00453345
GOBP_NEGATIVE_REGULATION_OF_SMOOTH_MUSCLE_CELL_PROLIFERATION	0	0	0	-1.89805	2.35433	2.17196	0	0	0	0.0294668	0.00282417	0.00825948
GOBP_NEGATIVE_REGULATION_OF_RESPONSE_TO_WOUNDING	-2.73087	-2.11635	0	0	2.35418	2.5065	0.000526689	0.0233003	0	0	0.00282073	0.00109222
GOBP_DENDRITE_DEVELOPMENT	0	0	0	-1.49165	2.35386	2.50257	0	0	0	0.146801	0.00282421	0.00112803
GOBP_LEUKOCYTE_MIGRATION_INVOLVED_IN_INFLAMMATORY_RESPONSE	2.7751	-1.66368	0	0	2.35281	2.41348	0.000856389	0.143352	0	0	0.00284346	0.00201945	ADAM8;ALOX5;CCR6;FFAR2;FUT7;JAM3;MDK;NINJ1;PTN;S100A8;S100A9;SLAMF8;TNF
GOBP_THYROID_HORMONE_METABOLIC_PROCESS	1.89369	0	0	2.15439	1.72853	1.749	0.0970749	0	0	0.0231826	0.0654371	0.0608248
GOBP_NEGATIVE_REGULATION_OF_MAPK_CASCADE	0	-2.22134	0	-2.35465	2.3504	2.41289	0	0.0136404	0	0.00234763	0.00288174	0.00203137
GOBP_CELLULAR_RESPONSE_TO_CHEMICAL_STRESS	0	0	0	-3.60026	2.34929	2.02331	0	0	0	0	0.00289392	0.0180343
GOBP_TRANS_SYNAPTIC_SIGNALING_MODULATING_SYNAPTIC_TRANSMISSION	0	0	0	0	2.34855	2.35501	0	0	0	0	0.0029009	0.00289008
GOBP_POSITIVE_REGULATION_OF_WOUND_HEALING	0	0	0	-1.99641	2.34731	2.30181	0	0	0	0.0185519	0.00292689	0.00398821
GOBP_NEGATIVE_REGULATION_OF_INTERLEUKIN_12_PRODUCTION	0	-1.91347	0	0	2.34712	2.19904	0	0.0579651	0	0	0.00292506	0.00707882
GOBP_NEGATIVE_REGULATION_OF_INTRACELLULAR_SIGNAL_TRANSDUCTION	0	-2.34689	0	-4.71302	2.3457	2.04567	0	0.00687504	0	0	0.00295266	0.0160705
GOBP_NEURON_FATE_SPECIFICATION	0	0	1.71141	0	2.34413	2.31624	0	0	0.222009	0	0.00299569	0.00365929
GOBP_T_CELL_ACTIVATION_INVOLVED_IN_IMMUNE_RESPONSE	2.10497	-2.05521	0	-2.71615	2.34411	2.25387	0.0423504	0.0316077	0	0.000165682	0.00299549	0.00531725
GOBP_NEGATIVE_REGULATION_OF_CELL_SUBSTRATE_ADHESION	-2.01495	-1.77677	0	-2.18105	2.34388	2.12562	0.0374167	0.0980649	0	0.00678184	0.00299532	0.010633
GOBP_REGULATION_OF_ANIMAL_ORGAN_MORPHOGENESIS	0	0	0	0	2.34304	2.32995	0	0	0	0	0.0030141	0.00338586
GOBP_MESODERM_DEVELOPMENT	0	0	0	0	2.34269	2.50414	0	0	0	0	0.00301748	0.00111944
GOBP_SYNAPTIC_VESICLE_RECYCLING	0	0	0	0	2.34122	2.32148	0	0	0	0	0.00305661	0.00354846
GOBP_REGULATION_OF_VASCULAR_ENDOTHELIAL_GROWTH_FACTOR_RECEPTOR_SIGNALING_PATHWAY	0	0	1.90477	-2.50064	2.34018	2.30172	0	0	0.133883	0.000864162	0.00308034	0.00399017
GOBP_SPERM_MOTILITY	2.42037	4.52507	0	2.88405	2.3386	2.57196	0.0089476	0	0	0.000175988	0.00312444	0.000717071	ADCY3;BBS2;CATSPER2;CATSPER4;CATSPERD;CCDC40;CCR6;CELF3;CEP131;CFAP157;CFAP206;CFAP43;CFAP44;CFAP52;CFAP58;CFAP65;CFAP69;DDX4;DNAH1;DNAH5;DNAI1;DPCD;DRC7;EFCAB1;ENKUR;ENO4;GAPDHS;GAS8;ING2;IQCG;KIF9;KLC3;MEIG1;PGAM4;PLTP;QRICH2;RGN;ROPN1L;SLC26A8;SLC9B2;SORD;SPAG16;SPEF2;TACR1;TCTE1;TEKT2;TPGS1;TTC12;TTC21A;TTLL9;UBE2B	ARMC2;CATSPER2;CATSPERD;CCDC39;CCDC40;CELF3;CEP131;CFAP157;CFAP206;CFAP43;CFAP44;CFAP45;CFAP52;CFAP58;CFAP65;CFAP69;DNAH1;DNAH11;DNAH5;DNAI1;DPCD;DRC7;DZIP1;EFCAB1;EFCAB9;ENKUR;ENO4;GAPDHS;GAS8;IQCG;MEIG1;MNS1;NPHP4;RGN;RNASE10;ROPN1L;SLC22A14;SLC9B2;SORD;SPAG16;SPAG6;SPEF2;TACR1;TBC1D21;TCTE1;TEKT2;TSSK4;TTC12;TTC21A;TTLL3;TTLL8		ADCY3;APOB;ARMC2;ATP1A4;CABS1;CACNA1I;CATSPER1;CATSPER2;CATSPER4;CATSPERD;CCR6;CELF3;CEP131;CFAP157;CFAP206;CFAP45;CFAP58;DDX4;DNAH1;DNAH11;DPCD;DZIP1;EFCAB9;ENO4;EPPIN;FSIP2;GAPDHS;ING2;IQCG;KIF9;MEIG1;MNS1;NPHP4;PGAM4;PGK2;PLA2G3;QRICH2;RGN;RNASE10;SEMG1;SLC22A14;SLC22A16;SLC26A8;SLC9B1;SLC9B2;SORD;SPAG16;SPAG6;TAC4;TACR1;TACR2;TBC1D21;TCTE1;TEKT2;TEKT3;TNP1;TSSK4;TTC12;TTLL1;TTLL8;TTLL9
GOBP_POSITIVE_REGULATION_OF_SMOOTH_MUSCLE_CONTRACTION	-2.14915	-2.25712	0	0	2.33821	2.36027	0.0194409	0.0114396	0	0	0.00312756	0.00282837
GOBP_ESTABLISHMENT_OF_ORGANELLE_LOCALIZATION	-1.61289	-1.54655	-2.42643	-2.39104	2.33777	2.26395	0.179395	0.197643	0.0149457	0.00185888	0.00313739	0.0049512			ABCE1;ACTN4;ACTR10;ACTR2;ACTR3;AGTPBP1;ANKRD53;AP1AR;AP1M2;AP3B2;AP3D1;AP3M1;AP3M2;AP3S1;AP3S2;ARFGAP2;ARFGAP3;ARHGAP21;ARL6;ARMCX3;ATM;ATP13A2;ATP9A;AURKB;BBS4;BBS7;BICD1;BICD2;BICDL2;BLK;BLOC1S2;BLOC1S3;BLOC1S6;BTK;CBL;CCDC186;CCNB1;CD84;CDC23;CDCA5;CDCA8;CDH3;CDK5;CDK5RAP2;CENPA;CENPE;CENPF;CENPQ;CEP120;CEP19;CEP55;CEP83;CFL1;CHAMP1;CHMP1A;CHMP1B;CHMP2A;CHMP2B;CHMP3;CHMP4B;CHMP4C;CHMP5;CLASP2;…
GOBP_ENDOTHELIAL_CELL_DEVELOPMENT	-2.513	-1.61656	0	-3.97435	2.33773	2.31151	0.0023056	0.163457	0	0	0.00313365	0.00375571
GOBP_CONNECTIVE_TISSUE_REPLACEMENT	0	0	0	-1.64845	2.3369	2.20731	0	0	0	0.0839869	0.00315878	0.00676451
GOBP_NERVOUS_SYSTEM_PROCESS_INVOLVED_IN_REGULATION_OF_SYSTEMIC_ARTERIAL_BLOOD_PRESSURE	0	0	0	0	2.33638	2.2755	0	0	0	0	0.00316526	0.00464783
GOBP_POSITIVE_REGULATION_OF_OSTEOBLAST_DIFFERENTIATION	-1.64115	0	0	-2.04614	2.33539	2.27138	0.16395	0	0	0.0143105	0.00319727	0.00476474
GOBP_POSITIVE_REGULATION_OF_EPIDERMAL_GROWTH_FACTOR_ACTIVATED_RECEPTOR_ACTIVITY	0	0	0	0	2.33501	2.17469	0	0	0	0	0.0032037	0.00815407
GOBP_GRANULOCYTE_DIFFERENTIATION	1.70921	0	0	-2.10669	2.33477	2.12093	0.17105	0	0	0.0103253	0.00320841	0.0109202
GOBP_VASCULAR_ENDOTHELIAL_GROWTH_FACTOR_RECEPTOR_SIGNALING_PATHWAY	0	0	0	-3.02343	2.33399	2.47429	0	0	0	1.8386e-05	0.00322664	0.00139022
GOBP_RESPIRATORY_BURST_INVOLVED_IN_DEFENSE_RESPONSE	1.71061	0	0	0	2.33288	2.26269	0.171268	0	0	0	0.00325145	0.00498462
GOBP_SPINAL_CORD_DEVELOPMENT	0	0	1.82214	2.15044	1.57058	1.50053	0	0	0.166197	0.0236563	0.114847	0.143803
GOBP_ACTIVATION_OF_INNATE_IMMUNE_RESPONSE	0	-1.55783	0	-2.00193	2.32974	2.41767	0	0.192103	0	0.0180395	0.00330955	0.00196897
GOBP_CELL_CELL_JUNCTION_MAINTENANCE	0	0	0	0	2.32943	2.27927	0	0	0	0	0.00332091	0.00454717
GOBP_POSITIVE_REGULATION_OF_VASCULAR_ASSOCIATED_SMOOTH_MUSCLE_CELL_PROLIFERATION	0	0	0	-2.56927	2.32918	2.31879	0	0	0	0.000524964	0.00332378	0.00359949
GOBP_POSITIVE_REGULATION_OF_NUCLEOTIDE_BINDING_OLIGOMERIZATION_DOMAIN_CONTAINING_SIGNALING_PATHWAY	0	0	0	0	2.32839	2.31579	0	0	0	0	0.00334345	0.00366725
GOBP_LUNG_MORPHOGENESIS	0	0	1.82484	-2.84234	2.32771	2.50306	0	0	0.165114	5.07007e-05	0.00336136	0.00112501
GOBP_REGULATION_OF_MONOOXYGENASE_ACTIVITY	0	0	0	-1.82997	2.32597	2.4224	0	0	0	0.0400835	0.00339764	0.00192718
GOBP_REGULATION_OF_EXTENT_OF_CELL_GROWTH	-1.87645	0	0	-2.33145	2.3247	2.41452	0.069956	0	0	0.00269617	0.00343045	0.00200204
GOBP_CELLULAR_HORMONE_METABOLIC_PROCESS	1.71093	-1.47702	0	0	2.32303	2.3243	0.172038	0.237588	0	0	0.00347507	0.00350115
GOBP_SYNAPTIC_VESICLE_LOCALIZATION	0	0	0	0	2.32227	2.29508	0	0	0	0	0.00349273	0.00416727
GOBP_REGULATION_OF_RESTING_MEMBRANE_POTENTIAL	0	-1.7705	-1.77159	0	2.32179	2.31239	0	0.100254	0.183632	0	0.00350201	0.00373672
GOBP_CIRCADIAN_SLEEP_WAKE_CYCLE_SLEEP	0	0	0	0	2.32059	2.19475	0	0	0	0	0.00353454	0.00725181
GOBP_HYALURONAN_BIOSYNTHETIC_PROCESS	0	0	0	0	2.31933	2.47189	0	0	0	0	0.00357377	0.0014083
GOBP_RESPONSE_TO_TRANSFORMING_GROWTH_FACTOR_BETA	-1.90935	0	0	-4.70571	2.31912	2.37771	0.0605792	0	0	0	0.00357293	0.00252402
GOBP_CELLULAR_RESPONSE_TO_THYROID_HORMONE_STIMULUS	0	0	0	-1.7657	2.31681	2.00486	0	0	0	0.0531489	0.00362525	0.0197064
GOBP_REGULATION_OF_NITRIC_OXIDE_SYNTHASE_ACTIVITY	0	0	0	-1.90764	2.31638	2.3581	0	0	0	0.0282807	0.00363927	0.00285608
GOBP_NEGATIVE_REGULATION_OF_VASCULATURE_DEVELOPMENT	-2.51477	0	0	-3.17666	2.31456	2.22489	0.00230278	0	0	1.02383e-05	0.00367986	0.00618686
GOBP_DETECTION_OF_MECHANICAL_STIMULUS_INVOLVED_IN_SENSORY_PERCEPTION	-1.50256	0	1.93532	0	2.3131	2.39439	0.243512	0	0.122272	0	0.00372351	0.00227265
GOBP_MAST_CELL_ACTIVATION	1.80509	-2.0998	0	-2.06046	2.31151	2.20049	0.126375	0.0253004	0	0.0132221	0.00378052	0.00702898
GOBP_REGULATION_OF_RAS_PROTEIN_SIGNAL_TRANSDUCTION	-2.32374	-1.76152	0	-4.14936	2.31117	1.95778	0.00748932	0.102845	0	0	0.00378936	0.0247566
GOBP_METANEPHROS_DEVELOPMENT	0	2.27533	0	0	2.31116	2.42871	0	0.0311304	0	0	0.00378499	0.0018667		ACAT1;ADIPOQ;AGTR2;APH1A;BASP1;BCL2;BMP4;CD34;CTNNB1;CTSH;DLG5;FBN1;FMN1;FOXC2;FOXJ1;FRAS1;GDF11;GDF6;GDNF;GLI3;GPC3;GREM1;HES1;HNF1B;ID3;IRX3;ITGA8;LAMB2;LGR4;LIF;NF1;NIPBL;NPHS2;OSR1;OSR2;PDGFA;PDGFRB;PKD1;PKD2;PTCH1;RDH10;ROBO2;SHH;SIX1;SIX4;SMAD4;SMO;SOX17;SOX8;STAT1;TCF21;WNT7B;WT1;WWTR1
GOBP_CELLULAR_RESPONSE_TO_EXTERNAL_STIMULUS	0	-1.49202	0	-3.30577	2.3106	2.16207	0	0.229156	0	3.87514e-06	0.00379712	0.00863844
GOBP_NEUROTROPHIN_SIGNALING_PATHWAY	0	0	0	0	2.31033	2.41763	0	0	0	0	0.00380097	0.00196388
GOBP_THERMOCEPTION	1.87781	0	0	2.14882	1.32398	1.33741	0.104113	0	0	0.0237468	0.241572	0.235395
GOBP_CILIUM_OR_FLAGELLUM_DEPENDENT_CELL_MOTILITY	2.64145	4.9546	0	3.15688	2.30908	2.35219	0.00221475	0	0	5.55905e-05	0.00382849	0.0029358	ADCY3;BBS2;BBS4;CATSPER2;CATSPER4;CATSPERD;CCDC40;CCR6;CELF3;CEP131;CFAP157;CFAP20;CFAP206;CFAP43;CFAP44;CFAP46;CFAP52;CFAP54;CFAP58;CFAP65;CFAP69;DDX4;DNAH1;DNAH3;DNAH5;DNAH6;DNAI1;DPCD;DRC1;DRC7;EFCAB1;EFHC1;ENKUR;ENO4;GAPDHS;GAS2L2;GAS8;ING2;IQCG;KIF9;KLC3;MEIG1;PGAM4;PLTP;QRICH2;RGN;ROPN1L;RSPH4A;RSPH9;SLC26A8;SLC9B2;SORD;SPAG16;SPEF2;TACR1;TCTE1;TEKT1;TEKT2;TEKT4;TPGS1;TTC12;TTC21A;TTLL6;TTL…	ARMC2;CATSPER2;CATSPERD;CCDC39;CCDC40;CCDC65;CELF3;CEP131;CFAP157;CFAP20;CFAP206;CFAP43;CFAP44;CFAP45;CFAP46;CFAP52;CFAP54;CFAP58;CFAP65;CFAP69;DNAH1;DNAH11;DNAH2;DNAH3;DNAH5;DNAH6;DNAH7;DNAI1;DPCD;DRC1;DRC7;DZIP1;EFCAB1;EFCAB9;EFHC1;EFHC2;ENKUR;ENO4;GAPDHS;GAS2L2;GAS8;ING2;IQCG;KIF9;MEIG1;MNS1;NPHP4;RFX3;RGN;RNASE10;ROPN1L;RSPH4A;SLC22A14;SLC9B2;SORD;SPAG16;SPAG6;SPEF2;TACR1;TBC1D21;TCTE1;TEKT1;…		ADCY3;APOB;ARMC2;ATP1A4;BBS4;CABS1;CACNA1I;CATSPER1;CATSPER2;CATSPER4;CATSPERD;CCDC65;CCR6;CCSAP;CELF3;CEP131;CFAP157;CFAP206;CFAP45;CFAP46;CFAP54;CFAP58;DDX4;DNAH1;DNAH11;DNAH17;DNAH2;DNAH7;DNAH8;DPCD;DRC1;DZIP1;EFCAB9;EFHC1;EFHC2;ENO4;EPPIN;FSIP2;GAPDHS;ING2;IQCG;KIF9;MEIG1;MNS1;NPHP4;PGAM4;PGK2;PLA2G3;QRICH2;RGN;RNASE10;SEMG1;SLC22A14;SLC22A16;SLC26A8;SLC9B1;SLC9B2;SORD;SPAG16;SPAG6;TAC4;TACR1…
GOBP_NEGATIVE_REGULATION_OF_MYELOID_CELL_DIFFERENTIATION	0	0	1.97675	-2.24843	2.30831	2.2708	0	0	0.106857	0.0046504	0.00384199	0.00477499
GOBP_CALCIUM_ION_REGULATED_EXOCYTOSIS	0	0	1.93909	2.14558	2.75877	2.61463	0	0	0.121426	0.0240887	0.000163688	0.00051935
GOBP_NEGATIVE_REGULATION_OF_PROTEIN_SERINE_THREONINE_KINASE_ACTIVITY	0	-1.92816	0	-2.37463	2.30628	2.01635	0	0.0542494	0	0.00207436	0.00389862	0.0187302
GOBP_REGULATION_OF_RENAL_SYSTEM_PROCESS	0	0	0	0	2.30384	2.47997	0	0	0	0	0.00395766	0.00135763
GOBP_T_CELL_DIFFERENTIATION_INVOLVED_IN_IMMUNE_RESPONSE	1.8664	-1.51212	0	-1.87247	2.30329	2.23053	0.107351	0.217457	0	0.0332179	0.00396944	0.00600922
GOBP_ORGANIC_HYDROXY_COMPOUND_BIOSYNTHETIC_PROCESS	0	-1.48328	0	-1.4847	2.30215	2.23077	0	0.23322	0	0.149909	0.00401071	0.00600362
GOBP_PROTEIN_LOCALIZATION_TO_SYNAPSE	-1.51799	0	0	0	2.30159	2.45618	0.234152	0	0	0	0.00402729	0.00155469
GOBP_POSITIVE_REGULATION_OF_HORMONE_SECRETION	0	0	0	0	2.30067	2.33661	0	0	0	0	0.00405525	0.00325926
GOBP_ACROSOME_REACTION	-1.66327	0	0	2.10417	2.30046	2.31915	0.152876	0	0	0.030135	0.00405713	0.00359795
GOBP_MONONUCLEAR_CELL_DIFFERENTIATION	3.36526	-3.17941	0	-4.05902	2.29763	-2.25627	0	1.57573e-05	0	0	0.00414995	0.00515588	ADAM8;AICDA;AIRE;AMBRA1;AP3B1;ATG5;AXL;BAD;BATF;BATF3;BCL11B;BCL3;BLK;BMP4;BTK;CAMK4;CARD11;CCR2;CCR6;CCR9;CD1D;CD3D;CD3E;CD3G;CD4;CD40LG;CD74;CD83;CD86;CD8A;CDH17;CLEC4D;CLPTM1;CMTM7;CR2;CRACR2A;CRTAM;CSF2;CTNNBIP1;CYP26B1;DCLRE1C;DLL4;DOCK10;DOCK2;EGR1;EGR3;EOMES;ERBB2;FASN;FCER1G;FGL2;FLT3;FOXJ1;FOXP3;FUT7;FZD7;FZD8;FZD9;GATA1;GATA3;GPR18;GPR183;GPR68;GPS2;HDAC5;HLA-DOA;HLA-DRB1;HLX;HOXA7;ID2;…	ADA;B2M;BAK1;BAX;BCL11B;BCL3;BCL6;BLNK;BTK;CARD11;CBFB;CCR6;CCR7;CCR9;CD19;CD2;CD27;CD28;CD3D;CD3E;CD3G;CD4;CD40LG;CD79A;CD79B;CD86;CD8A;CDH17;CEBPB;CEBPG;CHD7;CLEC4D;CLEC4E;CLPTM1;CR2;CRTAM;CSF1;CSF1R;CTLA4;CTNNBIP1;CYP26B1;DCAF1;DLL1;DLL4;DOCK11;DOCK2;DUSP10;EGR1;EGR3;ENTPD7;EOMES;EP300;F2RL1;FCER1G;FCRL3;FGL2;FZD5;FZD8;GATA1;GATA3;GPR18;GPR183;GPR68;GPR89B;HDAC4;HDAC9;HLX;IFI16;IKZF1;IKZF3;IL1…
GOBP_MULTICELLULAR_ORGANISMAL_MOVEMENT	-2.70278	-2.8115	0	0	2.29559	2.30046	0.000611586	0.000281191	0	0	0.00420998	0.00401966
GOBP_REGULATION_OF_STEROID_METABOLIC_PROCESS	0	0	2.06079	0	2.2934	2.41922	0	0	0.086844	0	0.00426831	0.00196143
GOBP_REGULATION_OF_CELL_SUBSTRATE_JUNCTION_ORGANIZATION	-2.24565	0	0	-2.66716	2.29248	2.08371	0.0114298	0	0	0.000241584	0.00429443	0.0132835
GOBP_NEGATIVE_REGULATION_OF_COMPLEMENT_ACTIVATION	0	0	0	0	2.2921	2.27569	0	0	0	0	0.00430737	0.00465023
GOBP_MUSCLE_CELL_MIGRATION	0	0	0	-2.52613	2.29208	2.19688	0	0	0	0.00073024	0.00430251	0.00717546
GOBP_CATECHOL_CONTAINING_COMPOUND_METABOLIC_PROCESS	0	0	0	0	2.29008	2.51604	0	0	0	0	0.00435591	0.00102794
GOBP_NEURAL_TUBE_DEVELOPMENT	2.02256	2.72402	0	-1.85433	0	0	0.0598016	0.00161257	0	0.0359696	0	0		ABL1;ALDH1A2;APAF1;ARL13B;ATP6AP2;BBS4;BMP4;BMP5;BRD2;CASP3;CBY1;CC2D2A;CDK20;CELSR1;CHRD;CITED2;COBL;DACT1;DEAF1;DVL1;DVL2;DVL3;DZIP1L;FKBP8;FOLR1;FOXA1;FUZ;FZD2;FZD3;FZD6;GLI2;GLI3;GLMN;GORAB;HECTD1;HES1;HIF1A;IFT122;IFT140;IFT172;IFT52;IFT57;KAT2A;KIF20B;LIAS;LRP2;MED12;MIB1;MKS1;MTHFR;NF1;NODAL;NOG;OPA1;OVOL2;PAX6;PHACTR4;PKD1;PKD2;PLXNA2;PLXNB2;PRICKLE1;PRKACB;PROX1;PTCH1;PTK7;RPGRIP1L;SCRIB…
GOBP_POSTSYNAPTIC_SPECIALIZATION_ASSEMBLY	0	0	0	0	2.28726	2.43467	0	0	0	0	0.00443127	0.00178849
GOBP_NEPHRON_DEVELOPMENT	-1.51315	0	0	-2.09225	2.28689	2.43823	0.237266	0	0	0.0111769	0.00443747	0.00175368
GOBP_LIPID_BIOSYNTHETIC_PROCESS	2.08513	0	0	-2.30216	2.28599	2.15219	0.0467079	0	0	0.00326394	0.00446129	0.00909687
GOBP_NEGATIVE_REGULATION_OF_SMOOTH_MUSCLE_CONTRACTION	0	0	0	-1.55255	2.28592	2.3038	0	0	0	0.118912	0.00445787	0.00394356
GOBP_RESPONSE_TO_NICOTINE	0	0	0	0	2.28521	2.47434	0	0	0	0	0.00447057	0.00139218
GOBP_NEUROMUSCULAR_SYNAPTIC_TRANSMISSION	0	0	0	2.09734	1.44681	1.49265	0	0	0	0.0308684	0.169859	0.14773
GOBP_VASCULAR_ASSOCIATED_SMOOTH_MUSCLE_CELL_MIGRATION	-1.75903	0	0	-1.78585	2.28479	2.26912	0.107713	0	0	0.0489425	0.0044733	0.00481724
GOBP_REGULATION_OF_NEUTROPHIL_MIGRATION	0	0	0	-1.64203	2.28357	2.2099	0	0	0	0.086168	0.00449383	0.00667914
GOBP_REGULATION_OF_PROTEIN_POLYMERIZATION	-2.09802	-1.94775	0	-3.53589	2.28319	2.13669	0.0252802	0.0492619	0	0	0.00450642	0.00995078
GOBP_DOPAMINE_RECEPTOR_SIGNALING_PATHWAY	0	0	0	0	2.28185	2.38761	0	0	0	0	0.00453804	0.00237618
GOBP_EYE_PHOTORECEPTOR_CELL_DIFFERENTIATION	0	0	0	2.09698	1.78549	1.97145	0	0	0	0.030763	0.0519383	0.0231238
GOBP_NEGATIVE_REGULATION_OF_CELL_MATRIX_ADHESION	0	0	0	-1.69551	2.28112	2.11008	0	0	0	0.07002	0.00455021	0.0115681
GOBP_POSITIVE_REGULATION_OF_CALCIUM_ION_TRANSPORT	-2.6629	-2.21751	-1.80605	0	2.28081	2.29475	0.000834649	0.013939	0.163814	0	0.00456096	0.00417059
GOBP_MEMORY	0	0	0	0	2.28012	2.26693	0	0	0	0	0.00457489	0.004861
GOBP_CELL_MIGRATION_INVOLVED_IN_SPROUTING_ANGIOGENESIS	0	-2.03224	0	-2.86565	2.27953	2.13318	0	0.0347423	0	4.44329e-05	0.00460147	0.0101639
GOBP_REGULATION_OF_P38MAPK_CASCADE	0	-1.76947	0	-2.49886	2.27923	2.2827	0	0.100485	0	0.000882167	0.00461371	0.00445155
GOBP_NEUTRAL_LIPID_METABOLIC_PROCESS	2.399	0	0	0	2.27879	2.26922	0.00966189	0	0	0	0.00461809	0.00481941
GOBP_RENAL_SODIUM_EXCRETION	0	0	0	0	2.27858	2.33944	0	0	0	0	0.00461929	0.0032115
GOBP_MITOTIC_SPINDLE_MIDZONE_ASSEMBLY	-1.52324	0	-2.34584	2.07868	2.56021	2.51928	0.230114	0	0.0200979	0.0339671	0.000710715	0.00101941			AURKB;KIF23;KIF4A;PRC1;RACGAP1
GOBP_PEPTIDE_CATABOLIC_PROCESS	0	0	0	-1.35668	2.27799	2.47659	0	0	0	0.222818	0.00462648	0.00136989
GOBP_NEGATIVE_REGULATION_OF_GENE_EXPRESSION	0	-1.96668	2.45859	-5.45812	2.27748	2.22845	0	0.0460721	0.0132587	0	0.00464034	0.00607748			ABCD1;ABCD2;ACACB;ACE;ACOD1;ACP4;ACP5;ACVR1B;ACVRL1;ADCY7;ADNP;AFF2;AGO1;AGO2;AGO3;AGO4;AJUBA;AKAP8;AKIRIN2;ALKBH5;ANGEL2;ANGPT1;ANXA7;APEX1;APLNR;APOA1;APOA2;APOD;APOE;APP;APPL2;ARG2;ARRB1;ARRB2;ATF7IP;ATOH8;ATP2B1;ATP2B4;AXIN2;AXL;BAHD1;BAZ2A;BBS4;BCL2L12;BCL3;BEND3;BMI1;BMP4;BTG2;C5AR2;CAPRIN2;CARHSP1;CASC3;CAST;CCR1;CD200;CD22;CD2AP;CD36;CD46;CD83;CD84;CDK2;CDKN1A;CDKN1C;CELF4;CHAC1;CHID1;CHM…	ABCD1;ACE;ACVR1B;ACVRL1;ADAM10;ADAR;ADCY7;ADNP;AGER;AGO1;AGO2;AGO3;AGO4;AJUBA;AKAP8;AKIRIN2;AKT1;ALKBH5;ANAPC2;ANG;ANGEL2;ANGPT1;ANXA1;ANXA4;ANXA7;APEX1;APLN;APOBEC1;APOD;APOE;APP;APPL2;AQP4;ARG2;ARRB1;ASB1;ATF4;ATF7IP;ATM;ATP2B1;ATP2B4;AXL;BAHD1;BAK1;BANF1;BANK1;BAZ2A;BCL2L12;BCL3;BCL6;BMI1;BMP4;BMPR1A;BST2;BTG2;BTK;C1QBP;CALR;CAPRIN1;CARD17;CARHSP1;CASC3;CAST;CCR1;CCR7;CD200;CD22;CD274;CD2AP;CD…
GOBP_POSITIVE_REGULATION_OF_HORMONE_BIOSYNTHETIC_PROCESS	0	0	0	-1.43065	2.2758	2.16755	0	0	0	0.178303	0.00469653	0.00839357
GOBP_ORGAN_INDUCTION	0	0	0	0	2.27563	2.32952	0	0	0	0	0.00469607	0.0033935
GOBP_POSITIVE_REGULATION_OF_TRANSCRIPTION_FROM_RNA_POLYMERASE_II_PROMOTER_IN_RESPONSE_TO_HYPOXIA	0	0	0	-1.91722	2.27506	2.34493	0	0	0	0.027102	0.00471272	0.00308438
GOBP_POSITIVE_REGULATION_OF_CELL_MORPHOGENESIS_INVOLVED_IN_DIFFERENTIATION	-1.66142	-1.81654	0	-1.77346	2.27449	1.77836	0.153148	0.0850763	0	0.0515958	0.00473581	0.0539215
GOBP_STEROID_METABOLIC_PROCESS	2.06414	0	0	-1.44869	2.2743	2.41765	0.0502467	0	0	0.168465	0.00474311	0.00196642
GOBP_INHIBITORY_SYNAPSE_ASSEMBLY	0	0	0	0	2.27397	2.45297	0	0	0	0	0.00475045	0.00159467
GOBP_SENSORY_PERCEPTION_OF_TASTE	0	0	0	2.06345	1.90842	1.83106	0	0	0	0.0370563	0.0311908	0.0437312
GOBP_ENSHEATHMENT_OF_NEURONS	0	0	0	0	2.2737	2.15146	0	0	0	0	0.00474946	0.00913646
GOBP_REGULATION_OF_CATECHOLAMINE_METABOLIC_PROCESS	0	-1.62992	0	0	2.27171	2.45346	0	0.156502	0	0	0.00481444	0.00158708
GOBP_REGULATION_OF_SODIUM_ION_TRANSPORT	-2.17937	0	0	-1.39216	2.2714	2.47162	0.0163495	0	0	0.201393	0.00482792	0.00141034
GOBP_CONNECTIVE_TISSUE_REPLACEMENT_INVOLVED_IN_INFLAMMATORY_RESPONSE_WOUND_HEALING	0	0	0	0	2.27063	2.29051	0	0	0	0	0.00484129	0.00426152
GOBP_MICROTUBULE_ORGANIZING_CENTER_LOCALIZATION	-1.76602	0	0	-1.88546	2.26947	2.03465	0.105618	0	0	0.0312761	0.00488283	0.0169917
GOBP_FC_GAMMA_RECEPTOR_SIGNALING_PATHWAY	0	-1.92142	0	-2.54111	2.26764	2.19674	0	0.0559943	0	0.000648154	0.0049302	0.00717537
GOBP_CELL_FATE_DETERMINATION	2.12953	0	1.69932	0	2.2648	2.5154	0.0375626	0	0.231209	0	0.00500217	0.00103768
GOBP_POSITIVE_REGULATION_OF_HORMONE_METABOLIC_PROCESS	0	0	0	0	2.26391	2.03645	0	0	0	0	0.00502	0.0168761
GOBP_ACTIN_CYTOSKELETON_REORGANIZATION	0	-1.76474	0	-2.59609	2.26376	2.21901	0	0.101855	0	0.000408146	0.00501614	0.00637691
GOBP_RNA_SPLICING_VIA_TRANSESTERIFICATION_REACTIONS	-4.09051	2.44295	1.85071	-3.42603	-7.25979	-7.31777	0	0.0114569	0.154045	0	0	0	AAR2;ALYREF;AQR;BCAS2;BUD13;BUD31;C1QBP;CACTIN;CASC3;CD2BP2;CDC40;CDC5L;CDK13;CELF1;CELF3;CLNS1A;CRNKL1;CWC15;CWC22;CWC25;CWC27;CWF19L2;DAZAP1;DBR1;DDX1;DDX17;DDX20;DDX23;DDX39A;DDX39B;DDX46;DDX5;DHX16;DHX35;DHX38;DHX8;DHX9;DYRK1A;EFTUD2;EIF4A3;ESRP2;ESS2;FAM172A;FMR1;FXR1;FXR2;GEMIN2;GEMIN5;GEMIN6;GEMIN7;GPATCH1;GPKOW;HNRNPA2B1;HNRNPA3;HNRNPH1;HNRNPH3;HNRNPK;HNRNPL;HNRNPM;HNRNPR;HNRNPU;HTATSF1;I…	ALYREF;AQR;BCAS2;BUD13;BUD31;C1QBP;CACTIN;CASC3;CD2BP2;CDC40;CDC5L;CDK13;CELF1;CELF2;CELF3;CELF4;CIRBP;CLNS1A;COIL;CRNKL1;CWC15;CWC22;CWC25;CWC27;CWF19L1;CWF19L2;DAZAP1;DBR1;DCPS;DDX1;DDX17;DDX20;DDX23;DDX39B;DDX41;DDX46;DDX5;DHX16;DHX35;DHX38;DHX8;DHX9;DYRK1A;EFTUD2;EIF4A3;ESRP2;ESS2;FAM172A;FMR1;FXR1;FXR2;GCFC2;GEMIN2;GEMIN5;GEMIN6;GEMIN7;GEMIN8;GPATCH1;GPKOW;HNRNPA2B1;HNRNPA3;HNRNPF;HNRNPH1;HN…			AQR;BCAS2;BUD13;C1QBP;CD2BP2;CDC40;CDC5L;CDK13;CELF1;CIRBP;CLNS1A;COIL;CRNKL1;CWC15;CWC22;CWC27;CWF19L1;CWF19L2;DAZAP1;DBR1;DCPS;DDX1;DDX20;DDX23;DDX41;DDX46;DDX5;DHX35;DHX38;DHX8;DHX9;EFTUD2;EIF4A3;FAM172A;FMR1;FRG1;FXR1;FXR2;GEMIN4;GEMIN5;GEMIN6;GEMIN7;GEMIN8;GPATCH1;GPKOW;HNRNPA1;HNRNPA3;HNRNPC;HNRNPF;HNRNPH1;HNRNPH3;HNRNPK;HNRNPL;HNRNPM;HNRNPR;HNRNPU;HSPA8;HTATSF1;IK;ISY1;KDM1A;KHDRBS1;KHDRBS…	AQR;BCAS2;C1QBP;CD2BP2;CDC40;CDC5L;CDK13;CELF1;CIRBP;CLNS1A;COIL;CRNKL1;CWC15;CWC22;CWC27;CWF19L1;CWF19L2;DAZAP1;DBR1;DCPS;DDX1;DDX20;DDX23;DDX41;DDX46;DDX5;DHX35;DHX38;DHX8;DHX9;EFTUD2;EIF4A3;FAM172A;FMR1;FRG1;FXR1;GEMIN4;GEMIN5;GEMIN6;GEMIN8;GPATCH1;GPKOW;HNRNPA1;HNRNPA3;HNRNPC;HNRNPF;HNRNPH1;HNRNPH3;HNRNPK;HNRNPL;HNRNPM;HNRNPR;HNRNPU;HSPA8;HTATSF1;IK;ISY1;KDM1A;KHDRBS1;KHDRBS2;KHSRP;LARP7;LSM1…
GOBP_BONE_RESORPTION	0	-1.59395	0	-1.63113	2.26191	2.15515	0	0.174642	0	0.0895936	0.0050764	0.00895038
GOBP_CARBOHYDRATE_METABOLIC_PROCESS	1.83739	0	0	-2.11554	2.26178	2.28437	0.116947	0	0	0.00983982	0.00507713	0.00439993
GOBP_ENDOTHELIAL_CELL_APOPTOTIC_PROCESS	-1.76552	0	2.56396	-2.24205	2.26094	2.1889	0.105715	0	0.00756588	0.00481423	0.00510401	0.00752219			ABL1;ANGPT1;ANGPTL4;ANO6;BMPR2;CD40;COL4A3;DAB2IP;FGA;FGB;FOXO3;GAS6;GATA2;GATA3;IL10;IL11;IL4;MAPK7;PAK4;PDCD4;RAMP2;RGCC;SEMA5A;TEK;TERT;THBS1;TNF
GOBP_GROWTH_HORMONE_RECEPTOR_SIGNALING_PATHWAY_VIA_JAK_STAT	0	0	0	-2.0189	2.25809	2.2354	0	0	0	0.0165038	0.00520637	0.00589056
GOBP_LYMPHOCYTE_CHEMOTAXIS	2.27021	0	0	-1.59846	2.2571	2.28542	0.0190344	0	0	0.101046	0.00522851	0.00438136
GOBP_POSITIVE_REGULATION_OF_MICROGLIAL_CELL_ACTIVATION	0	0	0	0	2.25631	2.23358	0	0	0	0	0.00525363	0.00593151
GOBP_RESPONSE_TO_RETINOIC_ACID	0	0	0	-1.45268	2.25611	2.33545	0	0	0	0.16654	0.00525728	0.00328728
GOBP_CARDIAC_MUSCLE_CONTRACTION	-4.35964	-2.97775	-1.81173	-1.59998	2.2559	2.12438	0	8.91059e-05	0.162481	0.100634	0.00526549	0.0106912	ANK2;ATP2A1;ATP2A2;BIN1;CACNA1C;CACNA2D1;CASQ2;CAV1;CAV3;CSRP3;CTNNA3;DLG1;DSC2;DSP;FGF12;GATA4;GSTM2;HCN4;HRC;KCND3;KCNE5;KCNJ3;KCNJ5;KCNN2;MYBPC3;MYH6;MYH7;MYL2;MYL3;MYL4;MYLK2;NKX2-5;NOS1;PDE4D;PDE5A;PLN;RYR2;SCN10A;SCN1B;SCN3B;SCN4B;SGCD;SLC8A1;SNTA1;STC1;TCAP;TMEM38A;TNNC1;TNNI1;TNNI2;TNNI3;TNNI3K;TNNT2;TPM1;TTN
GOBP_POSITIVE_REGULATION_OF_INNATE_IMMUNE_RESPONSE	0	-1.73411	-2.17797	-2.41407	2.25511	2.24193	0	0.112782	0.0461725	0.00156965	0.00528731	0.00570254
GOBP_MONOCYTE_CHEMOTAXIS	2.33994	1.97021	-2.03552	-1.80025	2.81458	2.91817	0.0130196	0.138699	0.0815825	0.0459718	0.000112496	6.79209e-05
GOBP_CELLULAR_MONOVALENT_INORGANIC_CATION_HOMEOSTASIS	0	0	0	0	2.25142	2.22368	0	0	0	0	0.00541193	0.00622587
GOBP_REGULATION_OF_CYTOSKELETON_ORGANIZATION	-2.70732	-1.72739	-1.65246	-3.78319	2.25042	2.16288	0.000595718	0.115804	0.246363	0	0.0054428	0.00861566
GOBP_POSITIVE_REGULATION_OF_STRESS_ACTIVATED_PROTEIN_KINASE_SIGNALING_CASCADE	0	-2.3872	0	-2.1633	2.24988	2.16424	0	0.00537088	0	0.00754112	0.005466	0.0085368
GOBP_REGULATION_OF_PODOSOME_ASSEMBLY	0	0	0	0	2.2496	2.17053	0	0	0	0	0.00546932	0.00829662
GOBP_POSITIVE_REGULATION_OF_NEUROGENESIS	0	0	0	-2.80257	2.24826	2.08408	0	0	0	7.80672e-05	0.00550761	0.0132657
GOBP_POSITIVE_REGULATION_OF_SYNCYTIUM_FORMATION_BY_PLASMA_MEMBRANE_FUSION	1.71909	0	0	-1.34123	2.24803	2.05317	0.167623	0	0	0.232746	0.00551237	0.0155114
GOBP_CELLULAR_RESPONSE_TO_HORMONE_STIMULUS	-1.63449	0	2.43604	-3.73917	2.24776	1.96197	0.168021	0	0.015308	0	0.00551713	0.0242578			ABHD2;ACACA;ACE;ACOD1;ACVR1;ADCY6;ADCY8;ADIPOR2;AGRP;AGT;AGTRAP;AHSG;AIFM1;AKAP8;AKT2;APC;APEX1;APPL1;APPL2;AQP1;ARID1A;ARID5A;ARNTL;ATP1A1;ATP1A2;ATP2B1;BAIAP2L1;BBS2;BBS4;BCAR3;BCAS3;BCL2L11;BMP4;BRD8;C2CD5;CACNA1H;CALCOCO1;CAPN10;CARM1;CASP9;CAV1;CAV2;CFLAR;CNOT1;CNOT2;CNOT9;CPEB1;CPEB2;CRY1;CRY2;CTSH;CYBA;CYP11A1;CYP7B1;DAXX;DDIT4;DDRGK1;DDX17;DDX5;DENND4C;EBI3;ECHDC3;EDN1;EDNRA;EEF2K;EFNA5;E…
GOBP_REGULATION_OF_HUMORAL_IMMUNE_RESPONSE	0	0	0	-1.38088	2.24382	2.11922	0	0	0	0.207987	0.00565808	0.0110016
GOBP_POSITIVE_REGULATION_OF_ACUTE_INFLAMMATORY_RESPONSE	2.47187	-1.54571	0	-1.57472	2.24346	2.40327	0.00678304	0.198102	0	0.109851	0.00566726	0.00214269	ADAM8;ALOX5AP;BTK;C3;CNR1;CREB3L3;FFAR2;IL1B;OSM;PIK3CG;PTGER3;TNF;TNFRSF11A;TNFSF11
GOBP_MESONEPHROS_DEVELOPMENT	0	0	0	-1.37969	2.24259	2.41035	0	0	0	0.208584	0.00569918	0.00206259
GOBP_POSTSYNAPTIC_SPECIALIZATION_ORGANIZATION	0	0	0	-1.31893	2.2424	2.31529	0	0	0	0.249395	0.00569768	0.00367941
GOBP_LEUKOCYTE_PROLIFERATION	1.81488	-3.84801	-2.35389	-4.45051	2.24219	2.03008	0.122251	0	0.0193715	0	0.00570233	0.0173959		ACE;ADA;AGER;ARG1;ARG2;ATAD5;ATM;BAX;BCL6;BST2;BTK;BTN3A1;CARD11;CCDC88B;CCND3;CD151;CD180;CD19;CD209;CD22;CD274;CD28;CD320;CD38;CD3E;CD40LG;CD6;CD79A;CD81;CD86;CDKN1A;CEBPB;CORO1A;CR1;CR2;CRTAM;CSF1;CSF1R;CSF2RA;CSF2RB;CTLA4;CTPS1;CX3CL1;DNAJA3;DOCK2;DOCK8;EBI3;EFNB1;ELF4;EPHB2;F2RL1;FCGR3A;FCRL3;FGF10;GAL;GAPT;GBA;GJA1;GPR183;GSTP1;HLA-DMB;HLA-E;IGF1;IGF2;IKZF3;IL15;IL18;IL1A;IL1B;IL20RB;IL27RA…	ADA;AGER;AIF1;ANXA1;ARG1;ATAD5;ATM;BCL6;BLK;BST2;BTK;BTN2A2;BTN3A1;CADM1;CASP3;CCL8;CCND3;CCR2;CD151;CD180;CD19;CD209;CD274;CD276;CD28;CD320;CD3E;CD6;CD74;CD81;CD86;CEBPB;CORO1A;CR2;CRTAM;CSF1;CSF1R;CSF2RA;CSF2RB;CX3CL1;DLG1;DOCK2;DOCK8;ENPP3;EPHB2;F2RL1;FCGR3A;FYN;GBA;GJA1;GLMN;GREM1;GSTP1;HAVCR2;HELLS;HES1;HLA-DMB;HLA-DRB1;HLA-E;HPRT1;IFNA8;IGF1;IGFBP2;IKZF3;IL12B;IL18;IL20RB;IL23A;IL23R;IL27RA…
GOBP_CARBOHYDRATE_CATABOLIC_PROCESS	1.8775	0	0	0	2.24162	2.28741	0.103971	0	0	0	0.00571301	0.00433742
GOBP_REGULATION_OF_CELL_SIZE	-2.29601	0	0	-2.39295	2.24056	2.09873	0.00870847	0	0	0.00183908	0.00575509	0.0122761
GOBP_REGULATION_OF_ACUTE_INFLAMMATORY_RESPONSE	2.25433	-1.93906	0	0	2.23825	2.35011	0.0208692	0.0512986	0	0	0.00583954	0.00296767
GOBP_POSITIVE_REGULATION_OF_AXONOGENESIS	-1.73341	0	0	-2.16436	2.23778	2.05952	0.117619	0	0	0.00753295	0.00584993	0.0149914
GOBP_CELLULAR_RESPONSE_TO_PURINE_CONTAINING_COMPOUND	-2.2559	-2.44153	-2.03863	0	2.23676	2.27316	0.0107538	0.00394224	0.0815055	0	0.0058918	0.00469909
GOBP_TELENCEPHALON_GLIAL_CELL_MIGRATION	0	0	0	0	2.23481	2.31997	0	0	0	0	0.0059426	0.00358648
GOBP_POSITIVE_REGULATION_OF_DEVELOPMENTAL_GROWTH	0	-1.64001	1.80215	-1.7127	2.23434	2.20472	0	0.152236	0.174446	0.0654583	0.00596481	0.00686019
GOBP_REGULATION_OF_ORGANELLE_ORGANIZATION	-3.16388	-1.90351	-1.74426	-4.56459	2.23392	2.05492	1.33105e-05	0.06044	0.191864	0	0.0059751	0.0153557	ABI2;ABI3;ABL1;ABL2;ACD;ACTG1;ACTL6A;ACTN2;ACTR8;ADCK1;ADD1;ADD2;ADD3;ADPRH;ADRB2;AFAP1;AKAP13;AKAP9;AKT1;ALMS1;ALOX15;AMBRA1;ANAPC1;ANAPC15;ANAPC4;ANAPC7;ANKRD27;ANXA1;ANXA2;AP1AR;APC;ARF1;ARF6;ARFGEF1;ARFIP2;ARHGAP17;ARHGAP18;ARHGAP28;ARHGAP35;ARHGAP40;ARHGAP44;ARHGAP6;ARHGDIA;ARHGEF10;ARHGEF10L;ARHGEF15;ARHGEF18;ARHGEF2;ARHGEF5;ARHGEF7;ARL2;ARL3;ARMH3;ARPC2;ARPC4;ARPC5L;ARPIN;ASAP1;ASAP3;ATAT1…
GOBP_NEGATIVE_REGULATION_OF_GLIOGENESIS	0	0	0	0	2.2339	2.30361	0	0	0	0	0.00596886	0.00394233
GOBP_CHROMOSOME_ORGANIZATION	-4.11997	2.99672	2.19699	-3.21758	-4.65114	-5.22359	0	0.000235108	0.0467358	7.1459e-06	0	0	ABL1;ACD;ACIN1;ACTB;ACTL6A;ACTR8;AEBP2;AIFM1;AKAP8;AKAP8L;ALKBH4;ANAPC1;ANAPC15;ANAPC4;ANAPC7;ANP32B;ANP32E;ANXA1;APC;APEX1;ARID1A;ARID1B;ARID4A;ARID4B;ASCC3;ASF1A;ASF1B;ASH1L;ASH2L;ATF7IP;ATM;ATR;ATRX;ATXN7L3;AURKB;AXIN1;BABAM1;BABAM2;BAG6;BAHD1;BANF1;BANP;BAP1;BAZ1A;BAZ1B;BAZ2A;BAZ2B;BCORL1;BECN1;BEND3;BLM;BMI1;BPTF;BRCA1;BRCA2;BRCC3;BRD1;BRD2;BRD3;BRD4;BRD8;BRPF1;BRPF3;BUB1;BUB3;BUD23;CARM1;CB…	ABL1;ABRAXAS1;ACD;ACIN1;ACTL6A;ACTR5;ACTR8;AEBP2;AGO4;AIFM1;AKAP8;AKAP8L;ALKBH4;ANAPC1;ANAPC15;ANAPC4;ANAPC5;ANAPC7;ANKRD53;ANP32B;ANP32E;ANXA1;APBB1;APC;APEX1;APOBEC1;ARID1A;ARID1B;ARID2;ARID4A;ARID4B;ASCC3;ASF1A;ASH1L;ASH2L;ASXL1;ATM;ATR;ATRX;ATXN7L3;AURKB;AXIN1;AXIN2;BABAM1;BABAM2;BAG6;BAHD1;BANF1;BANP;BAP1;BAZ1A;BAZ1B;BAZ2A;BAZ2B;BCOR;BCORL1;BECN1;BEND3;BMI1;BPTF;BRCA1;BRCA2;BRCC3;BRD1;BRD2;B…			ABL1;ACD;ACIN1;ACTL6A;ACTR5;ACTR6;ACTR8;AEBP2;AICDA;AIFM1;AKAP8;AKAP8L;ALKBH4;ANAPC1;ANAPC11;ANAPC4;ANAPC5;ANAPC7;ANKRD31;ANP32B;APBB1;APEX1;APOBEC1;ARID1B;ASCC3;ASF1A;ASH2L;ASXL1;ATF7IP;ATF7IP2;ATM;ATR;ATRX;AXIN2;BAHD1;BANF1;BAP1;BAZ1B;BCOR;BECN1;BLM;BMI1;BOD1;BPTF;BRCC3;BRD1;BRD2;BRD8;BRPF1;BUB3;CABIN1;CARM1;CBX4;CBX5;CBX7;CBX8;CCNB1IP1;CCT2;CCT3;CCT4;CCT5;CCT6A;CCT7;CCT8;CDAN1;CDC16;CDC23;CDC2…	ABL1;ACD;ACIN1;ACTL6A;ACTR5;ACTR6;ACTR8;AEBP2;AICDA;AIFM1;AKAP8;AKAP8L;ALKBH4;ANAPC1;ANAPC11;ANAPC4;ANAPC5;ANAPC7;ANKRD31;ANP32B;APBB1;APEX1;APOBEC1;ARID1B;ASCC3;ASF1A;ASH1L;ASH2L;ASXL1;ATF7IP;ATF7IP2;ATM;ATR;ATRX;AXIN2;BAHD1;BANF1;BAP1;BAZ1B;BCOR;BECN1;BLM;BMI1;BOD1;BPTF;BRCC3;BRD1;BRD2;BRD8;BRPF1;BUB3;CABIN1;CARM1;CBX3;CBX4;CBX5;CBX7;CBX8;CCNB1IP1;CCT2;CCT3;CCT4;CCT5;CCT6A;CCT7;CCT8;CDAN1;CDC16…
GOBP_BLOOD_VESSEL_ENDOTHELIAL_CELL_PROLIFERATION_INVOLVED_IN_SPROUTING_ANGIOGENESIS	0	-1.71364	0	-1.6155	2.23239	2.34169	0	0.121162	0	0.0952228	0.00601475	0.0031511
GOBP_CELL_PROJECTION_ORGANIZATION	0	3.27796	1.89508	-1.77718	4.21199	3.94506	0	0	0.134833	0.0508582	0	0		ABCD2;ABI2;ABL1;ABLIM3;ACAP3;ADARB1;ADCY1;ADCY6;ADGRV1;AGRN;AHI1;AIF1;AIF1L;AJUBA;AK7;ALCAM;ALKAL1;ALKBH1;ALPK1;AMIGO3;ANAPC2;APOE;ARAP1;ARF4;ARFIP2;ARHGEF25;ARHGEF6;ARL13B;ARL6;ARMC2;ARMC9;ARSB;ARTN;ATAT1;ATG3;ATG5;ATL1;B4GALT6;BBOF1;BBS1;BBS10;BBS12;BBS2;BBS4;BBS5;BBS7;BCL2;BHLHB9;BLOC1S3;BLOC1S6;BMP5;BMPR1B;BOC;BRSK1;BSG;CAMK1;CAPRIN1;CAPRIN2;CASP3;CATIP;CC2D2A;CCDC103;CCDC113;CCDC13;CCDC28B;C…
GOBP_REGULATION_OF_NEURAL_PRECURSOR_CELL_PROLIFERATION	1.584	0	0	-2.1575	2.23157	2.4847	0.244524	0	0	0.00777765	0.00603487	0.00130488
GOBP_ADULT_LOCOMOTORY_BEHAVIOR	0	0	0	0	2.23119	2.07663	0	0	0	0	0.00603603	0.0137093
GOBP_REGULATION_OF_GLOMERULAR_FILTRATION	0	0	0	0	2.23022	2.30848	0	0	0	0	0.00606248	0.00381082
GOBP_REGULATION_OF_NITRIC_OXIDE_METABOLIC_PROCESS	0	-1.58199	0	-2.86408	2.22916	2.41689	0	0.181456	0	4.41914e-05	0.00610223	0.00196502
GOBP_REGULATION_OF_AMYLOID_PRECURSOR_PROTEIN_CATABOLIC_PROCESS	0	0	0	-2.60714	2.22886	2.07048	0	0	0	0.000376625	0.00611082	0.014136
GOBP_MATING	0	-2.21539	0	0	2.22818	2.15896	0	0.0140324	0	0	0.00612829	0.00878778
GOBP_PRIMITIVE_HEMOPOIESIS	0	0	0	0	2.2281	2.27438	0	0	0	0	0.00612196	0.00467836
GOBP_REGULATION_OF_MRNA_POLYADENYLATION	0	1.99314	0	-1.77344	0	-1.4676	0	0.122906	0	0.0515458	0	0.192637
GOBP_BONE_REMODELING	1.61614	0	0	-1.56298	2.22797	2.24164	0.226057	0	0	0.114554	0.00611674	0.0057025
GOBP_NEGATIVE_REGULATION_OF_TOLL_LIKE_RECEPTOR_SIGNALING_PATHWAY	0	0	0	-1.42853	2.22737	2.15703	0	0	0	0.179529	0.00612964	0.00883176
GOBP_RESPONSE_TO_TUMOR_NECROSIS_FACTOR	0	0	0	-3.50387	2.22689	2.22844	0	0	0	0	0.00614689	0.00607116
GOBP_POSITIVE_REGULATION_OF_SUBSTRATE_ADHESION_DEPENDENT_CELL_SPREADING	0	-2.19731	0	-1.99427	2.22642	2.17229	0	0.0155558	0	0.0187606	0.00615379	0.00825097
GOBP_CELLULAR_RESPONSE_TO_VASCULAR_ENDOTHELIAL_GROWTH_FACTOR_STIMULUS	-2.25798	-1.50375	1.76031	-2.85893	2.22583	2.17064	0.0106219	0.2227	0.196207	4.38735e-05	0.00616797	0.00830327
GOBP_REGULATION_OF_LIPASE_ACTIVITY	0	-1.91105	0	0	2.22522	2.08102	0	0.0582409	0	0	0.00619098	0.013424
GOBP_NEGATIVE_REGULATION_OF_INFLAMMATORY_RESPONSE_TO_ANTIGENIC_STIMULUS	0	0	-1.92613	-1.6319	2.22495	2.07068	0	0	0.112319	0.089445	0.00620077	0.01413
GOBP_REGULATION_OF_POTASSIUM_ION_TRANSPORT	-2.4678	0	0	2.03676	1.90674	1.97221	0.00311121	0	0	0.0422083	0.031344	0.0230513
GOBP_KILLING_BY_HOST_OF_SYMBIONT_CELLS	0	-1.85016	-1.94303	0	2.22262	2.19121	0	0.075201	0.105273	0	0.00628635	0.00741193
GOBP_NEGATIVE_REGULATION_OF_VASCULAR_ASSOCIATED_SMOOTH_MUSCLE_CELL_PROLIFERATION	-1.75253	0	0	-2.00063	2.22075	2.13284	0.110817	0	0	0.0181417	0.0063604	0.0101756
GOBP_ANGIOGENESIS_INVOLVED_IN_WOUND_HEALING	-1.56498	-1.59419	0	-3.1104	2.21984	2.13554	0.20685	0.174574	0	9.86427e-06	0.00638467	0.0100273
GOBP_EAR_MORPHOGENESIS	1.73279	0	0	2.02975	2.30823	2.67927	0.160399	0	0	0.0438934	0.00384092	0.000309755
GOBP_POSITIVE_REGULATION_OF_TOLL_LIKE_RECEPTOR_2_SIGNALING_PATHWAY	0	0	0	0	2.21624	2.23017	0	0	0	0	0.00653196	0.00601478
GOBP_POSITIVE_REGULATION_OF_POTASSIUM_ION_TRANSPORT	-2.37995	0	0	2.02019	1.51127	1.86826	0.00526785	0	0	0.0461385	0.139837	0.0375044
GOBP_REGULATION_OF_NEUROTRANSMITTER_UPTAKE	0	0	0	0	2.21496	2.3606	0	0	0	0	0.00658554	0.00282499
GOBP_OLFACTORY_LOBE_DEVELOPMENT	0	0	0	0	2.21468	2.31482	0	0	0	0	0.00659488	0.00368827
GOBP_REGULATION_OF_NIK_NF_KAPPAB_SIGNALING	0	0	0	-2.60041	2.21451	2.11061	0	0	0	0.000398298	0.00659694	0.0115427
GOBP_POSITIVE_REGULATION_OF_PLATELET_AGGREGATION	0	0	0	0	2.21424	2.29289	0	0	0	0	0.00659754	0.00422503
GOBP_LEUKOCYTE_MEDIATED_CYTOTOXICITY	0	-2.12131	-2.29087	-2.09729	2.21413	2.02555	0	0.0226772	0.0268413	0.0109206	0.0065938	0.0178506			ARG1;B2M;CD226;CORO1A;CRTAM;CTSC;CX3CR1;DNASE1;DNASE1L3;F2RL1;FCGR1A;FCGR3A;HAVCR2;HLA-DRB1;HLA-E;IL12B;IL18;IL23A;IL23R;ITGAM;KLRC2;KLRC4-KLRK1;KLRK1;MR1;NCKAP1L;NKG7;NLRP6;NOS2;PRDX1;PTPN6;PTPRC;RAET1G;RASGRP1;RIPK3;SERPINB4;SERPINB9;SLAMF6;SPI1;STAP1;TUBB;TUBB4B;TYROBP;UNC13D;VAV1
GOBP_REGULATION_OF_MACROPHAGE_DIFFERENTIATION	0	0	0	-1.45365	2.2134	1.9742	0	0	0	0.166023	0.00663041	0.0228811
GOBP_NEUROTRANSMITTER_RECEPTOR_INTERNALIZATION	0	0	0	2.02001	2.33153	2.39418	0	0	0	0.0459413	0.00327138	0.00226978
GOBP_RENAL_TUBULAR_SECRETION	0	-1.74352	0	0	2.21206	2.3657	0	0.109379	0	0	0.00667482	0.00268723
GOBP_APPENDAGE_DEVELOPMENT	0	1.89109	2.05387	0	2.21196	2.21275	0	0.173697	0.0889992	0	0.00667961	0.0065909
GOBP_POSITIVE_REGULATION_OF_EXOCYTOSIS	0	0	0	0	2.21097	2.34354	0	0	0	0	0.00670893	0.00311454
GOBP_GLYCOSAMINOGLYCAN_CATABOLIC_PROCESS	0	0	0	0	2.21091	2.2705	0	0	0	0	0.00670505	0.00477852
GOBP_EPITHELIAL_TUBE_BRANCHING_INVOLVED_IN_LUNG_MORPHOGENESIS	0	0	1.66811	-2.11252	2.21042	2.15134	0	0	0.247398	0.0100251	0.00671131	0.00913458
GOBP_APOPTOTIC_SIGNALING_PATHWAY	0	-1.95731	0	-4.88648	2.21024	1.97654	0	0.0480336	0	0	0.00670893	0.0226557				AATF;ABL1;ACKR3;ACVR1B;AEN;AKT1;ANXA6;APAF1;ARHGEF2;ARL6IP5;ARMC10;ATF2;ATF3;ATF4;ATM;ATP2A3;ATP5IF1;BAD;BAG3;BAG5;BAG6;BAK1;BAX;BCAP31;BCL10;BCL2;BCL2A1;BCL2L1;BCL2L11;BCL2L12;BCL2L2;BCL3;BCLAF1;BDKRB2;BDNF;BECN1;BEX3;BIRC6;BMP4;BMP5;BNIP3;BNIP3L;BOK;BTK;CAAP1;CASP12;CASP2;CASP8;CASP8AP2;CAV1;CCAR2;CD38;CD44;CD74;CDIP1;CDKN1A;CEBPB;CFLAR;CHCHD10;CIB1;CLU;CRADD;CREB3;CREB3L1;CRIP1;CSNK2A2;CTNNA1;…
GOBP_RESPONSE_TO_PEPTIDE_HORMONE	0	0	0	-3.64787	2.21018	2.1627	0	0	0	0	0.00670219	0.00862102
GOBP_ORGANIC_ACID_TRANSPORT	1.76828	0	2.14625	2.01779	2.57086	2.70436	0.143826	0	0.0567968	0.046368	0.000662413	0.000255512
GOBP_DIGESTIVE_SYSTEM_DEVELOPMENT	2.20789	1.95165	2.17854	0	2.20988	2.29198	0.0256834	0.147914	0.0484422	0	0.00670457	0.00423454
GOBP_NEGATIVE_REGULATION_OF_INTERLEUKIN_1_BETA_PRODUCTION	0	-2.08769	0	0	2.20937	2.14767	0	0.0267855	0	0	0.00672217	0.0093212
GOBP_NEUROTRANSMITTER_BIOSYNTHETIC_PROCESS	0	0	0	2.01522	1.5136	1.32343	0	0	0	0.0466719	0.139005	0.243432
GOBP_RESPONSE_TO_EXTRACELLULAR_STIMULUS	0	-1.81483	0	-2.03646	2.20783	2.15318	0	0.0857531	0	0.0150475	0.00679183	0.00904845
GOBP_IMPORT_ACROSS_PLASMA_MEMBRANE	-2.33763	0	0	2.00974	3.28127	3.15218	0.00691965	0	0	0.0478766	1.00987e-05	4.27687e-06
GOBP_POSITIVE_REGULATION_OF_LEUKOCYTE_ADHESION_TO_VASCULAR_ENDOTHELIAL_CELL	0	0	0	-1.36909	2.20652	2.17386	0	0	0	0.214936	0.00684526	0.00819054
GOBP_REGULATION_OF_LONG_TERM_SYNAPTIC_DEPRESSION	0	0	1.76694	-1.43426	2.20643	2.13133	0	0	0.196124	0.176253	0.00684265	0.010263
GOBP_RESPONSE_TO_PROGESTERONE	0	0	0	0	2.2057	2.16593	0	0	0	0	0.00687291	0.00845514
GOBP_INTERLEUKIN_18_PRODUCTION	0	0	0	0	2.2051	2.12138	0	0	0	0	0.0068874	0.0108899
GOBP_NEGATIVE_REGULATION_OF_RECEPTOR_MEDIATED_ENDOCYTOSIS	0	0	0	0	2.20413	2.11666	0	0	0	0	0.00692465	0.0111493
GOBP_RHO_PROTEIN_SIGNAL_TRANSDUCTION	-1.5102	-1.72131	0	-3.76526	2.20292	2.42198	0.239084	0.118052	0	0	0.00698438	0.00193023
GOBP_REGULATION_OF_EXCRETION	0	-1.50134	0	0	2.20256	2.29135	0	0.223783	0	0	0.00699025	0.00424577
GOBP_SPECIFICATION_OF_ANIMAL_ORGAN_IDENTITY	0	0	0	0	2.20228	2.32407	0	0	0	0	0.00699602	0.00350373
GOBP_BASEMENT_MEMBRANE_ORGANIZATION	-1.78595	0	0	-2.07611	2.20174	2.16073	0.100273	0	0	0.0123325	0.00701321	0.00870307
GOBP_PROXIMAL_DISTAL_PATTERN_FORMATION	0	0	0	0	2.20129	2.42013	0	0	0	0	0.00702464	0.00195661
GOBP_COLUMNAR_CUBOIDAL_EPITHELIAL_CELL_DIFFERENTIATION	0	0	0	-2.27923	2.20111	2.17116	0	0	0	0.00381364	0.00702476	0.00828222
GOBP_POSITIVE_REGULATION_OF_DNA_BINDING_TRANSCRIPTION_FACTOR_ACTIVITY	0	-1.55067	0	-2.25298	2.19677	2.09439	0	0.195772	0	0.0045253	0.00724065	0.0125726
GOBP_PERIPHERAL_NERVOUS_SYSTEM_DEVELOPMENT	1.71237	0	0	0	2.19656	2.18697	0.171803	0	0	0	0.00724058	0.00761865
GOBP_NEGATIVE_REGULATION_OF_CELL_JUNCTION_ASSEMBLY	-1.55719	0	1.68288	-1.35465	2.19536	2.16873	0.209784	0	0.237836	0.22422	0.00729273	0.008355
GOBP_NEGATIVE_REGULATION_OF_SIGNALING_RECEPTOR_ACTIVITY	0	0	0	0	2.19386	2.15286	0	0	0	0	0.00736154	0.00906537
GOBP_REGULATION_OF_CELL_MORPHOGENESIS_INVOLVED_IN_DIFFERENTIATION	-1.79014	-2.15874	0	-2.20532	2.19382	1.80157	0.0984075	0.0189267	0	0.00589924	0.0073571	0.0488677
GOBP_FIBRINOLYSIS	-1.78334	0	0	2.00808	1.69061	1.71839	0.10028	0	0	0.0481424	0.0752291	0.0682413
GOBP_BIOLOGICAL_PROCESS_INVOLVED_IN_SYMBIOTIC_INTERACTION	0	-1.65612	0	-3.78729	2.19279	2.095	0	0.145348	0	0	0.00738045	0.0125207
GOBP_REGULATION_OF_SYNCYTIUM_FORMATION_BY_PLASMA_MEMBRANE_FUSION	0	0	0	-1.40078	2.19118	2.00545	0	0	0	0.195403	0.00746446	0.0196573
GOBP_REGULATION_OF_INTEGRIN_MEDIATED_SIGNALING_PATHWAY	0	0	0	0	2.19078	2.21553	0	0	0	0	0.00747387	0.00650578
GOBP_NEUTROPHIL_MEDIATED_CYTOTOXICITY	0	0	0	0	2.18935	2.24718	0	0	0	0	0.00754472	0.00554418
GOBP_MACROPHAGE_ACTIVATION_INVOLVED_IN_IMMUNE_RESPONSE	0	0	0	-1.7093	2.18846	2.18316	0	0	0	0.0663329	0.00759179	0.00778052
GOBP_RESPONSE_TO_CAMP	0	0	0	0	2.18818	2.28212	0	0	0	0	0.0076012	0.00447322
GOBP_EXPORT_ACROSS_PLASMA_MEMBRANE	-1.56608	0	0	0	2.1873	2.2261	0.206614	0	0	0	0.0076439	0.00615537
GOBP_SYNAPTIC_VESICLE_CLUSTERING	-1.91166	0	0	0	2.18727	2.16052	0.0600736	0	0	0	0.00763646	0.00870426
GOBP_REGULATION_OF_SUBSTRATE_ADHESION_DEPENDENT_CELL_SPREADING	0	-2.42808	0	-2.32965	2.1872	1.93481	0	0.00426724	0	0.00272529	0.00763461	0.0276031
GOBP_REGULATION_OF_INFLAMMATORY_RESPONSE_TO_ANTIGENIC_STIMULUS	1.74447	0	-1.87288	-1.48092	2.18709	2.26799	0.155772	0	0.135584	0.151483	0.00763415	0.00484743
GOBP_POSITIVE_REGULATION_OF_PROTEIN_SERINE_THREONINE_KINASE_ACTIVITY	0	0	0	-3.04783	2.18612	2.14566	0	0	0	1.85845e-05	0.0076782	0.00943225
GOBP_TRIGLYCERIDE_METABOLIC_PROCESS	2.69995	0	0	0	2.1848	2.25107	0.00146164	0	0	0	0.00773604	0.00542995	ABHD5;ACSL1;APOBEC1;APOBR;APOC1;APOE;ATG14;C3;CAT;CPT1A;CYP2E1;DDHD2;DGAT1;DGAT2;GK;GK5;GNB3;GPAM;GPAT3;GPX1;LIPC;LIPE;LIPF;LPL;MGLL;MOGAT2;MTTP;NR1H3;PCK1;PCSK9;PIK3CG;PLIN5;PNPLA2;PNPLA3;RGN;SLC27A1;SREBF1;THRSP
GOBP_CELLULAR_PROCESS_INVOLVED_IN_REPRODUCTION_IN_MULTICELLULAR_ORGANISM	0	2.75999	0	3.07538	2.18466	2.17927	0	0.00124977	0	7.81036e-05	0.0077382	0.00792928		ACRBP;AGO4;AMH;ARMC2;ARRB2;BBS2;BBS4;BCL2;BMPR1B;BNC1;BRDT;BRIP1;CATSPER2;CATSPERD;CCNA1;CDC25B;CELF1;CEP131;CEP57;CFAP157;CFAP206;CFAP43;CFAP44;CFAP58;CFAP65;CFAP69;CFTR;CHD5;CTNNB1;CXADR;DDX25;DEAF1;DHH;DLD;DMC1;DNAH1;DNMT3A;DPY19L2;DRC7;DZIP1;EDN1;EDNRA;EFCAB9;EHMT2;EQTN;FANCC;FANCG;FBXO5;FNDC3A;FOLR1;FOLR2;FOXC1;FOXO3;HOOK1;HPGDS;HSF2BP;HSPA2;IHH;ING2;INHBB;IQCG;JAM2;JAM3;KDM3A;LGR5;LYZL4;M1A…		ACTL9;ASPM;ASZ1;AURKA;BRCA2;BRIP1;BSPH1;BTBD18;CABYR;CATSPER4;CCDC136;CCNA1;CCNB2;CCR6;CELF4;CEP131;CFAP58;CRISP1;CYP26B1;DDX25;DDX4;DMC1;DNAH1;DPY19L2;EDN1;EFCAB9;EQTN;EREG;FANCA;FBXO5;FIGNL1;FMN2;FOLR1;FOLR2;FOXC1;FSHB;FSIP2;HMGB2;HSF2BP;INHBA;IZUMO1;IZUMO1R;KIF18A;KLHL10;KNL1;LGR5;LIN28A;LYZL4;LYZL6;M1AP;MASTL;MEIG1;MEIOC;MNS1;MORC1;MOV10L1;MYBL1;NANOS3;NCAPH;NDC80;NOBOX;NPPC;PAQR5;PCSK4;PIWIL…
GOBP_NEUROTRANSMITTER_SECRETION	0	0	0	2.00693	3.01155	3.21135	0	0	0	0.0482493	3.34103e-05	4.48118e-06
GOBP_NUCLEAR_TRANSCRIBED_MRNA_CATABOLIC_PROCESS	0	1.90287	2.7051	-3.10917	-3.73664	-3.98808	0	0.169921	0.00317282	9.81944e-06	0	0			AGO1;AGO2;BTG2;CASC3;CNOT1;CNOT2;CNOT3;CNOT6;CNOT6L;CNOT7;CNOT8;CTIF;DCP1A;DCP1B;DDX5;DHX34;DHX36;DHX9;DIS3;DIS3L2;DXO;EDC3;EDC4;EIF3E;EIF4A3;EIF4ENIF1;ERI1;ETF1;EXOSC10;EXOSC2;EXOSC4;EXOSC5;EXOSC7;EXOSC9;GSPT1;HELZ2;HNRNPAB;HNRNPD;HNRNPU;LSM1;LSM7;MLH1;MTPAP;NANOS1;NANOS3;NBAS;NOCT;NT5C3B;PAIP1;PAN2;PAN3;PARN;PATL1;PCID2;PDE12;PELO;PNLDC1;PNRC2;PRPF18;RC3H1;RC3H2;SAMD4A;SAMD4B;SECISBP2;SKIV2L;SM…		ATM;CNOT2;CNOT6;CNOT6L;CNOT7;CNOT8;CSDE1;DCP1A;DCP1B;DCPS;DDX5;DHX36;DHX9;DIS3;DIS3L2;EDC3;EDC4;EIF3E;EIF4A3;EXOSC10;EXOSC2;EXOSC3;EXOSC5;EXOSC7;EXOSC8;EXOSC9;GSPT1;GSPT2;HNRNPAB;HNRNPD;LSM1;LSM4;LSM7;MAGOH;MAGOHB;MLH1;MRTO4;MTPAP;NBAS;NCBP1;NCBP2;PABPC1;PAIP1;PAN2;PARN;PCID2;PDE12;PELO;PNRC2;POLR2D;POLR2G;PRPF18;RBM8A;RC3H2;RNPS1;SAMD4A;SECISBP2;SKIV2L;SSB;SYNCRIP;THRAP3;TNRC6C;TOB1;TTC37;TUT1;U…	ATM;CNOT2;CNOT6;CNOT6L;CNOT7;CNOT8;CSDE1;DCP1A;DCP1B;DCPS;DDX5;DHX36;DHX9;DIS3;DIS3L2;EDC3;EDC4;EIF3E;EIF4A3;EXOSC10;EXOSC2;EXOSC3;EXOSC5;EXOSC7;EXOSC8;EXOSC9;GSPT1;GSPT2;HNRNPAB;HNRNPD;HNRNPU;LSM1;LSM4;LSM7;MAGOH;MAGOHB;MLH1;MRTO4;MTPAP;NBAS;NCBP1;NCBP2;PABPC1;PAIP1;PAN2;PARN;PCID2;PDE12;PELO;PNRC2;POLR2D;POLR2G;PRPF18;RBM8A;RC3H2;RNPS1;SECISBP2;SKIV2L;SMG1;SSB;SYNCRIP;THRAP3;TNRC6A;TNRC6C;TOB1;…
GOBP_REGULATION_OF_ALCOHOL_BIOSYNTHETIC_PROCESS	0	0	0	-1.60297	2.18315	2.07663	0	0	0	0.0995851	0.00780553	0.0136975
GOBP_REGULATION_OF_CYCLASE_ACTIVITY	0	0	0	0	2.18312	2.17969	0	0	0	0	0.00779799	0.00791326
GOBP_POSITIVE_REGULATION_OF_SIGNALING_RECEPTOR_ACTIVITY	0	0	0	0	2.18307	1.9008	0	0	0	0	0.00779595	0.0324603
GOBP_REGULATION_OF_LONG_TERM_SYNAPTIC_POTENTIATION	0	0	0	0	2.1828	2.12321	0	0	0	0	0.00780349	0.0107668
GOBP_BILE_ACID_SIGNALING_PATHWAY	0	0	0	0	2.18264	2.2735	0	0	0	0	0.00780152	0.0046857
GOBP_MAINTENANCE_OF_LOCATION	0	-2.37211	0	-2.8056	2.18234	2.01335	0	0.00581366	0	7.60126e-05	0.00782006	0.0189483
GOBP_POSITIVE_REGULATION_OF_CATION_CHANNEL_ACTIVITY	-2.03184	-1.4599	0	0	2.18092	2.0754	0.0348407	0.249307	0	0	0.00789212	0.0137665
GOBP_EMBRYONIC_PLACENTA_MORPHOGENESIS	0	0	0	-1.86374	2.17911	2.08934	0	0	0	0.034505	0.00797776	0.0128906
GOBP_REGULATION_OF_HETEROTYPIC_CELL_CELL_ADHESION	0	-2.15749	0	0	2.17855	2.12882	0	0.0190262	0	0	0.00800163	0.0104115
GOBP_PODOSOME_ASSEMBLY	0	0	0	-1.70107	2.17778	2.09284	0	0	0	0.0686082	0.00801866	0.0126435
GOBP_POTASSIUM_ION_HOMEOSTASIS	0	0	0	0	2.17746	2.21547	0	0	0	0	0.00803014	0.00650059
GOBP_RESPONSE_TO_INTERFERON_GAMMA	0	0	0	-2.74032	2.17709	2.24312	0	0	0	0.000129003	0.00804156	0.00568303
GOBP_POSITIVE_REGULATION_OF_ENDOTHELIAL_CELL_MIGRATION	0	-1.94887	0	-3.60108	2.17699	2.03196	0	0.049134	0	0	0.00803795	0.0172293
GOBP_NEGATIVE_REGULATION_OF_APOPTOTIC_SIGNALING_PATHWAY	0	-1.74046	0	-3.55592	2.17607	2.04843	0	0.110208	0	0	0.0080766	0.0158963
GOBP_POSITIVE_REGULATION_OF_MYELOID_LEUKOCYTE_MEDIATED_IMMUNITY	0	-1.8455	-1.85998	-1.90455	2.17424	2.19042	0	0.0765088	0.140957	0.0286287	0.00817508	0.00744496
GOBP_EOSINOPHIL_MIGRATION	0	0	0	0	2.17205	2.19445	0	0	0	0	0.00828029	0.00726579
GOBP_REGULATION_OF_MITOTIC_CENTROSOME_SEPARATION	0	0	0	0	2.17127	2.07365	0	0	0	0	0.00830769	0.013918
GOBP_ACTIN_MEDIATED_CELL_CONTRACTION	-4.1739	-2.49405	0	-1.42943	2.17018	2.19402	0	0.0028643	0	0.179133	0.00835163	0.00728378	ACTA2;ACTC1;ANK2;ATP2A1;ATP2A2;BIN1;CACNA1C;CACNA2D1;CAV1;CAV3;CTNNA3;DLG1;DSC2;DSP;FGF12;FLNA;FRMD6;GATA4;GJC1;GSN;HCN4;KCND3;KCNE5;KCNJ3;KCNJ5;KCNN2;MYBPC3;MYH3;MYH6;MYH7;MYH8;MYL1;MYLK2;MYLPF;NUP155;PDE4D;PDPN;PLN;RYR2;SCN1B;SCN3B;SCN4B;SCN5A;SGCD;SNTA1;STC1;TNNC1;TNNT2;TPM1;VIL1
GOBP_AMINOGLYCAN_CATABOLIC_PROCESS	0	0	0	0	2.16994	2.26746	0	0	0	0	0.00836401	0.00484931
GOBP_PROTEIN_MODIFICATION_BY_SMALL_PROTEIN_REMOVAL	-1.63059	1.83655	2.1614	-2.81217	-3.25126	-3.33488	0.170008	0.214745	0.0524219	7.15984e-05	0	0
GOBP_PHENOL_CONTAINING_COMPOUND_METABOLIC_PROCESS	0	0	0	1.99463	2.48527	2.59726	0	0	0	0.0511601	0.0011087	0.000577796
GOBP_ICOSANOID_METABOLIC_PROCESS	1.59252	-2.03208	-2.67192	-1.53265	2.16704	2.0975	0.239359	0.034645	0.00350522	0.127163	0.00848638	0.0123613			ABCC1;ABHD12;ABHD6;AKR1B1;AKR1C4;ALOX12B;ALOX15;ALOX15B;ALOX5;ALOXE3;ANXA1;AVP;AVPR1A;CBR1;CD74;CES2;CYP1A1;CYP1A2;CYP1B1;CYP2A7;CYP2C8;CYP2D6;CYP2E1;CYP2F1;CYP2S1;CYP4F12;CYP4F2;CYP4F22;CYP4F3;CYP4F8;FABP5;GGT6;GPX1;GSTM1;GSTP1;HPGD;MAPKAPK2;MGST3;MIF;PLA2G1B;PLA2G2F;PLA2G3;PLA2G4A;PLA2G4C;PLA2G4F;PLA2G5;PLAA;PTGES3;PTGR1;PTGS2;TBXAS1;TLR2
GOBP_CGMP_MEDIATED_SIGNALING	0	0	2.22146	0	2.16637	2.11679	0	0	0.0432014	0	0.00851632	0.0111579
GOBP_CELLULAR_CARBOHYDRATE_METABOLIC_PROCESS	0	0	0	-1.86773	2.16623	2.17614	0	0	0	0.0338695	0.00851231	0.00807023
GOBP_REGULATION_OF_EPITHELIAL_CELL_APOPTOTIC_PROCESS	0	0	1.85174	-2.09344	2.16577	2.23472	0	0	0.153586	0.0111527	0.0085421	0.00590975
GOBP_VASCULAR_ENDOTHELIAL_GROWTH_FACTOR_PRODUCTION	1.65076	0	0	-1.71707	2.16549	2.23389	0.202766	0	0	0.064396	0.00854623	0.00593181
GOBP_POSITIVE_REGULATION_OF_MONONUCLEAR_CELL_MIGRATION	0	0	0	-2.15071	2.16368	1.8769	0	0	0	0.00806617	0.00865684	0.0362183
GOBP_HIPPOCAMPAL_NEURON_APOPTOTIC_PROCESS	0	0	-1.96458	-1.965	2.16352	2.06356	0	0	0.0982195	0.0217275	0.00866622	0.014664
GOBP_CENTRAL_NERVOUS_SYSTEM_NEURON_DEVELOPMENT	-2.986	0	0	-1.86286	2.16336	2.14339	4.09398e-05	0	0	0.0346168	0.00866621	0.00958787
GOBP_POSITIVE_REGULATION_OF_MONOCYTE_CHEMOTAXIS	1.7097	0	-1.75866	-1.37715	2.16281	1.93218	0.170983	0	0.187873	0.210346	0.00867953	0.0279555
GOBP_MESENCHYMAL_CELL_PROLIFERATION_INVOLVED_IN_LUNG_DEVELOPMENT	0	1.81063	0	-1.63884	0	0	0	0.229953	0	0.0871316	0	0
GOBP_NEGATIVE_REGULATION_OF_CELL_MIGRATION_INVOLVED_IN_SPROUTING_ANGIOGENESIS	0	0	0	-2.24923	2.16086	1.94296	0	0	0	0.00462152	0.00878782	0.0266845
GOBP_POSITIVE_REGULATION_OF_VASCULAR_ENDOTHELIAL_GROWTH_FACTOR_PRODUCTION	1.60439	0	0	-1.74459	2.16027	2.15887	0.233023	0	0	0.05794	0.00881181	0.00878482
GOBP_MUSCLE_HYPERTROPHY	-2.22373	-2.45107	0	-2.01585	2.16012	1.94439	0.0127611	0.00370785	0	0.016724	0.00881027	0.0264897
GOBP_REGULATION_OF_MAST_CELL_ACTIVATION_INVOLVED_IN_IMMUNE_RESPONSE	0	-1.83356	0	-2.04195	2.15808	2.07003	0	0.0798349	0	0.0146245	0.0089195	0.0141409
GOBP_CELLULAR_RESPONSE_TO_GLUCAGON_STIMULUS	0	-1.50259	0	0	2.15782	2.29134	0	0.223042	0	0	0.00893657	0.00424103
GOBP_POSITIVE_REGULATION_OF_MYELOID_CELL_DIFFERENTIATION	1.72679	0	0	-1.94134	2.15735	2.20625	0.162929	0	0	0.0242965	0.00896025	0.00681786
GOBP_CYTOKINE_PRODUCTION_INVOLVED_IN_IMMUNE_RESPONSE	0	-2.45001	-1.86403	-2.73511	2.15343	2.19087	0	0.00371263	0.140029	0.000141403	0.00914923	0.00741865
GOBP_EPITHELIAL_TUBE_MORPHOGENESIS	0	0	0	-2.8135	2.153	2.36591	0	0	0	6.92896e-05	0.00916199	0.00268707
GOBP_GLYCOLIPID_CATABOLIC_PROCESS	2.08129	0	0	0	2.1529	2.3159	0.0470849	0	0	0	0.00915884	0.00366818
GOBP_NEGATIVE_REGULATION_OF_EXTRINSIC_APOPTOTIC_SIGNALING_PATHWAY_VIA_DEATH_DOMAIN_RECEPTORS	0	0	0	-1.44148	2.15268	2.21074	0	0	0	0.172227	0.00916357	0.00666778
GOBP_AXON_EXTENSION	-2.27047	0	0	-2.74587	2.15251	2.21009	0.0100108	0	0	0.000125369	0.00916841	0.00668693
GOBP_REGULATION_OF_EXTRINSIC_APOPTOTIC_SIGNALING_PATHWAY	0	-1.81131	0	-3.10833	2.15213	2.0025	0	0.0869315	0	9.775e-06	0.00918122	0.0199239
GOBP_NEGATIVE_REGULATION_OF_LEUKOCYTE_PROLIFERATION	0	-1.6158	0	-2.56694	2.1513	1.94407	0	0.163679	0	0.000537984	0.00922959	0.0265251
GOBP_REGULATION_OF_SODIUM_ION_TRANSMEMBRANE_TRANSPORT	-1.84758	0	0	0	2.15116	2.31041	0.0789272	0	0	0	0.00923693	0.00377297
GOBP_PERIPHERAL_NERVOUS_SYSTEM_AXON_REGENERATION	0	0	0	-1.33856	2.15002	2.13398	0	0	0	0.234587	0.00930787	0.0101008
GOBP_CALCIUM_ION_REGULATED_EXOCYTOSIS_OF_NEUROTRANSMITTER	0	0	0	1.9899	1.8957	1.83127	0	0	0	0.0522222	0.0329143	0.0437203
GOBP_CELLULAR_RESPONSE_TO_INORGANIC_SUBSTANCE	0	-1.51643	2.27158	-1.90479	2.14894	2.29653	0	0.215545	0.0334461	0.0286134	0.00934747	0.00413204			A3GALT2;ABCB6;ACER1;ADCY10;ADCY7;ADCY8;ADD1;AIFM1;ALAD;ALOX5AP;ANK3;AOC1;APP;AQP1;ATP13A2;ATP7A;ATRX;BACE1;BAD;BECN1;BNIP3;BRAF;CACNA1H;CARF;CDK2;CDKN1B;CEBPA;CFLAR;CHUK;CLDN1;CLIC4;CPNE1;CPNE4;CPNE5;CPNE7;CPNE8;CPNE9;CREB1;DAXX;DDX11;DLG4;DMTN;DNM2;DPEP1;EDN1;EEF2K;EIF2AK3;EIF4A3;ENDOG;FBP1;FMR1;FOS;FOSB;FOXO1;GUCA1A;GUCY1B1;HMOX1;HNRNPD;HPCA;HSD17B1;HSF1;HVCN1;INHBB;IQGAP1;JUN;JUNB;JUND;KCNA1;K…
GOBP_DOPAMINE_METABOLIC_PROCESS	0	0	0	0	2.14844	2.37537	0	0	0	0	0.0093718	0.00254822
GOBP_GLYCOSPHINGOLIPID_METABOLIC_PROCESS	0	0	0	0	2.14775	1.79072	0	0	0	0	0.00940267	0.0512213
GOBP_WATER_HOMEOSTASIS	0	0	-1.85799	0	2.14696	2.35184	0	0	0.141509	0	0.00946784	0.00293739
GOBP_CELLULAR_RESPONSE_TO_INTERFERON_GAMMA	0	0	0	-2.41584	2.14489	2.12042	0	0	0	0.00156016	0.00957242	0.0109363
GOBP_REGULATION_OF_G_PROTEIN_COUPLED_RECEPTOR_SIGNALING_PATHWAY	0	-2.1242	0	0	2.14385	2.14258	0	0.0224334	0	0	0.00962818	0.00962155
GOBP_PYRIMIDINE_DEOXYRIBONUCLEOSIDE_MONOPHOSPHATE_METABOLIC_PROCESS	0	0	0	1.98608	1.31624	1.40235	0	0	0	0.0530007	0.247171	0.195124
GOBP_REGULATION_OF_LIPID_METABOLIC_PROCESS	2.57226	-1.53024	0	-2.18327	2.14348	2.23284	0.00355586	0.207169	0	0.00673391	0.00963287	0.00594619	ABCA2;ABCA3;ABCD1;ABCD2;ABCG1;ABCG4;ABHD5;ABHD6;ACACB;ACADL;ACADVL;ADIPOQ;ADORA1;ADRA2A;AGAP2;AGT;AKT1;AKT2;AMBRA1;APOBEC1;APOC1;APOD;APOE;APPL2;ARMC5;ATG14;BBS4;BCL11B;BSCL2;C3;CCDC3;CD74;CDK4;CERS2;CHP1;CIDEA;CLCN2;CNR1;CPT1A;DAB2;DAGLB;DGAT2;DHH;DKK3;DKKL1;DNAJC15;EGR1;EPHA8;EPHX2;ETFBKMT;FAM3A;FGFR3;FGFR4;FGR;FLT3;FMC1;FMO5;GFI1;GNB3;GOLM1;GPS2;H6PD;HCAR1;HCAR2;HTR2A;HTR2B;HTR2C;ID2;IDH1;IL1B…
GOBP_PROTEIN_LOCALIZATION_TO_CELL_JUNCTION	-1.80672	0	0	0	2.14323	2.27071	0.0925124	0	0	0	0.00963186	0.00477293
GOBP_NECROTIC_CELL_DEATH	0	0	0	-1.85852	2.14204	2.05152	0	0	0	0.0354416	0.00968993	0.0156074
GOBP_NEGATIVE_REGULATION_OF_TOLL_LIKE_RECEPTOR_2_SIGNALING_PATHWAY	0	-1.61276	0	0	2.1408	2.16653	0	0.164847	0	0	0.00976087	0.00843335
GOBP_REGULATION_OF_EXTRINSIC_APOPTOTIC_SIGNALING_PATHWAY_VIA_DEATH_DOMAIN_RECEPTORS	0	0	0	-2.14715	2.14049	2.22235	0	0	0	0.0082335	0.00976904	0.00625544
GOBP_ENDODERM_FORMATION	0	0	0	-2.08814	2.14024	2.13806	0	0	0	0.0114551	0.00976662	0.00986629
GOBP_NEGATIVE_REGULATION_OF_SYSTEMIC_ARTERIAL_BLOOD_PRESSURE	0	0	0	0	2.13956	2.01242	0	0	0	0	0.00978652	0.0190486
GOBP_VASCULAR_TRANSPORT	0	0	0	0	2.1389	2.06891	0	0	0	0	0.00980888	0.0142106
GOBP_REGULATION_OF_INSULIN_LIKE_GROWTH_FACTOR_RECEPTOR_SIGNALING_PATHWAY	-1.72485	0	-2.00517	-1.33216	2.13819	2.34694	0.121514	0	0.0879356	0.238945	0.00986378	0.00303532
GOBP_REGULATION_OF_MAST_CELL_ACTIVATION	1.77608	-2.21807	0	-1.77791	2.13787	2.02138	0.140106	0.0139132	0	0.0507475	0.00987439	0.0181868
GOBP_MALE_GENITALIA_DEVELOPMENT	-1.66112	0	0	0	2.13673	2.20278	0.152998	0	0	0	0.00994485	0.00693365
GOBP_TEMPERATURE_HOMEOSTASIS	2.20607	-1.66709	0	-1.74543	2.136	2.1686	0.0259197	0.141199	0	0.0577691	0.00998781	0.00835375
GOBP_RELAXATION_OF_MUSCLE	-1.97428	-1.68424	0	-1.47772	2.13591	2.04767	0.0456372	0.134067	0	0.153046	0.00998264	0.0159059
GOBP_MEMBRANE_PROTEIN_ECTODOMAIN_PROTEOLYSIS	0	0	0	-1.37572	2.135	2.09314	0	0	0	0.210958	0.0100346	0.0126407
GOBP_EOSINOPHIL_CHEMOTAXIS	0	0	0	0	2.13413	2.0458	0	0	0	0	0.0100785	0.0160685
GOBP_RESPONSE_TO_ZINC_ION	0	0	0	0	2.13381	2.08368	0	0	0	0	0.01009	0.0132719
GOBP_HIGH_DENSITY_LIPOPROTEIN_PARTICLE_ASSEMBLY	0	0	0	0	2.1338	1.92205	0	0	0	0	0.0100822	0.0294249
GOBP_MAST_CELL_ACTIVATION_INVOLVED_IN_IMMUNE_RESPONSE	0	-1.82486	0	-2.32626	2.1319	2.09974	0	0.0825374	0	0.0027774	0.0102088	0.0122137
GOBP_NEGATIVE_REGULATION_OF_CYSTEINE_TYPE_ENDOPEPTIDASE_ACTIVITY	0	-1.84438	0	-2.27218	2.13186	2.02231	0	0.0768051	0	0.00403036	0.0101996	0.0181386
GOBP_COLLAGEN_CATABOLIC_PROCESS	1.69841	0	0	0	2.13169	2.27562	0.176345	0	0	0	0.0102045	0.00464667
GOBP_ENDOCHONDRAL_BONE_MORPHOGENESIS	0	0	0	-1.67194	2.13118	2.10797	0	0	0	0.0765627	0.0102289	0.0117086
GOBP_NEGATIVE_REGULATION_OF_ADAPTIVE_IMMUNE_RESPONSE	1.57261	-1.65962	0	-1.46349	2.12911	1.99844	0.249341	0.143932	0	0.160705	0.0103821	0.020371
GOBP_REGULATION_OF_DEFENSE_RESPONSE_TO_BACTERIUM	0	0	0	0	2.12892	2.17102	0	0	0	0	0.010392	0.00828111
GOBP_ASYMMETRIC_CELL_DIVISION	0	0	0	0	2.12889	2.10858	0	0	0	0	0.0103852	0.0116717
GOBP_REGULATION_OF_ENDOTHELIAL_CELL_DEVELOPMENT	0	0	0	-2.32728	2.12831	1.94947	0	0	0	0.00276349	0.0104132	0.0258349
GOBP_REGULATION_OF_OXIDOREDUCTASE_ACTIVITY	0	0	0	-1.72024	2.12803	2.25455	0	0	0	0.0636666	0.0104192	0.00528805
GOBP_CELL_DIFFERENTIATION_INVOLVED_IN_EMBRYONIC_PLACENTA_DEVELOPMENT	1.69634	0	0	0	2.12766	2.02208	0.177514	0	0	0	0.0104342	0.0181606
GOBP_REGULATION_OF_PROTEIN_CONTAINING_COMPLEX_ASSEMBLY	-1.6466	-1.88062	0	-4.27716	2.12707	1.97242	0.160846	0.0657932	0	0	0.0104479	0.0230464
GOBP_NEGATIVE_REGULATION_OF_NEURON_DEATH	0	0	0	-2.83662	2.12607	2.03161	0	0	0	6.03944e-05	0.0105014	0.0172359
GOBP_INNER_EAR_AUDITORY_RECEPTOR_CELL_DIFFERENTIATION	0	0	0	0	2.12563	2.06268	0	0	0	0	0.0105227	0.0147329
GOBP_REGULATION_OF_HORMONE_LEVELS	2.49348	0	0	1.98153	3.98135	4.11461	0.00580154	0	0	0.0537523	0	0	ACE2;ACVR1C;ADH1B;ADH7;ADIPOQ;ADORA1;ADRA2A;AFP;AGT;AKR1B10;AKR1C4;ALDH1A3;ALDH9A1;ALOX5;BCAT2;BCO2;BLK;BRSK2;BTK;CACNA1H;CAPN10;CLCN2;CMA1;CNR1;CPLX1;CPT1A;CRY1;CRY2;CRYM;CTSB;CTSK;CTSZ;CYP11A1;CYP1B1;CYP26B1;CYP46A1;DDO;DGAT1;DGAT2;DHRS9;DIO1;DIO2;DKK3;EFNA5;EGR1;ENPEP;FAM3B;FAM3D;FFAR2;FFAR4;FKBP1B;FOXA2;FURIN;GATA3;GCK;GDF9;GFI1;GHRL;GIPR;GJA1;GLUD1;GNB3;GPR68;GRP;H6PD;HADH;HCAR2;HIF1A;HLA-DR…
GOBP_CELLULAR_RESPONSE_TO_DNA_DAMAGE_STIMULUS	-2.30632	3.16319	1.89962	-2.63546	-5.16214	-5.45621	0.00828902	0	0.134453	0.00029604	0	0		AATF;ABL1;ABRAXAS1;ACD;ACTL6A;ACTR5;ACTR8;ALKBH1;ALKBH2;ALKBH3;ALKBH8;ANKLE1;ANKRD1;AP5S1;AP5Z1;APBB1;APC;APEX1;APEX2;APLF;APTX;ARID2;ARMT1;ASCC1;ASCC2;ASF1A;ASH2L;ATAD5;ATF2;ATM;ATMIN;ATP23;ATR;ATRIP;ATRX;AUNIP;AXIN2;BABAM2;BACH1;BAD;BAG6;BAK1;BARD1;BATF;BAX;BAZ1B;BCCIP;BCL2;BCL2A1;BCL2L11;BCL2L2;BCL6;BCLAF1;BLK;BOD1L1;BOK;BRAT1;BRCA1;BRCA2;BRCC3;BRD4;BRD8;BRIP1;BRSK1;CASP2;CASP3;CASP9;CBL;CBX5;…			AATF;ABL1;ACD;ACTL6A;ACTR5;ACTR8;AEN;AKTIP;ALKBH1;ALKBH2;ALKBH3;ALKBH7;ALKBH8;APBB1;APEX1;APEX2;APLF;APTX;ASCC1;ASCC2;ASCC3;ASF1A;ASH2L;ATF2;ATM;ATMIN;ATR;ATRIP;ATRX;ATXN3;AXIN2;BAK1;BAZ1B;BCCIP;BCL2;BCL2L1;BCLAF1;BLK;BLM;BRCC3;BRD8;CASP2;CBX5;CCDC117;CCNG1;CCNK;CD74;CDC5L;CDK3;CDK5RAP3;CDK7;CDKN1B;CDKN2AIP;CEBPG;CEP63;CETN2;CHCHD6;CHD1L;CHEK2;CIB1;CINP;CLOCK;COMMD1;COPS3;CRIP1;CRY1;CRY2;CSNK1E;C…	AATF;ABL1;ACD;ACTL6A;ACTR5;ACTR8;AEN;AKTIP;ALKBH1;ALKBH2;ALKBH3;ALKBH7;ALKBH8;APBB1;APEX1;APEX2;APLF;APTX;ASCC1;ASCC2;ASCC3;ASF1A;ASH2L;ATF2;ATM;ATMIN;ATR;ATRIP;ATRX;ATXN3;AXIN2;BAK1;BAZ1B;BCCIP;BCL2;BCL2L1;BCLAF1;BLK;BLM;BRCC3;BRD8;CASP2;CBX5;CCDC117;CCNG1;CCNK;CD74;CDC5L;CDK5RAP3;CDK7;CDKN1B;CDKN2AIP;CEBPG;CEP63;CETN2;CHCHD6;CHD1L;CHEK2;CIB1;CINP;CLOCK;COMMD1;COPS3;CRIP1;CRY1;CRY2;CSNK1E;CTLA4;…
GOBP_POSITIVE_REGULATION_OF_BLOOD_CIRCULATION	-2.26408	-1.56586	0	0	2.12213	2.11333	0.010285	0.189576	0	0	0.0107486	0.0113766
GOBP_RESPONSE_TO_INORGANIC_SUBSTANCE	-1.58986	0	1.98095	-2.86296	2.12196	2.22697	0.193313	0	0.104987	4.40319e-05	0.0107492	0.0061223
GOBP_LYMPHOCYTE_ACTIVATION_INVOLVED_IN_IMMUNE_RESPONSE	2.54002	-2.83441	0	-2.68844	2.12134	2.17875	0.00435183	0.000255839	0	0.000219733	0.0108072	0.00794715	ABL1;AICDA;APBB1IP;APLF;ATAD5;BATF;BCL3;CCR6;CD180;CD244;CD28;CD40;CD40LG;CD74;CD86;CDH17;CLCF1;CLEC4D;CLEC4E;CORO1A;CRACR2A;DOCK10;EIF2AK4;ENTPD7;EOMES;ERCC1;EXOSC3;FCER1G;FGL2;FOXP3;GAPT;GATA3;GPR183;HAVCR2;HLA-DRB1;HLX;HMCES;IL12B;IL12RB1;IL18;IL23R;IL27RA;IL6R;IRF4;IRF8;ITFG2;ITGAL;KMT5C;LAMP1;LCP1;LEF1;LFNG;LGALS1;LGALS3;LOXL3;LY9;MAD2L2;MALT1;MDK;MFNG;MLH1;MSH2;MTOR;MYB;NBN;NCKAP1L;NDFIP1;N…
GOBP_CHONDROCYTE_DIFFERENTIATION	0	0	0	-2.14354	2.12063	2.17145	0	0	0	0.00842696	0.0108434	0.00828201
GOBP_REGULATION_OF_CALCIUM_ION_TRANSMEMBRANE_TRANSPORT	-2.94767	-2.86073	-1.99305	-1.8844	2.11977	2.05926	5.62603e-05	0.000221148	0.0898809	0.0314598	0.0108985	0.0150049
GOBP_REGULATION_OF_DNA_BINDING_TRANSCRIPTION_FACTOR_ACTIVITY	0	0	0	-2.65549	2.11918	2.01355	0	0	0	0.000260366	0.0109206	0.0189375
GOBP_OUTFLOW_TRACT_MORPHOGENESIS	0	2.19906	0	-1.59079	1.90583	1.79558	0	0.0467315	0	0.103892	0.0314733	0.0501595		BMPR1A;CITED2;CTNNB1;DVL2;EDN1;EDNRA;ELN;FGFR2;FOLR1;FOXC1;FOXC2;FZD2;GATA6;HES1;HEY2;HIF1A;ILK;LRP2;NIPBL;NOG;NPY1R;NPY2R;NRP2;PLXND1;RBPJ;ROBO1;ROBO2;SEC24B;SFRP2;SIX1;SOX17;SOX18;TBX1;TBX2;TGFB2;TWIST1;WNT11;WNT5A;ZFPM1;ZFPM2
GOBP_COMPLEMENT_DEPENDENT_CYTOTOXICITY	0	0	0	0	2.11839	2.08225	0	0	0	0	0.0109532	0.0133718
GOBP_POTASSIUM_ION_IMPORT_ACROSS_PLASMA_MEMBRANE	-2.51734	0	0	0	2.11809	2.06049	0.00224426	0	0	0	0.010969	0.0149245
GOBP_REGULATION_OF_MEMBRANE_PROTEIN_ECTODOMAIN_PROTEOLYSIS	0	0	0	0	2.11557	2.04279	0	0	0	0	0.0111351	0.0163042
GOBP_EXTRINSIC_APOPTOTIC_SIGNALING_PATHWAY_VIA_DEATH_DOMAIN_RECEPTORS	0	0	0	-2.50715	2.11543	2.10361	0	0	0	0.000826094	0.0111367	0.0119761
GOBP_NEGATIVE_REGULATION_OF_ION_TRANSPORT	-1.90834	-1.53367	0	0	2.1153	2.07647	0.0607387	0.205289	0	0	0.011137	0.0137016
GOBP_REGULATION_OF_PHOSPHATIDYLINOSITOL_3_KINASE_SIGNALING	0	0	0	-2.18216	2.11423	2.1828	0	0	0	0.00675383	0.0112056	0.00779115
GOBP_RESPONSE_TO_CALCIUM_ION	-1.72367	0	1.85654	0	2.11317	2.05733	0.121862	0	0.151929	0	0.0112865	0.0151317
GOBP_NEGATIVE_REGULATION_OF_INTERFERON_BETA_PRODUCTION	0	0	0	0	2.11285	1.9487	0	0	0	0	0.0113016	0.0259221
GOBP_POSITIVE_REGULATION_OF_LEUKOCYTE_DEGRANULATION	0	-1.95965	0	-1.6726	2.11283	2.0149	0	0.0475026	0	0.0764571	0.0112929	0.0188196
GOBP_EMBRYO_DEVELOPMENT_ENDING_IN_BIRTH_OR_EGG_HATCHING	0	0	2.30225	-2.92816	2.11268	2.15767	0	0	0.0282491	4.1674e-05	0.0112881	0.00880959			ABI1;ABL1;ACE;ACSL4;ACVR1;ACVR1B;ACVR2A;ACVRL1;ADAMTS3;ADCY9;ADGRF5;ADM;AGBL4;AKIRIN2;ALX4;ANGPT1;ANKS6;APBA1;ARHGAP35;ARHGDIG;ARL13B;ARMC5;ARNT;ASF1B;ATF2;ATP11A;ATP7A;AXIN2;B9D1;BBS4;BCL2L11;BCOR;BIRC6;BMP4;BMP5;BMPR2;BPTF;BRD2;BTF3;C5;C6;CAMSAP3;CAPN2;CASP8;CBY1;CC2D2A;CCDC24;CCM2;CDK20;CDK5R1;CDKN1C;CDX2;CDX4;CEBPA;CELF4;CELSR1;CENPU;CHD7;CHD8;CHRD;CHTOP;CIR1;CITED2;CMIP;CMTM3;CNOT1;CNOT2;CNO…
GOBP_REGULATION_OF_DNA_METABOLIC_PROCESS	-1.62923	1.94101	0	-2.41734	-3.21544	-3.61981	0.170963	0.152773	0	0.001542	0	0						ACD;ACTL6A;ACTR5;ACTR8;ADIPOQ;AIFM1;AKT1;APLF;ATAD5;ATM;ATR;ATRX;AXIN2;BLM;BRCC3;BRD8;CCDC117;CCT2;CCT3;CCT4;CCT5;CCT6A;CCT7;CCT8;CD28;CD40;CEBPG;CHTF8;CIZ1;CUL4A;DDX11;DEK;DFFA;DHX36;DHX9;DKC1;DMAP1;DNAJC2;EHMT2;ENDOG;EP400;EPC1;EPC2;ERCC1;ERCC2;ERCC4;ERCC6;ERCC8;EXOSC10;EXOSC3;EXOSC6;EYA3;EYA4;FAM168A;FANCB;FBXO4;FIGNL1;FOXP3;FUS;GATA3;GINS3;GINS4;GNL3;GNL3L;GZMA;HDAC8;HELB;HMBOX1;HMGB1;HNRNPA1…
GOBP_CELLULAR_RESPONSE_TO_CAMP	0	0	0	0	2.11039	2.22268	0	0	0	0	0.0114313	0.00625315
GOBP_GLYCOSYLCERAMIDE_METABOLIC_PROCESS	0	0	0	0	2.10999	1.8726	0	0	0	0	0.0114489	0.0368528
GOBP_POSITIVE_REGULATION_OF_APOPTOTIC_PROCESS_INVOLVED_IN_MORPHOGENESIS	0	0	0	-1.58638	2.10915	2.14647	0	0	0	0.105266	0.0115041	0.00939205
GOBP_SINOATRIAL_NODE_DEVELOPMENT	0	0	0	1.97393	1.45765	1.624	0	0	0	0.0553694	0.164334	0.0961148
GOBP_RESPONSE_TO_ACIDIC_PH	0	0	0	0	2.10748	2.16945	0	0	0	0	0.011603	0.00831774
GOBP_GLAND_MORPHOGENESIS	0	0	0	-3.52131	2.10643	2.21433	0	0	0	0	0.0116842	0.00654044
GOBP_POSTSYNAPTIC_SIGNAL_TRANSDUCTION	0	-1.56214	0	-1.33963	2.1051	2.22542	0	0.190665	0	0.234078	0.0117715	0.00617709
GOBP_REGULATION_OF_PROTEIN_LOCALIZATION_TO_ENDOSOME	0	0	0	-1.84146	2.10492	1.73413	0	0	0	0.0381349	0.0117774	0.0644136
GOBP_ANTIFUNGAL_INNATE_IMMUNE_RESPONSE	0	-2.02166	-1.8889	-1.41915	2.10468	2.15454	0	0.0364748	0.127145	0.183928	0.0117845	0.00897804
GOBP_MECHANORECEPTOR_DIFFERENTIATION	0	1.80587	0	0	2.10452	2.1672	0	0.232331	0	0	0.0117842	0.00841008
GOBP_POSITIVE_REGULATION_OF_LIPID_TRANSPORT	0	-1.75092	0	-1.508	2.10362	2.20563	0	0.106916	0	0.138393	0.011845	0.00682558
GOBP_AMYLOID_BETA_METABOLIC_PROCESS	0	0	0	-2.2676	2.10323	1.94279	0	0	0	0.00414412	0.0118559	0.0266961
GOBP_AMYLOID_BETA_FORMATION	0	0	0	-2.24819	2.1031	1.93398	0	0	0	0.00465421	0.0118655	0.0277297
GOBP_NEGATIVE_REGULATION_OF_EPITHELIAL_CELL_MIGRATION	-1.77229	0	0	-2.30912	2.10139	1.91706	0.103848	0	0	0.00309698	0.0119993	0.0301856
GOBP_CARDIAC_MUSCLE_CELL_MEMBRANE_REPOLARIZATION	-2.10755	0	0	0	2.09968	2.16966	0.0241132	0	0	0	0.0121501	0.00832975
GOBP_ALPHA_BETA_T_CELL_ACTIVATION	2.77213	-2.39186	0	-2.87268	2.09894	1.93608	0.000839261	0.00527033	0	3.94606e-05	0.0121853	0.0274783	ADORA2A;AP3B1;ARMC5;BATF;BCL11B;BCL3;CBLB;CCR2;CD160;CD274;CD3E;CD83;CD86;CDH26;CRACR2A;CRTAM;DOCK2;EBI3;ELF4;EOMES;FOXP3;FUT7;GATA3;GPR18;GPR183;HLA-DRB1;HLX;IL12A;IL12B;IL12RB1;IL15;IL18;IL23R;IRF4;ITK;JAK2;LEF1;LY9;MALT1;MAPK8IP1;MTOR;MYB;NCKAP1L;NFKBIZ;NKG7;NLRP3;PLA2G2D;PRDM1;PRR7;PTGER4;PTPN22;PTPRC;RASAL3;RELB;RORC;RUNX1;RUNX3;SASH3;SEMA4A;SHH;SMAD7;SOCS1;TARM1;TBX21;TCIRG1;TGFBR2;TMEM98;T…
GOBP_REGULATION_OF_PROTEIN_SECRETION	0	0	0	-1.44321	2.0988	2.09025	0	0	0	0.171202	0.0121921	0.0128207
GOBP_POSITIVE_REGULATION_OF_VASCULAR_PERMEABILITY	0	0	0	-1.34754	2.0983	2.25089	0	0	0	0.228964	0.012226	0.00543171
GOBP_OLIGOPEPTIDE_IMPORT_ACROSS_PLASMA_MEMBRANE	0	0	0	0	2.09654	2.03585	0	0	0	0	0.012344	0.016879
GOBP_NEGATIVE_REGULATION_OF_HEMOPOIESIS	1.85359	0	0	-3.63811	2.0953	2.09077	0.11177	0	0	0	0.0124333	0.0127844
GOBP_COMPLEMENT_ACTIVATION	0	2.93271	0	-1.53567	2.23222	2.35243	0	0.000304026	0	0.126317	0.00601437	0.00293947		A2M;C1QA;C1QB;C1QC;C1R;C2;C3;C4A;C5;C6;C8G;CD46;CD5L;CFD;CFI;CFP;CLU;COLEC11;MFAP4;SUSD4;TREM2
GOBP_HEART_MORPHOGENESIS	-1.99009	0	0	-2.28733	2.09447	2.35283	0.0419267	0	0	0.00359554	0.0124812	0.00294131
GOBP_MULTI_MULTICELLULAR_ORGANISM_PROCESS	-1.8142	-1.86641	0	-2.70334	2.09112	2.08911	0.0904664	0.0702128	0	0.000187953	0.0127169	0.0128981
GOBP_DETECTION_OF_TEMPERATURE_STIMULUS_INVOLVED_IN_SENSORY_PERCEPTION	1.91707	0	0	1.96306	2.36285	2.48069	0.0895119	0	0	0.0582613	0.00268601	0.00135753
GOBP_CELL_CELL_SIGNALING_INVOLVED_IN_CARDIAC_CONDUCTION	-2.70255	0	0	0	2.08996	2.17241	0.000604306	0	0	0	0.012806	0.00825483
GOBP_STRESS_ACTIVATED_PROTEIN_KINASE_SIGNALING_CASCADE	-1.66065	-2.37271	0	-3.53011	2.08911	1.95142	0.153177	0.00581251	0	0	0.012871	0.0255572
GOBP_KIDNEY_EPITHELIUM_DEVELOPMENT	0	0	0	-2.15537	2.08878	2.17918	0	0	0	0.00785793	0.0128919	0.00792708
GOBP_LEUKOTRIENE_B4_METABOLIC_PROCESS	0	0	0	0	2.08849	2.18183	0	0	0	0	0.0129016	0.00782062
GOBP_POSITIVE_REGULATION_OF_SYNAPSE_ASSEMBLY	-1.52532	0	0	0	2.08341	2.21825	0.228604	0	0	0	0.013321	0.00639002
GOBP_POSITIVE_REGULATION_OF_LIPID_METABOLIC_PROCESS	1.6009	-1.71467	0	-1.35113	2.08332	2.01204	0.23553	0.120812	0	0.226697	0.013317	0.0190589
GOBP_STEROID_CATABOLIC_PROCESS	0	0	0	0	2.08322	2.08754	0	0	0	0	0.0133068	0.0130113
GOBP_GAMETE_GENERATION	0	2.90534	0	2.27167	2.08316	2.19409	0	0.000362046	0	0.0123779	0.0133028	0.00729102		ACOX1;ACRBP;ADAM28;ADAMTS2;ADCY10;ADGRG2;ADIG;AFP;AGO4;AMH;ANKRD49;ARID4A;ARID4B;ARMC2;ATAT1;ATRX;BBS2;BCL2L11;BMP15;BMPR1B;BNC1;BRDT;CALR3;CATSPER2;CATSPERD;CATSPERG;CCDC87;CCNA1;CCNI;CDC25B;CDK16;CELF3;CEP131;CEP57;CETN2;CFAP157;CFAP206;CFAP43;CFAP44;CFAP54;CFAP58;CFAP65;CFAP69;CFTR;CNR1;CNTD1;CREB3L4;CRTAP;CTNNB1;CXADR;DDX25;DEAF1;DHH;DLEC1;DMC1;DNAH1;DPCD;DPY19L2;DRC7;DZIP1;EDN1;EDNRA;EFCAB9;…
GOBP_COLLAGEN_ACTIVATED_SIGNALING_PATHWAY	-1.6548	0	0	0	2.08281	2.06948	0.155849	0	0	0	0.0133086	0.0141759
GOBP_MICROGLIAL_CELL_PROLIFERATION	0	0	0	-1.92799	2.08247	2.15753	0	0	0	0.0258692	0.0133217	0.00881064
GOBP_AMINO_ACID_IMPORT_ACROSS_PLASMA_MEMBRANE	1.59839	0	0	0	2.08247	2.08333	0.236127	0	0	0	0.0133104	0.0132974
GOBP_IMMUNE_RESPONSE_INHIBITING_CELL_SURFACE_RECEPTOR_SIGNALING_PATHWAY	0	0	0	0	2.08239	2.08521	0	0	0	0	0.0133076	0.0131705
GOBP_POSITIVE_REGULATION_OF_SMOOTH_MUSCLE_CELL_MIGRATION	0	0	0	-2.28099	2.07903	2.08646	0	0	0	0.00376768	0.0135836	0.0130777
GOBP_NEGATIVE_REGULATION_OF_CELLULAR_AMINE_METABOLIC_PROCESS	0	-1.82893	0	0	2.07886	2.09558	0	0.0809277	0	0	0.013583	0.0124713
GOBP_SKELETAL_MUSCLE_ORGAN_DEVELOPMENT	-2.65672	-2.77369	-1.76995	0	2.07843	2.11254	0.000855704	0.000351471	0.183521	0	0.0136066	0.0114414
GOBP_DEPHOSPHORYLATION	0	-1.87503	0	-3.59504	2.07834	1.93248	0	0.0675426	0	0	0.0136023	0.0279098
GOBP_IRON_ION_TRANSPORT	0	0	0	-1.40694	2.07833	1.97626	0	0	0	0.191518	0.0135908	0.0226782
GOBP_OLIGODENDROCYTE_DIFFERENTIATION	0	0	0	0	2.07831	1.95521	0	0	0	0	0.0135793	0.0250596
GOBP_PHOSPHATIDYLINOSITOL_3_KINASE_SIGNALING	0	0	0	-2.19194	2.0783	2.10729	0	0	0	0.00638314	0.0135678	0.0117443
GOBP_ORGAN_GROWTH	0	0	0	-1.87692	2.07819	2.00454	0	0	0	0.0325382	0.0135648	0.0197077
GOBP_ENDODERM_DEVELOPMENT	0	0	0	-2.24481	2.0772	1.84476	0	0	0	0.00473211	0.0136562	0.0413896
GOBP_POSITIVE_REGULATION_OF_APOPTOTIC_PROCESS_INVOLVED_IN_DEVELOPMENT	0	0	0	-1.58877	2.07645	2.11859	0	0	0	0.104457	0.0137062	0.0110296
GOBP_CENTROSOME_SEPARATION	0	0	0	0	2.07587	2.01463	0	0	0	0	0.0137527	0.0188408
GOBP_GAMMA_AMINOBUTYRIC_ACID_TRANSPORT	0	1.85062	0	0	2.07522	2.08732	0	0.207086	0	0	0.0137978	0.013016
GOBP_EXTRINSIC_APOPTOTIC_SIGNALING_PATHWAY	0	-2.20688	0	-3.91198	2.07471	1.82391	0	0.014526	0	0	0.0138283	0.0449141
GOBP_REGULATION_OF_CARDIAC_CONDUCTION	-2.43463	-2.09685	0	0	2.07444	2.13113	0.00381219	0.0255621	0	0	0.013842	0.0102614
GOBP_POSITIVE_REGULATION_OF_ANIMAL_ORGAN_MORPHOGENESIS	0	0	0	0	2.07348	2.15828	0	0	0	0	0.0139195	0.00879671
GOBP_PROTEIN_CONTAINING_COMPLEX_REMODELING	0	-1.56694	1.72114	0	2.07288	2.38826	0	0.189093	0.216889	0	0.0139678	0.0023714
GOBP_REGULATION_OF_SHORT_TERM_NEURONAL_SYNAPTIC_PLASTICITY	0	0	0	1.95704	1.79659	1.88747	0	0	0	0.0599597	0.0499084	0.0343428
GOBP_VASCULAR_ENDOTHELIAL_CELL_PROLIFERATION	-1.53448	0	0	-1.87017	2.06958	2.07684	0.223372	0	0	0.0335631	0.0142758	0.0137125
GOBP_INOSITOL_LIPID_MEDIATED_SIGNALING	0	0	0	-1.85441	2.06833	2.07481	0	0	0	0.0359706	0.0143849	0.0138192
GOBP_BIOMINERALIZATION	0	0	0	0	2.06815	2.10889	0	0	0	0	0.0143849	0.0116604
GOBP_CALCIUM_INDEPENDENT_CELL_CELL_ADHESION_VIA_PLASMA_MEMBRANE_CELL_ADHESION_MOLECULES	0	0	0	0	2.06768	2.09579	0	0	0	0	0.0144303	0.0124646
GOBP_RECOGNITION_OF_APOPTOTIC_CELL	0	0	0	0	2.06652	2.08123	0	0	0	0	0.014544	0.013417
GOBP_NEGATIVE_REGULATION_OF_CELL_CELL_ADHESION_MEDIATED_BY_CADHERIN	-1.49833	0	0	-1.72683	2.06628	2.04549	0.246562	0	0	0.0620271	0.0145521	0.0160784
GOBP_RESPONSE_TO_OXIDATIVE_STRESS	0	0	0	-3.83727	2.06592	1.89352	0	0	0	0	0.0145818	0.0335343
GOBP_OVULATION_CYCLE	0	0	0	0	2.06583	1.99325	0	0	0	0	0.0145816	0.0209674
GOBP_RESPONSE_TO_LIPOTEICHOIC_ACID	0	0	0	0	2.06583	1.95909	0	0	0	0	0.0145695	0.0246027
GOBP_STRESS_RESPONSE_TO_METAL_ION	0	0	0	0	2.0656	2.23725	0	0	0	0	0.0145728	0.005843
GOBP_NEGATIVE_REGULATION_OF_PLATELET_ACTIVATION	-2.01185	0	0	0	2.06354	2.132	0.0380253	0	0	0	0.0147737	0.0102306
GOBP_CARDIAC_VENTRICLE_DEVELOPMENT	-1.78549	0	0	-2.20695	2.06122	1.82421	0.100375	0	0	0.0058606	0.0149769	0.0449242
GOBP_CALCIUM_DEPENDENT_CELL_CELL_ADHESION_VIA_PLASMA_MEMBRANE_CELL_ADHESION_MOLECULES	-1.77204	0	0	0	2.06054	2.10356	0.103675	0	0	0	0.0150345	0.0119597
GOBP_RETINA_MORPHOGENESIS_IN_CAMERA_TYPE_EYE	0	0	0	1.95585	1.69898	1.83306	0	0	0	0.060158	0.0730004	0.0434774
GOBP_REGULATION_OF_SYSTEMIC_ARTERIAL_BLOOD_PRESSURE_BY_CIRCULATORY_RENIN_ANGIOTENSIN	0	0	0	0	2.05985	1.89037	0	0	0	0	0.0150702	0.0338989
GOBP_MYELOID_CELL_HOMEOSTASIS	0	-1.71998	0	-4.3089	2.0591	1.911	0	0.118797	0	0	0.0151455	0.0311068
GOBP_REGULATION_OF_MACROPHAGE_DERIVED_FOAM_CELL_DIFFERENTIATION	0	0	0	0	2.05807	1.88775	0	0	0	0	0.0152204	0.0343117
GOBP_REGULATION_OF_SYNAPTIC_VESICLE_MEMBRANE_ORGANIZATION	0	0	0	0	2.05792	2.01304	0	0	0	0	0.0152209	0.0189761
GOBP_ENDODERMAL_CELL_DIFFERENTIATION	0	0	0	-2.21439	2.05743	2.0611	0	0	0	0.00564366	0.0152556	0.0148642
GOBP_PHOSPHOLIPID_METABOLIC_PROCESS	0	-1.68954	0	-3.20955	2.05507	1.71553	0	0.13162	0	7.05876e-06	0.0154923	0.0689036
GOBP_MICROTUBULE_DEPOLYMERIZATION	0	0	0	0	2.05431	1.97219	0	0	0	0	0.0155564	0.0230341
GOBP_REGULATION_OF_BONE_REMODELING	0	-1.71135	0	0	2.05367	2.11491	0	0.121967	0	0	0.0156166	0.0112605
GOBP_NEURON_DIFFERENTIATION	-2.15893	1.79644	0	-1.51182	5.45563	5.55267	0.0186704	0.243426	0	0.136685	0	0					ABI1;ABI3;ABL2;ACSL3;ACSL4;ACTB;ACTBL2;ACTL6B;ACTR2;ADCY1;ADCY6;ADCYAP1;ADM;ADORA2A;ADRA2B;AGBL4;AGER;AGRN;AGT;AGTPBP1;ALCAM;ALDH1A2;ALK;ALS2;AMIGO3;ANKRD27;ANKS1A;APLP1;APLP2;APOA4;APOD;APOE;APP;ARC;AREG;ARHGAP44;ARHGEF2;ARHGEF25;ARL3;ARSB;ARTN;ARX;ASAP1;ASCL1;ASCL2;ASPM;ATCAY;ATF5;ATOH1;ATP1B2;ATP2B2;ATP7A;ATP8A2;AURKA;AVIL;B2M;B3GNT2;B4GALT5;B4GALT6;BAIAP2;BARHL2;BCL6;BEND6;BHLHA15;BLOC1S1;BMP…	ABI1;ABI3;ABL2;ACSL3;ACSL4;ACTB;ACTBL2;ACTL6B;ACTR2;ADCY1;ADCY6;ADCYAP1;ADM;ADORA2A;ADRA2B;ADRA2C;AGBL4;AGER;AGRN;AGT;AGTPBP1;ALCAM;ALDH1A2;ALK;ALS2;AMIGO3;ANKRD27;ANKS1A;APLP1;APLP2;APOA4;APOD;APOE;APP;ARC;AREG;ARHGAP44;ARHGEF2;ARHGEF25;ARL3;ARSB;ARTN;ARX;ASAP1;ASCL1;ASCL2;ASPM;ATCAY;ATF5;ATOH1;ATOH8;ATP1B2;ATP2B2;ATP7A;ATP8A2;AURKA;AVIL;B2M;B3GNT2;B4GALT5;BAIAP2;BARHL2;BCL6;BDNF;BEND6;BHLHA15;B…
GOBP_PRESYNAPSE_ORGANIZATION	0	0	0	-1.42299	2.0508	2.24201	0	0	0	0.182101	0.0158441	0.00570709
GOBP_REGULATION_OF_STRESS_ACTIVATED_PROTEIN_KINASE_SIGNALING_CASCADE	-1.5313	-2.25957	0	-2.91968	2.05067	2.03369	0.225526	0.0113101	0	4.11959e-05	0.0158393	0.0170888
GOBP_CARDIAC_CHAMBER_DEVELOPMENT	-1.60462	0	0	-1.74307	2.04977	2.0382	0.184261	0	0	0.0582306	0.0159216	0.0167199
GOBP_LIPID_EXPORT_FROM_CELL	0	0	0	0	2.04935	1.99039	0	0	0	0	0.0159472	0.0212147
GOBP_CERAMIDE_CATABOLIC_PROCESS	0	0	0	0	2.04917	2.07035	0	0	0	0	0.0159518	0.0141336
GOBP_NEGATIVE_REGULATION_OF_LIPID_LOCALIZATION	1.60554	0	1.89797	0	2.04781	2.07706	0.232843	0	0.134681	0	0.0160773	0.013719
GOBP_POSITIVE_REGULATION_OF_ANTIBACTERIAL_PEPTIDE_PRODUCTION	0	0	0	0	2.04663	2.0959	0	0	0	0	0.0161669	0.0124681
GOBP_REGULATION_OF_INSULIN_SECRETION	0	0	0	0	2.04586	2.09304	0	0	0	0	0.0162334	0.0126346
GOBP_OLFACTORY_BULB_INTERNEURON_DIFFERENTIATION	0	0	0	0	2.0456	2.03192	0	0	0	0	0.0162458	0.01722
GOBP_REGULATION_OF_APOPTOTIC_SIGNALING_PATHWAY	0	0	0	-4.27587	2.0453	1.88115	0	0	0	0	0.0162605	0.0354639
GOBP_REGULATION_OF_HYALURONAN_BIOSYNTHETIC_PROCESS	-1.65685	0	0	0	2.04438	1.98738	0.154824	0	0	0	0.0163384	0.0214815
GOBP_PURKINJE_MYOCYTE_TO_VENTRICULAR_CARDIAC_MUSCLE_CELL_SIGNALING	-1.56569	0	0	0	2.04428	2.01851	0.206795	0	0	0	0.0163402	0.0185148
GOBP_REGULATION_OF_HORMONE_METABOLIC_PROCESS	0	0	1.74148	0	2.04418	1.99684	0	0	0.207168	0	0.0163386	0.020572
GOBP_NEGATIVE_REGULATION_OF_NEURON_APOPTOTIC_PROCESS	0	0	1.93166	-2.38036	2.04322	1.97882	0	0	0.123746	0.00199255	0.0164408	0.0224179
GOBP_REGULATION_OF_OSTEOBLAST_DIFFERENTIATION	0	0	0	-1.87171	2.04146	2.15805	0	0	0	0.0333064	0.0165891	0.00880318
GOBP_RESPONSE_TO_BACTERIAL_LIPOPROTEIN	1.88986	0	0	0	2.04141	1.86746	0.0988811	0	0	0	0.0165802	0.0375941
GOBP_POSITIVE_REGULATION_OF_RECEPTOR_MEDIATED_ENDOCYTOSIS	0	-1.66315	0	-1.74742	2.04007	1.95471	0	0.143291	0	0.0573243	0.0167084	0.0251128
GOBP_LYMPHOCYTE_MIGRATION	1.86887	-1.5849	-1.67506	-2.57733	2.03868	2.18406	0.10685	0.179724	0.236605	0.000483935	0.016846	0.00775307
GOBP_CAMP_MEDIATED_SIGNALING	-1.93731	0	0	0	2.03862	2.0089	0.0541634	0	0	0	0.016837	0.0193572
GOBP_CYTOKINESIS	-1.96744	-1.55807	0	0	2.03826	1.84927	0.0473241	0.192044	0	0	0.0168605	0.0406419
GOBP_ANTERIOR_POSTERIOR_AXIS_SPECIFICATION	0	0	0	0	2.03816	1.99185	0	0	0	0	0.0168641	0.0210704
GOBP_SODIUM_ION_IMPORT_ACROSS_PLASMA_MEMBRANE	0	0	0	0	2.03767	2.21135	0	0	0	0	0.0169026	0.00665395
GOBP_RESPONSE_TO_MACROPHAGE_COLONY_STIMULATING_FACTOR	0	0	0	0	2.03722	2.06894	0	0	0	0	0.0169259	0.0142203
GOBP_NEGATIVE_REGULATION_OF_BIOMINERALIZATION	0	0	0	-1.33023	2.03664	1.85328	0	0	0	0.24031	0.0169816	0.0399324
GOBP_VENTRICULAR_CARDIAC_MUSCLE_CELL_MEMBRANE_REPOLARIZATION	-2.11368	0	0	0	2.03657	2.11666	0.0233901	0	0	0	0.0169748	0.0111594
GOBP_MYELOID_CELL_DEVELOPMENT	0	-1.97076	0	-3.26708	2.03618	1.90617	0	0.0453603	0	3.76471e-06	0.0169945	0.0318117
GOBP_TRIGLYCERIDE_RICH_LIPOPROTEIN_PARTICLE_REMODELING	0	0	0	0	2.03578	2.1388	0	0	0	0	0.0170247	0.0098371
GOBP_CHRONIC_INFLAMMATORY_RESPONSE	2.18662	0	0	0	2.03562	2.0154	0.0283006	0	0	0	0.0170272	0.0187736
GOBP_SYNAPSE_PRUNING	1.67117	0	-1.6716	-1.37421	2.03447	1.81557	0.190974	0	0.237138	0.211834	0.0171389	0.0464576
GOBP_METAL_ION_EXPORT	-2.15381	0	1.75891	-1.3432	2.03443	2.05563	0.0191009	0	0.196787	0.231346	0.0171298	0.0152938
GOBP_CARBOHYDRATE_BIOSYNTHETIC_PROCESS	0	0	0	-1.67044	2.03403	2.01063	0	0	0	0.0771336	0.0171642	0.0192063
GOBP_NEGATIVE_REGULATION_OF_OSTEOCLAST_DEVELOPMENT	0	0	0	0	2.03403	1.73039	0	0	0	0	0.0171505	0.0651777
GOBP_EPITHELIAL_TO_MESENCHYMAL_TRANSITION	0	0	0	-2.76187	2.03382	1.91082	0	0	0	0.000106196	0.0171586	0.0311158
GOBP_NEGATIVE_REGULATION_OF_CANONICAL_WNT_SIGNALING_PATHWAY	1.70484	0	0	-1.8907	2.03179	1.82255	0.173561	0	0	0.0304975	0.0173765	0.0451559
GOBP_REGULATION_OF_TRANSCRIPTION_FROM_RNA_POLYMERASE_II_PROMOTER_IN_RESPONSE_TO_HYPOXIA	0	0	0	-1.70018	2.03177	2.01751	0	0	0	0.0688172	0.0173683	0.0185931
GOBP_GLIAL_CELL_PROLIFERATION	0	-1.74301	0	-1.82799	2.03132	2.11164	0	0.109541	0	0.0404662	0.0173968	0.0114863
GOBP_GLOMERULUS_DEVELOPMENT	-1.70458	0	0	-2.20578	2.03096	2.20784	0.130978	0	0	0.00588373	0.0174103	0.00674554
GOBP_ARACHIDONIC_ACID_SECRETION	0	0	0	0	2.02976	2.05258	0	0	0	0	0.0175267	0.0155375
GOBP_NEGATIVE_REGULATION_OF_LEUKOCYTE_CELL_CELL_ADHESION	1.81908	-1.88596	-1.65957	-3.37999	2.02901	1.80468	0.122319	0.0644059	0.240871	0	0.0176016	0.0483814
GOBP_POSITIVE_REGULATION_OF_PEPTIDASE_ACTIVITY	0	0	0	-3.38366	2.02838	2.01015	0	0	0	0	0.0176651	0.0192451
GOBP_APPENDAGE_MORPHOGENESIS	0	0	1.89056	0	2.02729	2.08267	0	0	0.136403	0	0.0177844	0.013339
GOBP_BIOLOGICAL_PROCESS_INVOLVED_IN_INTRASPECIES_INTERACTION_BETWEEN_ORGANISMS	0	0	0	0	2.02714	2.04176	0	0	0	0	0.0177748	0.0163652
GOBP_PLASMA_MEMBRANE_RAFT_ORGANIZATION	-1.53406	0	0	-1.3738	2.02613	1.98631	0.223602	0	0	0.212026	0.0179006	0.0216103
GOBP_CERAMIDE_METABOLIC_PROCESS	0	0	0	0	2.02571	2.04796	0	0	0	0	0.0179319	0.0159063
GOBP_NEGATIVE_REGULATION_OF_LIPID_TRANSPORT	0	0	0	0	2.02509	2.06851	0	0	0	0	0.0179779	0.0142286
GOBP_MEMBRANE_REPOLARIZATION	-2.14669	0	0	0	2.02482	2.03866	0.0197398	0	0	0	0.0179988	0.016687
GOBP_CARDIAC_CHAMBER_MORPHOGENESIS	-1.88275	0	0	-1.87512	2.02419	2.00546	0.0680438	0	0	0.032823	0.0180437	0.0196727
GOBP_REGULATION_OF_DNA_TEMPLATED_TRANSCRIPTION_IN_RESPONSE_TO_STRESS	0	0	0	-2.64066	2.02322	1.92752	0	0	0	0.00028082	0.0181416	0.0286685
GOBP_POSITIVE_REGULATION_OF_OSTEOBLAST_PROLIFERATION	0	0	0	0	2.02227	2.17562	0	0	0	0	0.0182472	0.00810663
GOBP_RESPONSE_TO_LECTIN	0	0	0	0	2.02225	2.04389	0	0	0	0	0.0182338	0.0162252
GOBP_REGULATION_OF_NITRIC_OXIDE_MEDIATED_SIGNAL_TRANSDUCTION	-2.28924	0	0	-1.46706	2.02059	2.06814	0.00901654	0	0	0.15871	0.0184059	0.0142466
GOBP_REGULATION_OF_OSTEOCLAST_DIFFERENTIATION	2.0062	0	0	-1.73078	2.02044	1.90588	0.0639687	0	0	0.061109	0.018406	0.0318551
GOBP_NEURON_CELL_CELL_ADHESION	0	0	0	1.95193	1.89282	1.89846	0	0	0	0.0607291	0.0333206	0.0328295
GOBP_INORGANIC_ION_IMPORT_ACROSS_PLASMA_MEMBRANE	-2.46506	0	0	1.94645	2.89212	2.88821	0.00314994	0	0	0.0616732	6.57379e-05	7.64977e-05
GOBP_NEGATIVE_REGULATION_OF_CD8_POSITIVE_ALPHA_BETA_T_CELL_ACTIVATION	0	-1.65328	0	-1.72827	2.01917	1.9328	0	0.146463	0	0.0616787	0.0185193	0.0278794
GOBP_RELAXATION_OF_SMOOTH_MUSCLE	0	0	0	0	2.01912	2.0701	0	0	0	0	0.0185114	0.0141445
GOBP_MYELOID_DENDRITIC_CELL_ACTIVATION	0	-1.54138	0	0	2.01849	1.8905	0	0.200599	0	0	0.0185712	0.033893
GOBP_POSITIVE_REGULATION_OF_CAMP_MEDIATED_SIGNALING	0	0	0	1.94123	1.68301	1.72278	0	0	0	0.0632405	0.0773155	0.0671124
GOBP_REGULATION_OF_HEART_GROWTH	0	0	0	0	2.01733	2.03497	0	0	0	0	0.0186867	0.0169743
GOBP_G_PROTEIN_COUPLED_GLUTAMATE_RECEPTOR_SIGNALING_PATHWAY	0	0	0	1.9404	1.79084	1.83711	0	0	0	0.0633014	0.050947	0.0427729
GOBP_NEGATIVE_REGULATION_OF_OXIDOREDUCTASE_ACTIVITY	0	0	0	0	2.0163	2.07798	0	0	0	0	0.018773	0.0136473
GOBP_FC_RECEPTOR_MEDIATED_INHIBITORY_SIGNALING_PATHWAY	0	0	0	0	2.01535	2.10687	0	0	0	0	0.0188894	0.0117666
GOBP_CARBOHYDRATE_DERIVATIVE_CATABOLIC_PROCESS	1.64373	0	0	0	2.0153	2.03209	0.206615	0	0	0	0.0188769	0.0172215
GOBP_NEGATIVE_REGULATION_OF_SMALL_MOLECULE_METABOLIC_PROCESS	0	0	0	0	2.01357	2.06024	0	0	0	0	0.0190639	0.0149383
GOBP_REGULATION_OF_FEVER_GENERATION	1.76423	0	0	0	2.01296	2.06765	0.1452	0	0	0	0.0191227	0.014279
GOBP_LINOLEIC_ACID_METABOLIC_PROCESS	0	0	0	0	2.01282	1.94117	0	0	0	0	0.0191211	0.0268283
GOBP_POSITIVE_REGULATION_OF_CALCIUM_ION_DEPENDENT_EXOCYTOSIS	0	0	2.00578	1.93816	2.00508	2.01626	0	0	0.102278	0.06386	0.0197928	0.0187265
GOBP_AV_NODE_CELL_TO_BUNDLE_OF_HIS_CELL_COMMUNICATION	0	0	0	0	2.01273	2.077	0	0	0	0	0.0191024	0.0137133
GOBP_VESICLE_FUSION_TO_PLASMA_MEMBRANE	0	0	0	0	2.01226	1.93382	0	0	0	0	0.0191588	0.0277237
GOBP_LEUKOCYTE_ADHESION_TO_VASCULAR_ENDOTHELIAL_CELL	-1.56706	0	-1.97565	-1.73116	2.01218	2.02378	0.206283	0	0.0942774	0.0610572	0.0191516	0.0180117
GOBP_MACROPHAGE_INFLAMMATORY_PROTEIN_1_ALPHA_PRODUCTION	0	0	0	0	2.01207	1.89067	0	0	0	0	0.019159	0.0338815
GOBP_ESTABLISHMENT_OF_ENDOTHELIAL_INTESTINAL_BARRIER	0	0	0	-1.91829	2.01189	1.78067	0	0	0	0.0269453	0.0191663	0.0533836
GOBP_POSITIVE_REGULATION_OF_PODOSOME_ASSEMBLY	0	0	0	0	2.01043	1.91543	0	0	0	0	0.0193374	0.0304342
GOBP_REGULATION_OF_NEURON_PROJECTION_REGENERATION	0	-1.95999	0	0	2.01008	1.9917	0	0.0475792	0	0	0.0193567	0.0210522
GOBP_REGULATION_OF_FAT_CELL_DIFFERENTIATION	2.36189	0	0	0	2.01005	1.92705	0.0115656	0	0	0	0.0193439	0.0287313
GOBP_ORGANOPHOSPHATE_BIOSYNTHETIC_PROCESS	1.92883	-2.27463	0	-3.19168	2.00896	1.80234	0.0861651	0.0103564	0	1.0361e-05	0.0194575	0.0487631
GOBP_MITOTIC_CELL_CYCLE	-3.47284	-2.11371	0	-2.04083	2.00767	1.81359	0	0.0236365	0	0.0146897	0.0195973	0.0468199	AATF;ABCB1;ABL1;ABRAXAS2;ACVR1;ACVR1B;ADAM17;ADAMTS1;AFAP1L2;AKAP8;AKAP8L;AKT1;ANAPC1;ANAPC15;ANAPC4;ANAPC7;ANK3;ANKRD17;ANLN;ANXA1;APC;APP;APPL1;ARF1;ARHGEF10;ARL3;ARPP19;ATAD5;ATF2;ATM;ATRX;AURKA;AURKB;AVEN;AZI2;BABAM2;BACH1;BANF1;BAZ1B;BCAT1;BCCIP;BCL2;BCL6;BECN1;BLM;BMP7;BRCA1;BRCA2;BRCC3;BRD4;BRINP2;BRSK1;BTC;BTG3;BUB1;BUB3;CACUL1;CALM1;CALM2;CALM3;CAMK2A;CAV2;CCDC57;CCDC8;CCNA1;CCNA2;CCNB1;…
GOBP_ESTABLISHMENT_OR_MAINTENANCE_OF_CELL_POLARITY	-2.01937	-1.67185	-2.16562	-3.27702	2.0072	1.99951	0.0370156	0.139057	0.0479997	3.80413e-06	0.0196365	0.0202408
GOBP_RENAL_VESICLE_DEVELOPMENT	0	0	0	0	2.00716	2.0095	0	0	0	0	0.0196246	0.019303
GOBP_RESPONSE_TO_AMYLOID_BETA	0	0	0	-1.53321	2.00704	2.05895	0	0	0	0.126937	0.0196238	0.0150185
GOBP_MICROGLIA_DIFFERENTIATION	0	0	0	-1.7676	2.00696	1.98746	0	0	0	0.0528113	0.019613	0.0214838
GOBP_REGULATION_OF_STRIATED_MUSCLE_CONTRACTION	-3.96692	-2.6397	-1.90303	0	2.00688	1.97128	0	0.00100672	0.123274	0	0.0196078	0.0231351	ACTN3;ANK2;ATP2A1;ATP2A2;BIN1;CACNA1C;CASQ1;CASQ2;CAV1;CAV3;CTNNA3;DLG1;DSC2;DSP;GATA4;GSTM2;HCN4;HRC;KBTBD13;MYBPC3;MYBPH;MYH7;MYL2;MYL3;NKX2-5;NOS1;NPPA;PDE4D;PDE5A;PLN;RYR2;SCN10A;SCN4A;SCN5A;SLC8A1;SLC8A3;STC1;TMEM38A;TNNI1;TNNI3;TNNI3K;TNNT3;TRPV4
GOBP_BLOOD_VESSEL_REMODELING	0	0	0	0	2.00604	1.85127	0	0	0	0	0.0197053	0.0402878
GOBP_ACTIN_FILAMENT_REORGANIZATION	0	0	0	0	2.00595	1.97338	0	0	0	0	0.0197033	0.0229565
GOBP_SYNAPTIC_TRANSMISSION_GABAERGIC	-1.84537	0	0	1.93323	1.97507	1.90511	0.0795916	0	0	0.0656178	0.0228445	0.0319263
GOBP_LIPID_HOMEOSTASIS	2.09151	0	1.73229	0	2.00497	1.93548	0.045344	0	0.213366	0	0.0197907	0.0275452
GOBP_LIMBIC_SYSTEM_DEVELOPMENT	0	0	0	0	2.00495	2.10652	0	0	0	0	0.0197789	0.0117855
GOBP_AMPA_GLUTAMATE_RECEPTOR_CLUSTERING	0	0	0	0	2.00491	2.04192	0	0	0	0	0.0197735	0.0163669
GOBP_PANCREAS_DEVELOPMENT	0	0	0	-1.64112	2.00373	2.16494	0	0	0	0.086421	0.0199057	0.0085001
GOBP_LEUKOCYTE_TETHERING_OR_ROLLING	0	0	-1.72284	0	2.00371	1.99482	0	0	0.2017	0	0.0198937	0.0207805
GOBP_POSITIVE_REGULATION_OF_VASCULAR_ASSOCIATED_SMOOTH_MUSCLE_CELL_MIGRATION	0	0	0	-1.49913	2.00353	2.05229	0	0	0	0.143047	0.0198993	0.0155483
GOBP_RIBONUCLEOPROTEIN_COMPLEX_SUBUNIT_ORGANIZATION	-1.81712	1.94588	0	-2.36	-6.782	-7.05434	0.0898415	0.149342	0	0.0022563	0	0					ABT1;ATM;ATR;BOP1;BRIX1;CD2BP2;CLNS1A;COIL;CPSF6;DDX1;DDX20;DDX23;DDX28;DENR;DHX29;DHX30;DHX9;DYRK3;EIF2S2;EIF2S3;EIF3A;EIF4B;EIF5;EIF6;ERAL1;FASTKD2;GEMIN4;GEMIN5;GEMIN6;GEMIN8;HSP90AA1;HSP90AB1;ISY1;LSM2;LSM4;LUC7L;LUC7L2;LUC7L3;MCTS1;MDN1;MRPL20;MRPS11;MRPS7;MRTO4;NAF1;NCBP1;NLE1;NOP2;NUDT21;NUFIP1;PIH1D1;POLR2D;PRKDC;PRKRA;PRMT5;PRMT7;PRPF18;PRPF19;PRPF3;PRPF31;PRPF39;PRPF6;PRPF8;PSIP1;PTGES3…	ABT1;ATM;ATR;BOP1;BRIX1;CD2BP2;CLNS1A;COIL;CPSF6;DDX1;DDX20;DDX23;DDX28;DENR;DHX29;DHX30;DHX9;DYRK3;EIF2S2;EIF2S3;EIF3A;EIF4B;EIF5;EIF6;ERAL1;FASTKD2;GEMIN4;GEMIN5;GEMIN6;GEMIN8;HSP90AA1;HSP90AB1;ISY1;LSM2;LSM4;LUC7L;LUC7L2;LUC7L3;MCTS1;MDN1;MRPL20;MRPS11;MRPS7;MRTO4;NAF1;NCBP1;NLE1;NOP2;NUDT21;NUFIP1;PIH1D1;POLR2D;PRKDC;PRKRA;PRMT5;PRMT7;PRPF18;PRPF19;PRPF3;PRPF31;PRPF39;PRPF6;PRPF8;PSIP1;PTGES3…
GOBP_VESICLE_DOCKING	0	0	0	0	2.00306	1.81302	0	0	0	0	0.0199159	0.0468838
GOBP_AMELOGENESIS	0	0	0	0	2.00301	1.96469	0	0	0	0	0.0199084	0.023905
GOBP_POSITIVE_REGULATION_OF_PEPTIDE_SECRETION	0	0	1.76312	0	2.00254	2.03626	0	0	0.196646	0	0.0199423	0.0168636
GOBP_OLEFINIC_COMPOUND_BIOSYNTHETIC_PROCESS	0	0	0	0	2.00179	1.93162	0	0	0	0	0.0200145	0.0280155
GOBP_PROLINE_TRANSMEMBRANE_TRANSPORT	0	0	0	0	2.0014	2.07128	0	0	0	0	0.0200495	0.014097
GOBP_OLIGOPEPTIDE_TRANSPORT	0	0	0	0	2.00123	2.05773	0	0	0	0	0.0200627	0.0151213
GOBP_DETECTION_OF_MECHANICAL_STIMULUS_INVOLVED_IN_SENSORY_PERCEPTION_OF_SOUND	0	0	0	1.92856	1.63447	1.67374	0	0	0	0.0666163	0.091803	0.0803724
GOBP_REGULATION_OF_SKELETAL_MUSCLE_ADAPTATION	-2.032	-1.56045	0	0	2.00098	1.82943	0.0348838	0.19138	0	0	0.0200669	0.0440591
GOBP_APOPTOTIC_PROCESS_INVOLVED_IN_DEVELOPMENT	0	0	0	0	2.00057	1.88293	0	0	0	0	0.0200941	0.0351509
GOBP_HAIR_CELL_DIFFERENTIATION	0	0	0	0	1.99993	2.04921	0	0	0	0	0.0201562	0.0158234
GOBP_CD4_POSITIVE_ALPHA_BETA_T_CELL_ACTIVATION	2.23385	-1.99287	0	-2.34055	1.99908	1.83538	0.0226104	0.0416021	0	0.00255619	0.0202637	0.0430856
GOBP_REGULATION_OF_HORMONE_BIOSYNTHETIC_PROCESS	0	0	1.88602	0	1.99891	1.87199	0	0	0.138381	0	0.0202667	0.036904
GOBP_NEGATIVE_REGULATION_OF_GROWTH	0	0	0	-2.51467	1.99816	2.01581	0	0	0	0.00079135	0.0203317	0.0187558
GOBP_T_CELL_ANTIGEN_PROCESSING_AND_PRESENTATION	0	0	0	0	1.99773	1.99399	0	0	0	0	0.0203651	0.0208701
GOBP_INOSITOL_TRISPHOSPHATE_METABOLIC_PROCESS	0	-2.38178	0	-2.3823	1.99735	2.01214	0	0.00553633	0	0.00196605	0.0204039	0.0190594
GOBP_PHOSPHATIDYLCHOLINE_BIOSYNTHETIC_PROCESS	0	0	0	0	1.99703	2.008	0	0	0	0	0.0204306	0.0194549
GOBP_ENTRY_INTO_HOST	0	-1.8052	0	-3.23756	1.9969	1.97617	0	0.0886384	0	3.66964e-06	0.0204346	0.0226729
GOBP_INTERLEUKIN_18_MEDIATED_SIGNALING_PATHWAY	0	-1.46582	-1.86355	0	1.99669	1.97485	0	0.245285	0.139842	0	0.0204495	0.022813
GOBP_PEPTIDYL_TYROSINE_AUTOPHOSPHORYLATION	0	0	0	0	1.99611	2.05245	0	0	0	0	0.0204988	0.0155388
GOBP_NEGATIVE_REGULATION_OF_VASCULAR_PERMEABILITY	-2.26998	-2.06448	0	-1.85686	1.99606	1.98593	0.00997699	0.0299589	0	0.0355852	0.0204931	0.0216491
GOBP_POSITIVE_REGULATION_OF_SODIUM_ION_TRANSPORT	-1.5359	0	0	0	1.99585	2.27277	0.222849	0	0	0	0.020497	0.0047125
GOBP_RELAXATION_OF_VASCULAR_ASSOCIATED_SMOOTH_MUSCLE	0	0	2.04839	0	1.99443	1.9728	0	0	0.0904549	0	0.020669	0.0230329
GOBP_REGULATION_OF_METALLOENDOPEPTIDASE_ACTIVITY	0	0	0	-2.16574	1.99316	1.97233	0	0	0	0.00747979	0.0208169	0.0230473
GOBP_PROGRAMMED_NECROTIC_CELL_DEATH	0	0	0	-2.40473	1.99269	1.93027	0	0	0	0.0016982	0.020871	0.0282031
GOBP_TRANSFORMING_GROWTH_FACTOR_BETA_RECEPTOR_SIGNALING_PATHWAY	-1.62561	0	0	-4.3338	1.99265	2.04769	0.172586	0	0	0	0.0208575	0.0159179
GOBP_POSITIVE_REGULATION_OF_DNA_METABOLIC_PROCESS	0	2.03426	0	-2.25239	-2.43642	-2.68185	0	0.106415	0	0.00453204	0.00168186	0.000246781
GOBP_CARDIAC_CONDUCTION_SYSTEM_DEVELOPMENT	0	0	0	0	1.99072	2.20052	0	0	0	0	0.0210794	0.0070346
GOBP_POSITIVE_REGULATION_OF_OXIDATIVE_STRESS_INDUCED_NEURON_DEATH	0	0	0	0	1.99041	1.59536	0	0	0	0	0.0211107	0.106064
GOBP_RESPONSE_TO_CARBOHYDRATE	0	0	1.78285	-1.70161	1.9904	2.3205	0	0	0.185857	0.0684954	0.0210949	0.00357241
GOBP_LEUKOTRIENE_B4_CATABOLIC_PROCESS	0	0	0	0	1.98997	2.05761	0	0	0	0	0.0211337	0.0151217
GOBP_VESICLE_ORGANIZATION	0	-1.56272	2.36983	-3.18168	1.98992	1.86785	0	0.190614	0.0212839	1.0287e-05	0.0211255	0.0375498			ABCA1;ABCB6;ACRBP;AKT2;AKTIP;ALS2CL;ANKFY1;ANKRD27;AP1G1;AP1M1;AP3B1;AP3D1;AQP11;ARFGAP2;ARFGAP3;ARFGEF2;ARL8B;ATP13A2;BAIAP3;BCL2;BLOC1S1;BLOC1S2;BLOC1S4;BLOC1S6;C2CD5;CAV1;CAV2;CCDC136;CD2AP;CHMP1A;CHMP2B;CHMP4B;CHMP5;CHMP6;CHMP7;CLCN3;CPLX1;CPLX2;CREB1;CSNK1D;CUL3;DLG4;DNAJC13;DNM1;EEA1;EPS15;EXOC8;F2R;FASLG;FBXO5;FER1L5;FNBP1L;GBF1;GNAI3;GOLPH3;GOLPH3L;GOSR1;GOSR2;GRIK5;HGS;HOOK2;HOOK3;HPS1;H…
GOBP_GLOMERULAR_BASEMENT_MEMBRANE_DEVELOPMENT	0	1.81713	0	-1.43232	0	0	0	0.229716	0	0.177332	0	0
GOBP_SARCOMERE_ORGANIZATION	-4.90994	-3.97983	-3.58436	-1.61467	1.98858	1.95001	0	0	0	0.0953245	0.0212782	0.0257721	ACTG1;ACTN2;ANKRD1;CAPN3;CASQ1;CAV3;CFL2;CSRP3;FHOD3;FLNC;ITGB1;KLHL41;LDB3;LMOD2;MYH3;MYH6;MYLK3;MYOM2;MYOZ1;MYOZ2;MYPN;NKX2-5;OBSCN;PLEC;PRKAR1A;SYNPO2L;TCAP;TNNT1;TNNT2;TNNT3;TPM1;TTN;WDR1	ACTN2;CAPN3;CASQ1;CAV3;CFL2;CSRP3;FHOD3;FLNC;KLHL41;LDB3;LMOD2;MYH3;MYH6;MYLK3;MYOM2;MYOZ1;MYOZ2;MYPN;OBSCN;PRKAR1A;SRF;SYNPO2L;TCAP;TNNT1;TNNT2;TNNT3;TPM1;TTN	ACTG1;ACTN2;ANKRD1;CAPN3;CASQ1;CAV3;CFL2;CSRP1;CSRP3;FHOD3;FLNC;KLHL41;KRT19;LDB3;LMOD2;MYH3;MYH6;MYLK3;MYOM2;MYOZ1;MYOZ2;MYPN;OBSCN;SYNPO2L;TCAP;TNNT2;TNNT3;TPM1;TTN
GOBP_SEQUESTERING_OF_EXTRACELLULAR_LIGAND_FROM_RECEPTOR	0	0	-1.90888	0	1.98847	1.9842	0	0	0.120832	0	0.0212805	0.021809
GOBP_NEGATIVE_REGULATION_OF_EXTRINSIC_APOPTOTIC_SIGNALING_PATHWAY	-1.52659	-2.04198	0	-2.59656	1.9881	1.87663	0.228401	0.0331079	0	0.000409306	0.0213234	0.0362524
GOBP_ACTIN_FILAMENT_SEVERING	0	0	0	-1.50611	1.98458	1.78683	0	0	0	0.13938	0.0217936	0.0521266
GOBP_REGULATION_OF_ERYTHROCYTE_DIFFERENTIATION	0	0	0	-2.89486	1.9838	1.95223	0	0	0	4.0499e-05	0.0218948	0.0254692
GOBP_PEPTIDYL_LYSINE_METHYLATION	0	1.81578	2.5937	-2.20494	-2.27108	-2.49544	0	0.228599	0.00640292	0.00591743	0.0048153	0.00107432			ARID4A;ARID4B;ASH1L;ASH2L;ATRX;AUTS2;BCOR;BEND3;BRD4;CAMKMT;CHD5;CTNNB1;CTR9;CXXC1;DOT1L;DPY30;EEF1AKMT3;EEF2KMT;EHMT1;EHMT2;ETFBKMT;EZH1;EZH2;GATA3;GFI1;HCFC1;IWS1;JARID2;KANSL1;KANSL2;KANSL3;KAT8;KDM1A;KDM3A;KDM4A;KDM4C;KDM6A;KMT2A;KMT2B;KMT2C;KMT2D;KMT2E;KMT5B;KMT5C;MCRS1;MECOM;MECP2;MEN1;METTL18;METTL21A;MLLT6;MTF2;N6AMT1;NELFA;NELFE;NFYB;NSD1;NSD2;NSD3;OGT;PAGR1;PAX5;PAXIP1;PHF1;PHF19;PHF20;…
GOBP_REGULATION_OF_LEUKOCYTE_PROLIFERATION	1.84306	-3.54157	-2.14093	-3.5775	1.98339	1.94239	0.115299	0	0.0545575	0	0.0219229	0.0267413		ADA;AGER;ARG1;ARG2;ATAD5;ATM;BCL6;BST2;BTK;CARD11;CCDC88B;CD209;CD22;CD274;CD28;CD320;CD38;CD3E;CD40LG;CD6;CD81;CD86;CDKN1A;CEBPB;CORO1A;CR1;CRTAM;CSF1;CSF1R;CSF2RA;CSF2RB;CTLA4;DNAJA3;EBI3;EFNB1;EPHB2;FCGR3A;FCRL3;FGF10;GAL;GPR183;GSTP1;HLA-DMB;HLA-E;IGF1;IGF2;IKZF3;IL15;IL18;IL1A;IL1B;IL20RB;IL27RA;IL2RA;IL34;IL4;IL5;IL5RA;IL6ST;INPP5D;LGALS3;LGALS7B;LRRC32;LST1;LYN;MAD1L1;MAPK3;MEF2C;MIF;MNDA;…
GOBP_HIGH_DENSITY_LIPOPROTEIN_PARTICLE_CLEARANCE	0	0	0	0	1.98224	1.78637	0	0	0	0	0.0220691	0.0521923
GOBP_POSITIVE_REGULATION_OF_TRANSCRIPTION_FROM_RNA_POLYMERASE_II_PROMOTER_IN_RESPONSE_TO_STRESS	0	0	0	-2.03351	1.98124	1.86927	0	0	0	0.015256	0.0221888	0.0373712
GOBP_PLATELET_MORPHOGENESIS	0	-1.83394	0	0	1.98093	1.87491	0	0.0800192	0	0	0.0222117	0.0364926
GOBP_POSITIVE_REGULATION_OF_STEROID_HORMONE_BIOSYNTHETIC_PROCESS	0	0	0	-1.38202	1.97972	1.96084	0	0	0	0.207512	0.0223691	0.0244032
GOBP_ANGIOTENSIN_ACTIVATED_SIGNALING_PATHWAY	-1.50541	0	0	0	1.97911	1.98202	0.242174	0	0	0	0.0224243	0.0220957
GOBP_NEGATIVE_REGULATION_OF_MACROPHAGE_ACTIVATION	0	-2.02406	0	-1.76542	1.97846	2.02173	0	0.036024	0	0.0531995	0.0225052	0.0181625
GOBP_ANIMAL_ORGAN_REGENERATION	0	0	2.36572	-1.38299	1.97673	1.99585	0	0	0.0213257	0.206974	0.0227227	0.0206643			ACE;ADM;ANGPT2;ANXA3;APOA2;AXL;CLDN1;CPT1A;CSNK2A2;EZH2;F7;FLT3;GAS6;GFER;GLI1;HAMP;IHH;IL10;LPIN1;NOTCH1;NR4A3;PFKFB1;PGF;PRMT5;PTCH1;PTPN3;PTPRU;SERPINA10;SRSF5;TGFBR2;TGFBR3;TNF;UPF2
GOBP_CYTOSKELETON_DEPENDENT_CYTOKINESIS	0	0	0	0	1.97613	1.84796	0	0	0	0	0.0227851	0.0408471
GOBP_NOREPINEPHRINE_SECRETION	0	0	0	0	1.97611	2.13403	0	0	0	0	0.0227715	0.0101049
GOBP_MACROPHAGE_DIFFERENTIATION	0	0	0	-1.98413	1.97564	1.79735	0	0	0	0.0197408	0.0228212	0.0497269
GOBP_MYOBLAST_DIFFERENTIATION	0	0	-1.67371	0	1.97561	1.98782	0	0	0.236488	0	0.0228108	0.0214481
GOBP_REVERSE_CHOLESTEROL_TRANSPORT	0	0	0	0	1.97528	1.83956	0	0	0	0	0.0228424	0.0423302
GOBP_NEUROTROPHIN_TRK_RECEPTOR_SIGNALING_PATHWAY	0	0	0	0	1.97514	1.97	0	0	0	0	0.0228445	0.0232993
GOBP_COMPLEMENT_ACTIVATION_ALTERNATIVE_PATHWAY	0	1.89702	0	-1.39112	1.76979	1.74659	0	0.172168	0	0.202037	0.0553492	0.0614635
GOBP_REGULATION_OF_STEROID_BIOSYNTHETIC_PROCESS	0	0	0	0	1.97366	1.93734	0	0	0	0	0.0230118	0.027354
GOBP_MESENCHYMAL_CELL_APOPTOTIC_PROCESS	0	0	0	0	1.97339	2.09347	0	0	0	0	0.0230265	0.0126306
GOBP_POSITIVE_REGULATION_OF_CALCIUM_ION_TRANSMEMBRANE_TRANSPORT	-2.18681	-1.93059	-1.78503	0	1.97327	1.9151	0.0156106	0.0536289	0.176343	0	0.0230201	0.0304572
GOBP_POSITIVE_REGULATION_OF_CELL_SUBSTRATE_ADHESION	-2.23367	-1.93629	-1.94458	-3.38427	1.97211	1.89793	0.0122059	0.0519654	0.105326	0	0.0231754	0.0328937
[truncated: 4,602 more rows]
